# Supplementary material for: Optimizing microbiome sequencing for small intestinal aspirates: validation of novel techniques through the REIMAGINE study
Source: BMC Microbiol. 2019 Nov 1;19:239. doi: 10.1186/s12866-019-1617-1 (PMC6824053; doi:10.1186/s12866-019-1617-1)
Supplement: Supplementary file 1 — Additional file 1. Title of data: Culture data, sequenced samples information and OTU table. Description of the data: the culture data section (sheet 1) shows the number of bacterial colonies observed on MacConkey agar (incubated aerobically) and blood agar (incubated anaerobically) for all DA-DTT (N = 101) and DA-U (N = 127) samples. Data are presented as CFU/mL of duodenal aspirate. The sequenced samples information section (sheet 2) provides data for the sequenced DA-DTT (N = 43) and DA-U (N = 112) samples, including the number of bacterial colonies observed on MacConkey agar and blood agar (in CFU/mL of duodenal aspirate), initial DNA concentration, library concentration and library size (number of sequences). The OTU table section (sheet 3) contains the OTU table generated from the sequenced DA-DTT (N = 43) and DA-U (N = 112) samples. The table provides the OTU numbers, taxonomic classification, number of reads for each OTU and the OTU sequence. [file 12866_2019_1617_MOESM1_ESM.xlsx]

## Sheet: Culture data
ID	Group	Sequenced	MAC agar (CFU/mL)	Blood agar (CFU/mL)
1	DA-U	yes	0	0
2	DA-U	yes	400	0
3	DA-U	yes	0	0
4	DA-U	yes	360	121500
5	DA-U	yes	0	2650
6	DA-U	yes	20700	55000
7	DA-U	yes	0	17500
8	DA-U	yes	200	2000
9	DA-U	yes	0	9400
10	DA-U	yes	0	1100
11	DA-U	yes	3000	260000
12	DA-U	yes	0	200
13	DA-U	yes	0	0
14	DA-U	yes	0	3200
15	DA-U	yes	240000	250000
16	DA-U	yes	0	0
17	DA-U	yes	0	0
18	DA-U	yes	0	0
19	DA-U	yes	0	2000
20	DA-U	yes	0	0
21	DA-U	yes	0	0
22	DA-U	yes	0	0
23	DA-U	yes	0	0
24	DA-U	yes	0	0
25	DA-U	yes	0	0
26	DA-U	yes	0	0
27	DA-U	yes	100000	0
28	DA-U	yes	0	0
29	DA-U	yes	0	4000
30	DA-U	yes	0	100000
31	DA-U	yes	0	30000
32	DA-U	yes	700	11000
33	DA-U	yes	0	100000
34	DA-U	yes	1675	2000
35	DA-U	yes	0	0
36	DA-U	yes	21500	0
37	DA-U	yes	100	0
38	DA-U	yes	0	0
39	DA-U	yes	40000	0
40	DA-U	yes	0	0
41	DA-U	yes	0	0
42	DA-U	yes	0	0
43	DA-U	yes	0	0
44	DA-U	yes
45	DA-U	yes
46	DA-U	yes
47	DA-U	yes	69486	20000
48	DA-U	yes	2400	100000
49	DA-U	yes	0	8200
50	DA-U	yes	0	0
51	DA-U	yes	0	44000
52	DA-U	yes	0	0
53	DA-U	yes	0	0
54	DA-U	yes	0	0
55	DA-U	yes	0	0
56	DA-U	yes	0	100000
57	DA-U	yes	0	100000
58	DA-U	yes	100000	100000
59	DA-U	yes	0	0
60	DA-U	yes	0	0
61	DA-U	yes	33050	0
62	DA-U	yes	0	100000
63	DA-U	yes	0	100000
64	DA-U	yes	0	0
65	DA-U	yes	39000	100000
66	DA-U	yes	0	0
67	DA-U	yes	400	0
68	DA-U	yes	0	0
69	DA-U	yes	0	0
70	DA-U	yes	0	0
71	DA-U	yes
72	DA-U	yes	0	0
73	DA-U	yes	0	0
74	DA-U	yes	0	0
75	DA-U	yes	0	100000
76	DA-U	yes	100000	100000
77	DA-U	yes	100000	100000
78	DA-U	yes	0	0
79	DA-U	yes	0	100000
80	DA-U	yes	0	100000
81	DA-U	yes	0	0
82	DA-U	yes	0	0
83	DA-U	yes	0	0
84	DA-U	yes	0	0
85	DA-U	yes	0	100000
86	DA-U	yes	0	100000
87	DA-U	yes	100000	800000
88	DA-U	yes	0	0
89	DA-U	yes	0	0
90	DA-U	yes	0	0
91	DA-U	yes	0	0
92	DA-U	yes	0	1000
93	DA-U	yes	0	0
94	DA-U	yes	0	0
95	DA-U	yes	0	3500
96	DA-U	yes	0	92000
97	DA-U	yes	0	0
98	DA-U	yes	0	100000
99	DA-U	yes	64000	28000
100	DA-U	yes	0	0
101	DA-U	yes	0	0
102	DA-U	yes	0	0
103	DA-U	yes	5200	9000
104	DA-U	yes	0	0
105	DA-U	yes	0	100000
106	DA-U	yes	100000	100000
107	DA-U	yes	165000	0
108	DA-U	yes	0	0
109	DA-U	yes	1666	60000
110	DA-U	yes	0	80000
111	DA-U	yes	0	10500
112	DA-U	yes	0	2000
113	DA-U	no	0	0
114	DA-U	no	0	0
115	DA-U	no	0	0
116	DA-U	no	0	0
117	DA-U	no	0	0
118	DA-U	no	0	1000
119	DA-U	no	0	0
120	DA-U	no	0	0
121	DA-U	no	0	0
122	DA-U	no	0	0
123	DA-U	no	0	0
124	DA-U	no	0	3500
125	DA-U	no	0	0
126	DA-U	no	0	0
127	DA-U	no	0	18000
128	DA-DTT	yes	0	50000
129	DA-DTT	yes	0	0
130	DA-DTT	yes	182000	403000
131	DA-DTT	yes	100000	2034000
132	DA-DTT	yes	8000	0
133	DA-DTT	yes	0	0
134	DA-DTT	yes
135	DA-DTT	yes	0	0
136	DA-DTT	yes	0	0
137	DA-DTT	yes	0	0
138	DA-DTT	yes	66200	52000
139	DA-DTT	yes	0	92000
140	DA-DTT	yes	0	1451000
141	DA-DTT	yes	15200	151000
142	DA-DTT	yes	0	0
143	DA-DTT	yes	1035000	313000
144	DA-DTT	yes	0	0
145	DA-DTT	yes	0	0
146	DA-DTT	yes	6000	100000
147	DA-DTT	yes	6133	100000
148	DA-DTT	yes	0	100000
149	DA-DTT	yes	0	0
150	DA-DTT	yes	12000	281000
151	DA-DTT	yes	240000	100000
152	DA-DTT	yes	210000	326000
153	DA-DTT	yes	800	0
154	DA-DTT	yes	34500	62000
155	DA-DTT	yes	0	0
156	DA-DTT	yes	23000	100000
157	DA-DTT	yes	0	2000
158	DA-DTT	yes	1250	10000
159	DA-DTT	yes	150000	500000
160	DA-DTT	yes	17300	0
161	DA-DTT	yes	5000	0
162	DA-DTT	yes	0	202000
163	DA-DTT	yes	9050	2000
164	DA-DTT	yes	0	0
165	DA-DTT	yes	1200	0
166	DA-DTT	yes	68000	158000
167	DA-DTT	yes	96000	222000
168	DA-DTT	yes	0	17000
169	DA-DTT	yes	6800	6000
170	DA-DTT	yes	0	83000
171	DA-DTT	no	0	0
172	DA-DTT	no	0	0
173	DA-DTT	no	0	0
174	DA-DTT	no	0	28000
175	DA-DTT	no	0	48000
176	DA-DTT	no	0	100000
177	DA-DTT	no	0	359000
178	DA-DTT	no	0	208000
179	DA-DTT	no	0	0
180	DA-DTT	no	0	0
181	DA-DTT	no	0	40000
182	DA-DTT	no	0	0
183	DA-DTT	no	0	23000
184	DA-DTT	no	0	0
185	DA-DTT	no	0	94000
186	DA-DTT	no	0	0
187	DA-DTT	no	0	19000
188	DA-DTT	no	0	17000
189	DA-DTT	no	0	0
190	DA-DTT	no	0	0
191	DA-DTT	no	200	200000
192	DA-DTT	no	0	0
193	DA-DTT	no	0	0
194	DA-DTT	no	0	6000
195	DA-DTT	no	0	0
196	DA-DTT	no	0	0
197	DA-DTT	no	0	0
198	DA-DTT	no	0	5000
199	DA-DTT	no	0	0
200	DA-DTT	no	0	0
201	DA-DTT	no	0	0
202	DA-DTT	no	0	0
203	DA-DTT	no	0	49000
204	DA-DTT	no	0	0
205	DA-DTT	no	0	11000
206	DA-DTT	no	0	0
207	DA-DTT	no	0	115000
208	DA-DTT	no	0	0
209	DA-DTT	no	0	65000
210	DA-DTT	no	0	2000
211	DA-DTT	no	0	0
212	DA-DTT	no	0	38000
213	DA-DTT	no	329500	139000
214	DA-DTT	no	0	0
215	DA-DTT	no	100000	100000
216	DA-DTT	no	0	100000
217	DA-DTT	no	0	0
218	DA-DTT	no	0	0
219	DA-DTT	no	0	73000
220	DA-DTT	no	0	0
221	DA-DTT	no	15100	19000
222	DA-DTT	no	3000	100000
223	DA-DTT	no	0	0
224	DA-DTT	no	81250	51000
225	DA-DTT	no	0	11000
226	DA-DTT	no	0	13000
227	DA-DTT	no	0	8000
228	DA-DTT	no	0	0

## Sheet: Sequenced samples information
ID	Group DTT	DNA initial (ng/µL)	DNA library (ng/µL)	Library size (#Reads)	MAC agar (CFU/mL)	Blood agar (CFU/mL)
1	DA-U	0.177	0.772	56265	0	0
2	DA-U	0.0312	81	89526	400	0
3	DA-U	0.0584	98	143733	0	0
4	DA-U	0.0444	59.6	83252	360	121500
5	DA-U	0.248	120	125655	0	2650
6	DA-U	0	3.14	104153	20700	55000
7	DA-U	0.0344	2.66	70432	0	17500
8	DA-U	0.472	11.3	115155	200	2000
9	DA-U	0.354	121	195405	0	9400
10	DA-U	0	25.4	77464	0	1100
11	DA-U	0.0964	110	123857	3000	260000
12	DA-U	0.0266	23.2	102261	0	200
13	DA-U	0	54.6	117015	0	0
14	DA-U	0	2.1	387749	0	3200
15	DA-U	0.248	19.5	373308	240000	250000
16	DA-U	0	19.5	445376	0	0
17	DA-U	0	4.4	325715	0	0
18	DA-U	0.592	95.2	415391	0	0
19	DA-U	0.0238	36.2	244304	0	2000
20	DA-U	1.84	61.4	175712	0	0
21	DA-U	0.0104	1.76	203212	0	0
22	DA-U	0	4.4	372085	0	0
23	DA-U	0	1.98	388083	0	0
24	DA-U	0	11.8	422718	0	0
25	DA-U	0.0364	8.8	233370	0	0
26	DA-U	0.092	6.36	394968	0	0
27	DA-U	0.0896	60.4	330723	100000	0
28	DA-U	0	29.4	372334	0	0
29	DA-U	0.0216	8.64	212298	0	4000
30	DA-U	0.566	60	209131	0	100000
31	DA-U	0	3.3	241693	0	30000
32	DA-U	0.0614	63	453889	700	11000
33	DA-U	0.0344	78.2	406937	0	100000
34	DA-U	0.103	75.6	213826	1675	2000
35	DA-U	0.134	20.8	123882	0	0
36	DA-U	0.95	92.8	173636	21500	0
37	DA-U	0	5.62	99207	100	0
38	DA-U	0.018	2.72	141798	0	0
39	DA-U	0	5.18	179803	40000	0
40	DA-U	0.033	32.2	169751	0	0
41	DA-U	0.0922	71.4	153764	0	0
42	DA-U	0.191	77.8	229439	0	0
43	DA-U	0.119	17	153603	0	0
44	DA-U	0.153	70.6	191977
45	DA-U	0.82	39.4	228728
46	DA-U	0.62	20	445803
47	DA-U	0.0542	21	279120	69486	20000
48	DA-U	0.0234	96	411239	2400	100000
49	DA-U	0.0282	36.8	266458	0	8200
50	DA-U	0.71	69.8	525116	0	0
51	DA-U	0.0882	15.5	479504	0	44000
52	DA-U	0.0278	3.64	94723	0	0
53	DA-U	0.0356	21.6	69522	0	0
54	DA-U	3.52	14	46206	0	0
55	DA-U	0	2.84	215187	0	0
56	DA-U	0.0548	114	98125	0	100000
57	DA-U	0.26	21.8	871964	0	100000
58	DA-U	0.71	35.6	967134	100000	100000
59	DA-U	0.0114	9.66	167382	0	0
60	DA-U	1.71	69.8	336057	0	0
61	DA-U	0.0396	5.1	74007	33050	0
62	DA-U	0.0786	1.91	46156	0	100000
63	DA-U	0.0236	32.6	261933	0	100000
64	DA-U	0.262	30.4	477401	0	0
65	DA-U	1.24	1.81	114551	39000	100000
66	DA-U	0.102	119	172644	0	0
67	DA-U	0.0306	0.858	84677	400	0
68	DA-U	0.105	0.14	301854	0	0
69	DA-U	0.161	15.9	445199	0	0
70	DA-U	0.114	1.06	75311	0	0
71	DA-U	1.94	2.26	69341
72	DA-U	0.013	4.06	340566	0	0
73	DA-U	0.0484	17.5	246874	0	0
74	DA-U	1.13	0.99	59009	0	0
75	DA-U	0.197	49.8	175543	0	100000
76	DA-U	0.112	97.3	249177	100000	100000
77	DA-U	0.306	22.8	182935	100000	100000
78	DA-U	1.47	1.85	417794	0	0
79	DA-U	0.916	74	231562	0	100000
80	DA-U	0	16	258333	0	100000
81	DA-U	0.0616	0.228	110465	0	0
82	DA-U	0.974	0.534	44708	0	0
83	DA-U	0.758	8.94	56725	0	0
84	DA-U	0.094	102	235392	0	0
85	DA-U	21.4	116	226659	0	100000
86	DA-U	7.1	63.4	109132	0	100000
87	DA-U	0.0156	47	384037	100000	800000
88	DA-U	1.14	7.42	151227	0	0
89	DA-U	10.4	57.6	191250	0	0
90	DA-U	0.0298	2.24	250167	0	0
91	DA-U	0.0156	10.3	141810	0	0
92	DA-U	0.978	4.9	49589	0	1000
93	DA-U	0.0746	13.4	247697	0	0
94	DA-U	0	109	223095	0	0
95	DA-U	24.6	12.8	365693	0	3500
96	DA-U	0	40.4	189753	0	92000
97	DA-U	0	3.06	53687	0	0
98	DA-U	2.22	132	174945	0	100000
99	DA-U	0.114	63.6	323758	64000	28000
100	DA-U	0.0516	13.1	217908	0	0
101	DA-U	1.11	35.2	210081	0	0
102	DA-U	4.52	122	115207	0	0
103	DA-U	16.3	136	91234	5200	9000
104	DA-U	0.0242	68.6	166358	0	0
105	DA-U	16.9	64.2	158103	0	100000
106	DA-U	2.68	72.2	257813	100000	100000
107	DA-U	0	1.27	51117	165000	0
108	DA-U	5.2	101	381919	0	0
109	DA-U	19.6	76.2	147718	1666	60000
110	DA-U	0.0312	63.8	166037	0	80000
111	DA-U	0.0406	95.8	190966	0	10500
112	DA-U	0.193	10.3	125409	0	2000
128	DA-DTT	4.54	71.2	197198	0	50000
129	DA-DTT	0.556	22.6	34484	0	0
130	DA-DTT	2.3	67	194575	182000	403000
131	DA-DTT	0.163	110	269383	100000	2034000
132	DA-DTT	0.08	36.6	227537	8000	0
133	DA-DTT	0.148	40.6	61578	0	0
134	DA-DTT	17.3	78	404009
135	DA-DTT	0.318	76.4	261175	0	0
136	DA-DTT	4.68	6.92	374901	0	0
137	DA-DTT	0.0538	97	314313	0	0
138	DA-DTT	0.164	9.92	152623	66200	52000
139	DA-DTT	0.0134	1.69	44105	0	92000
140	DA-DTT	1.28	77.4	51910	0	1451000
141	DA-DTT	0.0748	9.9	32035	15200	151000
142	DA-DTT	1.91	276	262158	0	0
143	DA-DTT	0.28	124	198214	1035000	313000
144	DA-DTT	0.0368	104	156931	0	0
145	DA-DTT	0	60.4	64185	0	0
146	DA-DTT	0.272	99.8	148453	6000	100000
147	DA-DTT	1.3	124	241907	6133	100000
148	DA-DTT	9.86	115	171962	0	100000
149	DA-DTT	0.304	9.82	167076	0	0
150	DA-DTT	2.32	135	172545	12000	281000
151	DA-DTT	0.153	78.6	98597	240000	100000
152	DA-DTT	28.2	302	133405	210000	326000
153	DA-DTT	1.05	248	343016	800	0
154	DA-DTT	0	3.92	51975	34500	62000
155	DA-DTT	0.18	30.4	130787	0	0
156	DA-DTT	0.682	156	113425	23000	100000
157	DA-DTT	0.346	114	126985	0	2000
158	DA-DTT	68.8	125	169715	1250	10000
159	DA-DTT	0.356	134	189426	150000	500000
160	DA-DTT	0.302	96.2	120399	17300	0
161	DA-DTT	0.0906	73.2	99262	5000	0
162	DA-DTT	2.58	104	205775	0	202000
163	DA-DTT	0.354	99.4	146725	9050	2000
164	DA-DTT	0.646	9.12	142124	0	0
165	DA-DTT	0.0544	121	205133	1200	0
166	DA-DTT	0.534	109	165490	68000	158000
167	DA-DTT	0.0112	40	93542	96000	222000
168	DA-DTT	0.67	117	170294	0	17000
169	DA-DTT	0	21.4	141970	6800	6000
170	DA-DTT	15.5	91.2	65126	0	83000

## Sheet: OTU table
#OTU number	Taxonomy	1	2	3	4	5	6	7	8	9	10	11	12	13	14	15	16	17	18	19	20	21	22	23	24	25	26	27	28	29	30	31	32	33	34	35	36	37	38	39	40	41	42	43	44	45	46	47	48
1395	k__Bacteria, p__[Thermi], c__Deinococci, o__Thermales, f__Thermaceae, g__Meiothermus, s__	0	0	0	0	0	0	0	0	0	0	0	0	0	0	0	0	0	0	0	0	0	0	0	0	0	0	0	0	0	0	94	0	0	0	0	0	0	0	0	0	0	0	0	0	0	0	0	0
1938	k__Bacteria, p__Bacteroidetes, c__Bacteroidia, o__Bacteroidales, f__Porphyromonadaceae, g__Porphyromonas, s__endodontalis	0	0	0	0	0	0	0	0	0	0	0	0	0	0	0	0	0	2	0	0	0	0	0	0	0	0	0	0	0	0	0	0	0	0	84	0	0	0	0	34	0	0	0	0	0	0	0	0
2394	k__Bacteria, p__Bacteroidetes, c__Flavobacteriia, o__Flavobacteriales, f__Flavobacteriaceae, g__Capnocytophaga, s__ochracea	0	0	0	0	0	0	0	0	0	0	0	0	0	0	0	0	0	0	0	0	0	0	0	0	0	0	0	0	0	0	0	0	0	0	0	0	0	0	0	0	0	0	0	0	0	0	0	0
3859	k__Bacteria, p__Spirochaetes, c__Spirochaetes, o__Spirochaetales, f__Spirochaetaceae, g__Treponema, s__amylovorum	0	0	0	0	0	0	0	0	0	0	0	0	0	0	0	0	0	0	0	0	0	0	0	0	0	0	0	0	0	0	0	0	0	0	0	0	0	0	0	0	0	0	0	0	0	0	0	0
3860	k__Bacteria, p__Spirochaetes, c__Spirochaetes, o__Spirochaetales, f__Spirochaetaceae, g__Treponema, s__amylovorum	0	0	0	0	0	0	0	0	0	0	0	0	0	0	0	0	0	0	0	0	0	0	0	0	0	0	0	0	0	0	0	0	0	0	0	0	0	0	0	0	0	0	0	0	0	0	0	0
3907	k__Bacteria, p__Spirochaetes, c__Spirochaetes, o__Spirochaetales, f__Spirochaetaceae, g__Treponema, s__	0	0	0	0	0	0	0	0	0	0	0	0	0	0	0	0	0	0	0	0	0	0	0	0	0	0	0	0	0	0	0	0	0	0	0	0	0	0	0	0	0	0	0	0	0	0	0	0
3922	k__Bacteria, p__Spirochaetes, c__Spirochaetes, o__Spirochaetales, f__Spirochaetaceae, g__Treponema, s__	0	0	0	0	0	0	0	0	0	0	0	0	0	0	0	0	0	0	0	0	0	0	0	0	0	0	0	0	0	0	0	0	0	0	0	0	0	0	0	0	0	0	0	0	0	0	0	0
3931	k__Bacteria, p__Spirochaetes, c__Spirochaetes, o__Spirochaetales, f__Spirochaetaceae, g__Treponema, s__	0	0	0	0	0	0	0	0	0	0	0	0	0	0	0	0	0	0	0	0	0	0	0	0	0	0	0	0	0	0	0	0	0	0	0	0	0	0	0	0	0	0	0	0	2	0	0	0
3932	k__Bacteria, p__Spirochaetes, c__Spirochaetes, o__Spirochaetales, f__Spirochaetaceae, g__Treponema, s__	0	0	0	0	0	0	0	0	0	0	0	0	0	0	0	0	0	0	0	0	0	0	0	0	0	0	0	0	0	0	0	0	0	0	0	0	0	0	0	0	0	0	0	0	0	0	0	0
3943	k__Bacteria, p__Spirochaetes, c__Spirochaetes, o__Spirochaetales, f__Spirochaetaceae, g__Treponema, s__	0	0	0	0	0	0	0	0	0	0	0	0	0	0	0	0	0	0	0	0	0	0	0	0	0	0	0	0	0	0	0	0	0	0	0	0	0	0	0	0	0	0	0	0	0	0	0	0
5547	k__Bacteria, p__Proteobacteria, c__Alphaproteobacteria, o__Caulobacterales, f__Caulobacteraceae, g__Caulobacter, s__	0	0	0	1	0	0	0	40	1	0	0	0	0	0	0	0	0	0	0	0	0	0	0	0	0	0	0	0	0	0	0	0	0	0	0	0	0	0	0	0	0	0	0	0	0	0	5	0
7366	k__Bacteria, p__Proteobacteria, c__Betaproteobacteria, o__Burkholderiales, f__Oxalobacteraceae, g__Oxalobacter, s__formigenes	0	0	0	0	0	0	0	0	0	0	0	0	0	0	0	0	0	0	0	0	0	0	0	0	0	0	0	0	0	0	0	0	0	0	0	0	0	0	0	0	0	0	0	0	0	0	0	0
9710	k__Bacteria, p__Proteobacteria, c__Gammaproteobacteria, o__Enterobacteriales, f__Enterobacteriaceae, g__, s__	0	0	0	0	0	0	0	0	0	0	0	0	0	0	59	0	0	2375	0	0	0	0	0	0	0	0	0	0	0	0	0	0	0	0	0	0	0	0	0	0	0	0	0	0	0	0	23	0
9787	k__Bacteria, p__Proteobacteria, c__Gammaproteobacteria, o__Enterobacteriales, f__Enterobacteriaceae, g__, s__	0	0	0	0	0	0	0	0	0	0	0	0	0	0	0	0	0	0	0	0	0	0	0	0	0	0	2	0	0	0	0	0	0	0	0	0	0	0	0	0	0	0	0	0	0	0	0	0
9819	k__Bacteria, p__Proteobacteria, c__Gammaproteobacteria, o__Enterobacteriales, f__Enterobacteriaceae, g__Erwinia, s__toletana	0	0	0	0	0	0	0	0	0	0	0	0	0	0	0	0	0	0	0	0	0	0	0	0	0	0	0	0	0	0	0	0	0	0	0	0	0	0	0	0	0	0	0	0	0	0	0	0
9846	k__Bacteria, p__Proteobacteria, c__Gammaproteobacteria, o__Enterobacteriales, f__Enterobacteriaceae, g__Citrobacter, s__	0	0	0	0	0	0	0	0	0	0	0	0	0	0	0	0	0	0	0	0	0	0	0	0	0	0	2	0	0	0	0	0	0	0	0	0	0	0	0	0	0	0	0	0	0	0	0	0
9912	k__Bacteria, p__Proteobacteria, c__Gammaproteobacteria, o__Enterobacteriales, f__Enterobacteriaceae, g__Erwinia, s__	0	0	0	0	0	0	0	0	0	0	0	0	0	0	0	0	0	0	0	0	0	0	0	0	0	0	0	0	0	0	0	0	0	0	0	0	0	0	0	0	0	0	0	0	0	0	0	0
9918	k__Bacteria, p__Proteobacteria, c__Gammaproteobacteria, o__Enterobacteriales, f__Enterobacteriaceae, g__Erwinia, s__	0	0	0	0	0	0	0	0	0	0	0	0	0	0	0	0	0	0	0	0	0	0	0	0	0	0	0	0	0	0	0	0	0	0	0	0	0	0	0	0	0	0	0	0	0	0	0	0
10323	k__Bacteria, p__Proteobacteria, c__Gammaproteobacteria, o__Enterobacteriales, f__Enterobacteriaceae, g__, s__	0	0	0	0	0	0	0	0	0	0	0	0	0	0	0	0	0	0	0	0	0	0	0	0	0	0	0	0	0	0	0	0	0	0	0	6	0	0	0	0	0	0	0	0	0	0	0	0
10512	k__Bacteria, p__Proteobacteria, c__Deltaproteobacteria, o__Desulfovibrionales, f__Desulfovibrionaceae, g__Desulfovibrio, s__	0	0	0	0	0	0	0	0	0	0	0	13	0	0	0	0	0	0	0	0	0	0	0	0	0	0	0	0	0	0	0	0	0	0	0	0	0	0	0	0	0	0	0	0	0	0	0	0
10952	k__Bacteria, p__Proteobacteria, c__Epsilonproteobacteria, o__Campylobacterales, f__Helicobacteraceae, g__Helicobacter, s__pylori	0	0	0	0	0	0	0	0	0	0	0	0	0	0	0	0	0	0	0	0	0	0	0	0	0	0	0	0	0	0	0	0	0	0	0	0	0	0	0	18	0	0	0	0	0	0	0	0
11427	k__Bacteria, p__Actinobacteria, c__Actinobacteria, o__Actinomycetales, f__Geodermatophilaceae, g__Blastococcus, s__aggregatus	0	0	0	0	0	0	0	0	0	0	0	0	0	0	0	0	0	0	0	0	106	0	0	0	0	0	0	0	0	0	0	0	0	0	0	0	0	0	0	0	0	0	0	0	0	8	0	0
12297	k__Bacteria, p__Actinobacteria, c__Actinobacteria, o__Actinomycetales, f__, g__, s__	0	0	0	0	0	0	0	0	94	0	0	0	0	0	1	0	0	0	0	0	0	0	0	0	0	0	0	0	0	0	0	0	0	0	0	0	0	0	0	0	0	0	0	0	0	0	0	0
12543	k__Bacteria, p__Actinobacteria, c__Actinobacteria, o__Actinomycetales, f__Actinomycetaceae, g__Actinomyces, s__	0	0	2	0	0	0	0	0	0	0	0	0	0	0	0	0	0	0	0	2	0	0	0	0	0	0	0	0	0	0	0	3	0	13	0	0	0	0	0	0	0	0	0	0	0	0	0	0
12560	k__Bacteria, p__Actinobacteria, c__Actinobacteria, o__Actinomycetales, f__Actinomycetaceae, g__Actinomyces, s__	0	0	2	0	0	0	0	0	0	0	0	0	6	0	0	17	0	0	2	2	0	0	0	0	21	0	3	4	10	1	0	0	48	2	22	10	13	0	11	0	7	2	0	0	3	0	1	2
12574	k__Bacteria, p__Actinobacteria, c__Actinobacteria, o__Actinomycetales, f__Actinomycetaceae, g__Actinomyces, s__	0	588	244	412	610	0	13	0	690	325	426	101	36	416	94	90	721	188	684	14	366	457	833	2978	272	3048	17	2826	175	65	158	1095	83	117	22	246	310	7	106	281	342	48	88	344	78	97	56	258
12619	k__Bacteria, p__Actinobacteria, c__Actinobacteria, o__Bifidobacteriales, f__Bifidobacteriaceae, g__Scardovia, s__	0	0	0	0	0	0	0	0	0	0	0	0	0	0	0	0	0	0	0	3	0	0	0	0	0	0	0	0	0	0	0	0	0	32	0	0	0	0	0	0	0	0	0	0	0	0	0	0
13332	k__Bacteria, p__Actinobacteria, c__Actinobacteria, o__Actinomycetales, f__Williamsiaceae, g__Williamsia, s__	0	0	0	0	0	0	0	0	0	0	0	0	0	0	0	0	0	0	0	0	0	0	0	0	0	0	0	0	0	0	0	0	0	0	0	0	0	0	0	0	0	0	0	0	0	0	0	0
13485	k__Bacteria, p__Actinobacteria, c__Actinobacteria, o__Actinomycetales, f__Corynebacteriaceae, g__Corynebacterium, s__mastitidis	0	0	0	0	0	0	0	0	0	0	0	0	0	0	0	0	0	0	0	0	0	0	0	0	0	0	0	0	0	0	0	0	0	0	0	0	0	0	0	0	0	0	0	0	0	0	0	0
14094	k__Bacteria, p__Firmicutes, c__Clostridia, o__Clostridiales, f__Lachnospiraceae, g__, s__	0	0	0	0	0	0	0	0	0	0	0	0	0	0	0	0	0	0	0	0	0	0	0	0	0	0	0	0	0	0	0	0	0	0	0	0	0	0	0	0	0	0	0	0	0	0	0	0
14157	k__Bacteria, p__Firmicutes, c__Clostridia, o__Clostridiales, f__[Mogibacteriaceae], g__, s__	0	7	0	5	79	0	0	0	3	7	2	0	0	290	23	0	147	128	0	0	0	371	0	25	82	132	1	1	95	3	1507	1465	458	0	40	315	2	137	0	0	12	0	0	18	0	0	0	34
14475	k__Bacteria, p__Firmicutes, c__Bacilli, o__Bacillales, f__Bacillaceae, g__Marinococcus, s__	0	0	0	0	0	0	0	0	0	0	0	0	0	0	0	0	0	0	0	0	0	0	0	0	0	0	0	0	0	0	0	0	0	0	0	0	0	0	0	0	0	0	0	0	0	0	0	0
14920	k__Bacteria, p__Firmicutes, c__Bacilli, o__Gemellales, f__Gemellaceae, g__Gemella, s__	0	0	0	0	0	0	0	0	0	0	0	0	0	0	0	0	0	0	0	0	0	0	0	0	0	0	0	0	0	17	0	0	0	0	0	0	0	0	0	0	0	0	0	0	0	0	0	0
15196	k__Bacteria, p__Firmicutes, c__Bacilli, o__Lactobacillales, f__Lactobacillaceae, g__Lactobacillus, s__	0	0	0	0	0	0	0	0	0	0	0	0	0	0	0	0	0	0	0	0	0	0	0	0	0	0	0	0	0	0	0	0	0	0	0	0	0	0	0	0	0	0	0	0	0	0	0	0
15806	k__Bacteria, p__Tenericutes, c__Mollicutes, o__Mycoplasmatales, f__Mycoplasmataceae, g__Ureaplasma, s__	0	0	0	0	0	0	0	0	0	0	0	0	0	0	0	0	0	0	0	0	0	0	0	0	0	0	0	0	0	0	0	0	0	0	0	0	0	0	0	0	0	0	0	0	0	0	0	0
16054	k__Bacteria, p__Firmicutes, c__Clostridia, o__Clostridiales, f__Ruminococcaceae, g__Ruminococcus, s__callidus	0	0	0	0	0	0	0	0	0	0	0	0	0	0	0	0	0	0	0	0	0	0	0	0	0	0	0	0	0	0	0	0	0	0	0	0	0	0	0	0	0	0	0	0	0	0	0	0
17020	k__Bacteria, p__TM7, c__TM7-3, o__CW040, f__, g__, s__	0	3	1	1	4	0	1	0	99	15	382	68	20	1	0	0	299	0	60	462	2	1917	1	0	207	280	127	462	0	118	190	2	0	0	50	74	86	0	0	5	0	0	38	5	56	772	0	1070
20221	k__Bacteria, p__Firmicutes, c__Clostridia, o__Clostridiales, f__Eubacteriaceae, g__Pseudoramibacter_Eubacterium, s__	0	0	135	0	0	0	0	0	0	0	0	0	0	0	0	0	0	0	0	0	0	0	0	0	0	0	0	0	0	0	0	0	0	10	0	0	1	60	0	0	0	6	0	0	0	0	0	0
22951	k__Bacteria, p__Bacteroidetes, c__Bacteroidia, o__Bacteroidales, f__Prevotellaceae, g__Prevotella, s__	0	0	0	0	0	0	0	0	0	0	0	0	0	0	0	0	0	0	0	0	0	0	0	0	0	0	0	0	0	0	0	0	0	0	0	0	0	0	0	0	0	0	0	0	0	0	0	0
23149	k__Bacteria, p__Actinobacteria, c__Actinobacteria, o__Actinomycetales, f__Actinomycetaceae, g__Actinomyces, s__	0	0	0	0	0	0	0	0	0	0	1	0	0	0	0	0	0	0	0	0	0	0	0	0	0	0	0	0	0	0	0	0	0	0	4	0	0	0	0	0	0	5	0	0	0	0	0	0
23709	k__Bacteria, p__Bacteroidetes, c__Bacteroidia, o__Bacteroidales, f__, g__, s__	0	0	0	0	0	0	0	0	0	0	0	0	0	0	0	0	0	0	0	0	0	0	0	0	0	0	0	0	0	0	0	0	0	0	0	0	0	0	0	0	0	0	0	0	0	0	0	0
24210	k__Bacteria, p__Spirochaetes, c__Spirochaetes, o__Spirochaetales, f__Spirochaetaceae, g__Treponema, s__socranskii	0	0	0	0	0	0	0	0	0	0	0	0	0	0	0	0	0	0	0	0	0	0	0	0	0	0	0	0	0	0	0	0	0	0	0	0	0	0	0	0	0	0	0	0	0	0	0	0
24271	k__Bacteria, p__Firmicutes, c__Bacilli, o__Lactobacillales, f__Lactobacillaceae, g__Lactobacillus, s__	0	0	0	0	0	0	0	0	0	0	0	0	0	0	0	0	0	0	0	0	0	0	0	0	0	0	0	0	0	0	0	0	0	0	0	0	0	0	0	0	0	0	0	0	0	0	0	0
25923	k__Bacteria, p__Firmicutes, c__Bacilli, o__Bacillales, f__, g__, s__	0	0	0	0	0	0	0	0	0	0	0	0	0	0	0	0	0	0	0	0	0	0	0	0	0	0	0	0	0	0	0	0	0	0	0	0	0	0	0	0	0	0	0	0	0	0	0	0
25947	k__Bacteria, p__Firmicutes, c__Clostridia, o__Clostridiales, f__Veillonellaceae, g__Acidaminococcus, s__	0	0	0	0	0	0	0	0	0	0	0	0	0	0	0	0	0	0	0	0	0	0	0	0	0	0	0	0	0	0	0	0	0	0	0	0	0	0	0	0	0	0	0	0	0	0	0	0
26608	k__Bacteria, p__Firmicutes, c__Bacilli, o__Lactobacillales, f__Lactobacillaceae, g__Lactobacillus, s__	0	0	0	0	0	0	0	0	0	0	0	0	0	0	0	0	0	0	0	0	0	0	0	0	0	0	0	0	0	0	0	0	0	0	0	0	0	0	0	0	0	0	0	0	0	0	0	0
26704	k__Bacteria, p__Firmicutes, c__Clostridia, o__Clostridiales, f__Clostridiaceae, g__Clostridium, s__	0	0	0	0	0	0	0	0	0	0	0	0	0	0	0	0	0	0	0	0	0	0	0	0	0	0	0	0	0	0	0	0	0	0	0	0	0	0	0	0	0	0	0	0	0	0	0	0
28118	k__Bacteria, p__Firmicutes, c__Clostridia, o__Clostridiales, f__Veillonellaceae, g__Selenomonas, s__	0	9	0	0	1	0	0	0	0	0	0	0	0	0	0	2	1	12	0	583	0	1	2	76	0	0	20	0	0	15	0	0	0	0	2	28	0	0	0	0	0	0	0	1	0	0	1	0
28246	k__Bacteria, p__Actinobacteria, c__Actinobacteria, o__Actinomycetales, f__Corynebacteriaceae, g__Corynebacterium, s__	0	0	3	0	0	0	0	0	0	0	0	0	0	0	0	0	0	0	0	0	0	0	0	0	0	0	0	0	0	0	0	0	0	0	0	0	0	0	0	0	0	0	0	0	0	0	0	0
28914	k__Bacteria, p__Firmicutes, c__Clostridia, o__Clostridiales, f__Lachnospiraceae, g__Roseburia, s__	0	0	0	0	0	0	0	0	0	0	0	0	0	0	0	0	0	0	0	0	0	0	0	0	0	0	0	0	0	0	0	0	0	0	0	0	0	0	0	0	0	0	0	0	0	0	0	0
29056	k__Bacteria, p__Firmicutes, c__Clostridia, o__Clostridiales, f__Veillonellaceae, g__Selenomonas, s__	0	1	0	0	1	0	0	0	0	0	0	0	0	0	0	0	0	0	0	0	0	0	0	0	0	0	0	0	0	1	0	0	3	0	0	0	0	0	0	0	0	0	0	0	0	0	0	0
31235	k__Bacteria, p__Fusobacteria, c__Fusobacteriia, o__Fusobacteriales, f__Leptotrichiaceae, g__Leptotrichia, s__	0	4	2	8	510	1	1	0	6449	2	3207	147	2	4	365	1221	664	2	22	1261	2427	1	0	2	3528	29	930	4	0	883	0	0	2	0	49	9	37	39	0	0	0	0	0	0	0	1	1	2088
32546	k__Bacteria, p__Proteobacteria, c__Epsilonproteobacteria, o__Campylobacterales, f__Campylobacteraceae, g__Campylobacter, s__	0	0	0	137	0	0	0	0	0	0	105	0	0	0	0	0	0	0	0	0	0	0	0	0	0	0	0	0	0	8	0	0	0	0	0	3	0	0	0	352	0	0	0	0	28	48	0	0
36255	k__Bacteria, p__Firmicutes, c__Bacilli, o__Gemellales, f__Gemellaceae, g__Gemella, s__	0	0	2	0	0	0	0	0	0	0	0	0	0	1	0	0	0	0	0	0	0	0	1	0	0	0	0	2	0	0	0	0	0	0	0	0	0	0	0	1	0	1	0	0	0	2	0	0
38098	k__Bacteria, p__Firmicutes, c__Bacilli, o__Bacillales, f__Paenibacillaceae, g__Paenibacillus, s__	0	0	0	0	0	0	0	0	0	0	0	0	0	0	0	0	0	0	0	0	0	0	0	0	0	0	0	0	0	0	0	0	0	0	0	0	0	0	0	0	0	0	0	0	0	0	0	0
38908	k__Bacteria, p__Firmicutes, c__Bacilli, o__Lactobacillales, f__Lactobacillaceae, g__Lactobacillus, s__	0	0	0	0	0	0	0	0	0	0	0	0	0	0	0	0	0	0	0	0	0	0	0	0	0	0	0	0	0	0	0	0	0	0	0	0	0	0	0	0	0	0	0	0	0	0	0	0
39443	k__Bacteria, p__TM7, c__TM7-3, o__CW040, f__F16, g__, s__	0	16	0	32	58	0	0	1	276	0	49	57	20	0	26	0	501	0	125	204	11	125	1	12	0	336	9	3	1	972	337	1	3	0	0	6	14	45	1	84	0	5	8	9	64	2581	0	108
39572	k__Bacteria, p__Firmicutes, c__Clostridia, o__Clostridiales, f__Veillonellaceae, g__Selenomonas, s__	0	0	0	0	0	0	0	0	0	0	0	0	0	0	0	0	0	0	0	0	0	0	0	0	0	0	0	0	0	0	0	0	0	0	0	0	0	0	0	0	0	0	0	0	0	0	0	0
40649	k__Bacteria, p__Firmicutes, c__Clostridia, o__Clostridiales, f__Lachnospiraceae, g__, s__	0	0	0	0	0	0	0	0	0	0	0	0	0	0	0	0	0	0	0	0	0	0	0	0	0	0	0	0	0	0	0	0	0	0	0	0	0	0	0	0	0	0	0	0	0	0	0	0
41128	k__Bacteria, p__Firmicutes, c__Clostridia, o__Clostridiales, f__Veillonellaceae, g__Megasphaera, s__	0	0	0	0	95	0	0	0	27	0	0	0	0	0	0	0	0	0	0	24	0	0	0	0	0	0	0	0	0	0	0	0	0	227	11	3	0	0	0	0	0	0	0	0	0	0	0	0
41911	k__Bacteria, p__Bacteroidetes, c__Bacteroidia, o__Bacteroidales, f__Prevotellaceae, g__Prevotella, s__	0	3	0	0	0	0	0	0	4	0	0	0	0	0	0	0	0	0	0	6	0	0	0	0	0	0	0	0	0	17	0	0	0	0	2	0	0	0	0	0	0	5	0	0	0	0	0	0
42091	k__Bacteria, p__Firmicutes, c__Clostridia, o__Clostridiales, f__Peptococcaceae, g__Peptococcus, s__	0	0	0	2	3	0	0	0	0	0	11	0	0	0	0	0	0	0	0	0	0	0	0	0	0	0	0	0	0	0	0	0	0	0	0	0	0	0	0	3	0	0	0	21	1	0	0	0
42538	k__Bacteria, p__Tenericutes, c__Mollicutes, o__RF39, f__, g__, s__	0	0	0	0	0	0	0	0	0	0	0	0	0	0	0	0	0	0	0	0	0	0	0	2	0	0	0	0	0	97	0	0	0	0	0	0	0	0	0	0	0	0	0	0	0	0	0	0
43339	k__Bacteria, p__Firmicutes, c__Clostridia, o__Clostridiales, f__[Mogibacteriaceae], g__, s__	0	0	0	0	0	0	0	0	0	0	2	0	0	0	0	0	0	0	0	8	0	0	0	0	0	0	0	0	35	0	82	0	0	0	7	0	0	0	0	0	0	0	0	0	0	0	0	0
43950	k__Bacteria, p__Firmicutes, c__Clostridia, o__Clostridiales, f__Ruminococcaceae, g__Oscillospira, s__	0	0	0	0	0	0	0	0	0	0	0	0	0	0	0	0	0	0	0	0	0	0	0	0	0	0	0	0	0	0	0	0	0	0	0	0	0	0	0	0	0	0	0	0	0	0	0	0
44257	k__Bacteria, p__Bacteroidetes, c__Bacteroidia, o__Bacteroidales, f__, g__, s__	0	0	0	0	0	0	0	0	0	0	0	0	0	0	0	0	0	0	0	0	0	0	0	0	0	0	0	0	0	0	0	0	0	0	0	0	0	0	0	0	0	0	0	0	0	0	0	0
47365	k__Bacteria, p__Firmicutes, c__Bacilli, o__Lactobacillales, f__Lactobacillaceae, g__Lactobacillus, s__	0	0	0	0	0	0	0	0	0	0	0	0	0	0	0	1	0	3	0	0	0	0	0	0	0	0	0	0	0	0	0	0	0	0	0	0	0	0	0	0	0	0	0	0	0	0	0	0
48084	k__Bacteria, p__Firmicutes, c__Clostridia, o__Clostridiales, f__Ruminococcaceae, g__, s__	0	0	0	0	0	0	0	0	0	0	0	0	0	0	0	0	0	0	0	0	0	0	0	0	0	0	0	0	0	0	0	0	0	0	0	0	0	0	0	0	0	0	0	0	0	0	0	0
52106	k__Bacteria, p__Firmicutes, c__Clostridia, o__Clostridiales, f__Lachnospiraceae, g__, s__	0	6	0	0	0	0	0	0	0	0	3	0	0	0	0	0	0	0	0	0	0	0	0	0	0	0	0	0	0	0	0	0	0	0	0	0	0	0	0	0	0	0	0	0	0	0	0	3
52362	k__Bacteria, p__Bacteroidetes, c__Bacteroidia, o__Bacteroidales, f__Bacteroidaceae, g__Bacteroides, s__	0	0	0	0	0	0	0	0	0	0	0	0	0	0	0	0	0	0	0	0	0	0	0	0	0	0	0	0	0	0	0	0	0	0	0	0	0	0	0	0	0	0	0	0	0	0	0	0
53098	k__Bacteria, p__Actinobacteria, c__Actinobacteria, o__Actinomycetales, f__Propionibacteriaceae, g__Propionibacterium, s__acnes	0	0	0	0	0	0	0	0	0	0	0	0	0	0	0	0	0	0	0	0	0	0	0	0	0	0	0	0	0	0	0	0	0	0	0	0	0	0	0	0	0	0	0	0	0	0	0	0
54330	k__Bacteria, p__Bacteroidetes, c__Bacteroidia, o__Bacteroidales, f__Prevotellaceae, g__Prevotella, s__	0	0	0	0	0	0	0	0	0	0	0	0	0	0	0	0	0	0	0	0	0	0	0	0	0	0	0	0	0	0	0	0	0	0	0	0	0	0	0	0	0	0	0	0	0	0	0	0
54353	k__Bacteria, p__Proteobacteria, c__Alphaproteobacteria, o__Caulobacterales, f__Caulobacteraceae, g__, s__	0	0	2	0	0	0	0	0	0	0	0	0	0	0	0	0	0	0	0	0	0	0	0	0	0	0	0	0	0	0	0	0	0	0	0	0	0	0	0	0	0	0	0	0	0	0	0	0
54794	k__Bacteria, p__Firmicutes, c__Bacilli, o__Lactobacillales, f__Streptococcaceae, g__Streptococcus, s__	0	0	0	0	0	0	0	0	0	0	0	0	0	0	0	0	0	0	0	0	0	0	0	0	0	0	0	0	0	0	0	0	0	0	0	0	0	0	0	0	0	0	0	0	0	0	0	0
55854	k__Bacteria, p__Bacteroidetes, c__Bacteroidia, o__Bacteroidales, f__Prevotellaceae, g__Prevotella, s__	0	0	0	0	0	0	0	0	0	0	0	0	0	0	0	0	0	0	0	0	0	0	0	0	0	0	0	0	0	0	0	0	0	0	0	0	0	0	0	0	0	0	0	0	0	0	0	0
55917	k__Bacteria, p__Bacteroidetes, c__Bacteroidia, o__Bacteroidales, f__, g__, s__	0	0	0	0	0	0	0	0	0	0	0	0	0	0	0	0	0	0	0	0	0	0	0	0	0	0	0	0	0	0	0	0	0	0	0	0	0	0	0	0	0	0	0	0	0	0	0	0
59529	k__Bacteria, p__Firmicutes, c__Clostridia, o__Clostridiales, f__Veillonellaceae, g__Selenomonas, s__	0	0	0	0	0	0	0	0	0	0	0	0	0	0	0	0	0	0	0	0	0	0	0	0	0	0	0	0	0	0	0	0	0	0	0	0	0	0	0	0	0	0	0	0	0	0	0	0
59563	k__Bacteria, p__Firmicutes, c__Clostridia, o__Clostridiales, f__Veillonellaceae, g__Dialister, s__	0	1	1	0	0	0	0	0	0	0	0	0	0	0	0	0	4	3	0	0	1	0	1	0	0	0	0	180	100	0	0	0	0	0	1	0	0	0	0	0	0	144	0	1	0	0	0	0
59566	k__Bacteria, p__Firmicutes, c__Bacilli, o__Lactobacillales, f__Streptococcaceae, g__Streptococcus, s__	0	0	0	0	0	1	0	0	0	0	0	1	1	2	0	1	1	1	0	0	0	1	0	1	4	3	0	1	1	0	0	1	0	0	0	1	1	0	0	1	1	0	1	0	7	2	0	2
59569	k__Bacteria, p__Spirochaetes, c__Spirochaetes, o__Spirochaetales, f__Spirochaetaceae, g__Treponema, s__	0	0	0	0	0	0	0	0	0	0	0	0	0	0	0	0	0	0	0	0	0	0	0	0	0	0	0	0	0	0	0	0	0	0	0	0	0	0	0	0	0	0	0	0	0	0	0	0
59574	k__Bacteria, p__Fusobacteria, c__Fusobacteriia, o__Fusobacteriales, f__Leptotrichiaceae, g__Leptotrichia, s__	0	0	0	0	0	0	0	0	0	0	0	0	0	0	0	0	0	0	0	0	0	0	0	0	0	0	0	0	0	0	0	0	0	0	0	0	0	0	0	0	0	0	0	0	0	0	0	0
60332	k__Bacteria, p__Proteobacteria, c__Gammaproteobacteria, o__Enterobacteriales, f__Enterobacteriaceae, g__, s__	0	0	0	0	0	0	0	0	0	0	0	0	0	0	0	0	0	0	0	0	0	0	0	0	0	0	32	0	0	0	0	0	0	0	0	0	1	0	0	0	0	0	0	0	0	0	0	0
62513	k__Bacteria, p__Firmicutes, c__Clostridia, o__Clostridiales, f__Lachnospiraceae, g__Moryella, s__indoligenes	0	0	0	0	0	0	0	0	0	0	0	0	0	0	0	0	0	0	0	0	0	0	0	0	0	0	0	0	0	2	0	0	0	0	0	0	0	0	0	0	0	0	0	0	0	0	0	0
63015	k__Bacteria, p__Spirochaetes, c__Spirochaetes, o__Spirochaetales, f__Spirochaetaceae, g__Treponema, s__	0	0	0	0	0	0	0	0	0	0	0	0	0	0	0	0	0	0	0	0	0	0	0	0	0	0	0	0	0	6	0	0	0	0	0	0	0	0	0	0	0	0	0	0	3	0	0	0
63117	k__Bacteria, p__Proteobacteria, c__Betaproteobacteria, o__Neisseriales, f__Neisseriaceae, g__Kingella, s__	0	0	0	0	0	0	0	0	0	0	0	0	0	0	0	0	0	0	0	0	0	0	0	0	0	0	0	0	0	0	0	0	0	0	0	0	0	0	0	0	0	0	0	0	0	0	0	0
64384	k__Bacteria, p__Firmicutes, c__Bacilli, o__Lactobacillales, f__Leuconostocaceae, g__, s__	0	0	0	0	0	0	0	0	0	0	0	0	0	0	0	0	0	0	0	0	0	0	0	0	0	0	0	0	0	0	0	0	0	0	0	0	0	0	0	0	0	0	0	0	0	0	0	0
66026	k__Bacteria, p__Proteobacteria, c__Gammaproteobacteria, o__Vibrionales, f__Vibrionaceae, g__Vibrio, s__shilonii	0	0	0	0	0	0	0	0	0	0	0	0	0	0	0	0	0	0	0	0	0	0	0	0	0	0	0	0	0	0	0	0	0	0	0	0	0	0	0	0	0	0	0	0	0	0	0	2
67813	k__Bacteria, p__Firmicutes, c__Bacilli, o__Lactobacillales, f__Enterococcaceae, g__Enterococcus, s__	0	0	0	0	0	0	0	0	0	0	0	0	0	0	0	0	0	0	0	0	0	0	0	0	0	0	0	0	0	0	0	0	0	0	0	0	0	0	0	0	0	0	0	0	0	0	0	0
68458	k__Bacteria, p__Proteobacteria, c__Alphaproteobacteria, o__Rhizobiales, f__Methylobacteriaceae, g__Methylobacterium, s__	0	0	0	0	0	2	0	0	0	0	0	0	0	0	0	0	0	0	0	0	0	0	0	0	0	0	0	0	0	0	0	0	0	0	0	0	0	0	0	0	0	0	0	0	0	0	0	0
68621	k__Bacteria, p__Proteobacteria, c__Betaproteobacteria, o__Burkholderiales, f__Comamonadaceae, g__Delftia, s__	195	0	0	1	0	69	146	35	0	4	0	21	2	4	0	0	1	0	0	0	0	0	27	4	0	0	0	0	1	0	0	0	0	0	0	0	0	0	0	0	0	1	0	0	0	0	0	0
68753	k__Bacteria, p__Firmicutes, c__Bacilli, o__Bacillales, f__Bacillaceae, g__Bacillus, s__badius	0	0	0	0	0	0	0	0	0	0	0	0	0	0	0	0	0	0	0	0	0	0	0	0	0	0	0	0	0	0	0	0	0	0	0	0	0	0	0	0	0	0	0	0	0	0	0	0
68841	k__Bacteria, p__Firmicutes, c__Clostridia, o__Clostridiales, f__Lachnospiraceae, g__Lachnospira, s__	0	0	0	0	0	0	0	0	0	0	0	0	0	0	0	0	0	0	0	0	0	0	0	0	0	0	0	0	0	0	0	0	0	0	0	0	0	0	0	0	0	0	0	0	0	0	0	0
69384	k__Bacteria, p__Actinobacteria, c__Actinobacteria, o__Actinomycetales, f__Corynebacteriaceae, g__Corynebacterium, s__	0	0	0	0	0	0	0	0	0	0	0	0	0	0	0	0	0	0	0	0	0	0	0	0	0	0	0	0	0	0	0	0	0	0	0	0	0	0	0	0	0	0	0	0	0	0	0	0
69980	k__Bacteria, p__Firmicutes, c__Bacilli, o__Lactobacillales, f__Aerococcaceae, g__, s__	0	0	0	0	0	0	0	0	0	0	0	0	0	0	0	0	0	0	0	0	0	0	0	0	0	0	0	0	0	0	0	0	0	0	0	0	0	0	0	0	0	0	0	0	0	0	0	0
70331	k__Bacteria, p__Proteobacteria, c__Betaproteobacteria, o__Neisseriales, f__Neisseriaceae, g__, s__	0	20	0	0	0	0	0	0	0	0	2	0	0	0	0	0	0	0	0	0	0	0	0	0	0	0	2	0	0	8	239	0	7	0	0	1	0	0	0	27	0	0	0	0	180	7	0	0
70363	k__Bacteria, p__Proteobacteria, c__Betaproteobacteria, o__Burkholderiales, f__Alcaligenaceae, g__Oligella, s__	0	0	0	0	0	0	0	0	0	0	0	0	0	0	0	0	0	0	0	0	0	0	0	0	0	0	0	0	0	0	0	0	0	0	0	0	0	0	0	0	0	0	0	0	0	0	0	0
70512	k__Bacteria, p__Proteobacteria, c__Gammaproteobacteria, o__Pasteurellales, f__Pasteurellaceae, g__Actinobacillus, s__porcinus	0	0	0	0	0	0	0	0	0	0	1	0	0	0	0	0	0	0	0	0	0	0	0	0	0	0	0	0	0	0	3	0	0	0	0	1	0	0	0	0	0	5	0	0	12	0	0	11
70580	k__Bacteria, p__Proteobacteria, c__Gammaproteobacteria, o__Pasteurellales, f__Pasteurellaceae, g__Actinobacillus, s__porcinus	0	0	0	0	0	0	0	0	0	58	831	63	0	1	1	0	0	0	0	192	0	1	0	0	0	0	0	0	0	2	5829	0	0	0	0	272	70	0	2	1	2	7071	19	22	21729	2	0	5440
70628	k__Bacteria, p__Fusobacteria, c__Fusobacteriia, o__Fusobacteriales, f__Leptotrichiaceae, g__Leptotrichia, s__	0	0	0	0	0	0	0	0	0	0	0	0	0	0	0	0	0	0	0	0	0	0	0	0	0	0	0	0	0	0	0	0	0	0	0	0	0	0	0	0	0	0	0	0	0	0	0	0
70671	k__Bacteria, p__Bacteroidetes, c__Bacteroidia, o__Bacteroidales, f__Prevotellaceae, g__Prevotella, s__	0	63	0	3	0	0	0	0	7	0	0	0	0	0	0	0	0	0	0	132	0	0	0	0	3	0	0	1	0	464	0	0	0	0	15	0	8	0	0	0	0	0	13	0	0	0	0	12
71146	k__Bacteria, p__Spirochaetes, c__Spirochaetes, o__Spirochaetales, f__Spirochaetaceae, g__Treponema, s__	0	0	0	0	0	0	0	0	0	0	0	0	0	0	0	0	0	0	0	0	0	0	0	0	4	0	0	0	0	7	0	0	0	0	0	0	0	0	0	0	0	0	0	0	2	0	0	0
71165	k__Bacteria, p__Firmicutes, c__Clostridia, o__Clostridiales, f__, g__, s__	0	0	56	24	3	0	0	0	0	0	2	0	0	0	30	0	0	56	0	3	110	0	0	0	0	0	0	0	35	1	0	17	0	0	18	3	5	0	20	0	0	4	0	0	0	0	0	0
71649	k__Bacteria, p__Firmicutes, c__Clostridia, o__Clostridiales, f__Lachnospiraceae, g__, s__	0	28	0	0	0	0	0	0	0	0	0	0	0	0	0	0	0	0	0	0	0	112	0	0	0	0	0	0	0	0	0	0	0	0	0	0	0	0	0	2	0	0	0	50	0	0	0	0
71799	k__Bacteria, p__Bacteroidetes, c__Bacteroidia, o__Bacteroidales, f__Prevotellaceae, g__Prevotella, s__	0	0	0	0	0	0	0	0	0	0	0	0	0	0	0	0	0	0	0	0	0	0	0	0	0	0	0	0	0	0	0	0	0	0	0	0	0	0	0	0	0	0	0	0	0	0	0	0
72112	k__Bacteria, p__Bacteroidetes, c__Bacteroidia, o__Bacteroidales, f__Prevotellaceae, g__Prevotella, s__intermedia	0	0	0	0	0	0	0	0	0	0	0	0	0	0	0	0	0	0	0	0	0	0	0	0	0	0	0	0	0	0	0	0	0	0	0	0	0	0	0	0	0	0	0	0	0	0	0	0
72466	k__Bacteria, p__Bacteroidetes, c__Bacteroidia, o__Bacteroidales, f__Bacteroidaceae, g__Bacteroides, s__	0	0	0	0	0	0	0	0	0	0	0	0	0	0	0	0	0	0	0	0	0	0	0	0	0	0	0	0	0	0	0	0	0	0	0	0	0	0	0	0	0	0	0	0	0	0	0	0
72513	k__Bacteria, p__Firmicutes, c__Clostridia, o__Clostridiales, f__[Mogibacteriaceae], g__, s__	0	0	19	0	3	0	0	0	0	0	0	0	0	0	0	0	0	0	0	0	0	0	0	0	0	0	1	0	0	2	0	0	0	2	0	0	0	0	0	0	0	0	0	0	0	0	0	0
72536	k__Bacteria, p__Actinobacteria, c__Actinobacteria, o__Actinomycetales, f__Actinomycetaceae, g__Actinomyces, s__	0	0	0	0	0	0	0	0	0	0	0	0	0	0	0	0	0	0	0	0	0	0	0	0	0	0	0	0	0	0	0	0	0	0	0	0	0	0	0	0	0	0	0	0	0	0	0	0
72820	k__Bacteria, p__Actinobacteria, c__Actinobacteria, o__Bifidobacteriales, f__Bifidobacteriaceae, g__Bifidobacterium, s__longum	0	0	0	0	0	0	0	0	27	0	0	0	0	0	1	0	1760	1	1	164	0	1	1	0	0	0	0	0	0	59	0	0	0	0	82	0	0	2531	0	0	0	2	0	0	0	1	1	9
72964	k__Bacteria, p__Bacteroidetes, c__Bacteroidia, o__Bacteroidales, f__Prevotellaceae, g__Prevotella, s__	0	0	0	0	0	0	0	0	0	0	0	0	0	0	0	0	0	0	0	0	0	0	0	0	0	1	0	0	0	0	0	0	0	0	2	0	0	0	0	0	0	4	0	0	0	0	0	0
73120	k__Bacteria, p__Firmicutes, c__Clostridia, o__Clostridiales, f__Lachnospiraceae, g__, s__	0	0	0	0	0	0	0	0	0	0	0	0	0	0	0	0	0	0	0	0	0	0	0	0	0	0	0	0	0	0	0	0	0	0	0	0	0	0	0	0	0	0	0	0	0	0	0	0
73324	k__Bacteria, p__Bacteroidetes, c__Bacteroidia, o__Bacteroidales, f__Prevotellaceae, g__Prevotella, s__	0	0	0	0	0	0	0	0	3	0	0	0	0	0	0	0	0	0	0	102	0	1	0	0	0	0	0	0	0	0	0	0	0	0	1	0	0	0	0	0	0	0	0	0	0	0	0	4
73471	k__Bacteria, p__Actinobacteria, c__Actinobacteria, o__Actinomycetales, f__Actinomycetaceae, g__Actinomyces, s__	0	2	3	4	4	0	0	0	1	0	0	0	0	0	0	0	0	0	5	1	0	0	11	0	0	0	2	1	0	4	109	24	25	0	3	3	0	7	1	3	0	0	0	1	11	36	0	5
73609	k__Bacteria, p__Firmicutes, c__Bacilli, o__Lactobacillales, f__Lactobacillaceae, g__Lactobacillus, s__zeae	0	0	0	0	0	0	0	0	0	0	0	0	0	0	0	0	0	1	0	1	0	0	0	0	0	0	0	0	0	0	0	0	3	0	0	0	0	0	0	0	0	0	0	0	0	0	92	0
73875	k__Bacteria, p__Spirochaetes, c__Spirochaetes, o__Spirochaetales, f__Spirochaetaceae, g__Treponema, s__	0	0	0	0	0	0	0	0	0	0	0	0	0	0	0	0	0	0	0	0	0	0	0	0	0	0	0	0	0	0	0	0	0	0	0	0	0	0	0	0	0	0	0	0	0	0	0	0
74330	k__Bacteria, p__Spirochaetes, c__Spirochaetes, o__Spirochaetales, f__Spirochaetaceae, g__Treponema, s__socranskii	0	0	0	0	0	0	0	0	0	0	0	0	0	0	0	0	0	0	0	0	0	0	0	0	0	0	0	0	0	0	0	0	0	0	0	0	0	0	0	0	0	0	0	0	0	0	0	0
74355	k__Bacteria, p__Actinobacteria, c__Actinobacteria, o__Actinomycetales, f__Dermabacteraceae, g__Brachybacterium, s__	0	0	0	0	0	0	0	0	0	0	0	0	0	0	0	0	0	0	0	0	0	0	0	0	0	0	0	0	0	0	0	0	0	0	0	0	0	0	0	0	0	0	0	0	0	0	0	0
74407	k__Bacteria, p__Bacteroidetes, c__Bacteroidia, o__Bacteroidales, f__Prevotellaceae, g__Prevotella, s__	0	0	0	0	0	0	0	0	0	0	0	0	0	0	0	0	0	0	0	0	0	0	0	0	0	0	0	0	0	0	0	0	0	0	0	0	0	0	0	0	0	0	0	0	0	0	0	0
76751	k__Bacteria, p__Proteobacteria, c__Betaproteobacteria, o__Neisseriales, f__Neisseriaceae, g__Neisseria, s__	0	0	0	0	0	0	0	0	0	0	1	4	0	0	0	0	0	0	0	0	0	0	0	0	0	0	1	0	0	9	0	0	0	0	0	0	0	0	0	10	0	1	0	0	9	7	0	0
77675	k__Bacteria, p__Proteobacteria, c__Gammaproteobacteria, o__Enterobacteriales, f__Enterobacteriaceae, g__Trabulsiella, s__farmeri	0	0	0	0	0	0	0	0	0	0	0	0	0	0	0	0	0	6	0	0	0	0	0	0	0	0	0	0	0	0	0	0	0	0	0	0	0	0	0	0	0	0	0	0	0	0	0	0
83011	k__Bacteria, p__Actinobacteria, c__Actinobacteria, o__Actinomycetales, f__Actinomycetaceae, g__, s__	0	6	24	0	3	0	0	0	0	4	0	0	0	0	0	0	0	0	2	0	0	0	0	0	0	0	0	0	38	1	0	0	0	0	12	7	20	0	0	4	0	10	0	0	14	0	0	1
86170	k__Bacteria, p__Firmicutes, c__Clostridia, o__Clostridiales, f__Ruminococcaceae, g__Faecalibacterium, s__prausnitzii	0	0	0	0	0	0	0	0	0	0	0	0	0	0	0	0	0	0	0	0	0	0	0	0	0	0	0	0	0	0	0	0	0	0	0	0	0	0	0	0	0	0	0	0	0	0	0	0
86428	k__Bacteria, p__Firmicutes, c__Clostridia, o__Clostridiales, f__Veillonellaceae, g__Veillonella, s__dispar	1	1	2	0	3	0	0	2	399	0	2	2	0	6	1	7	3	2	1143	2	1171	11	0	4	2839	0	0	4	35	494	2	2	8	23	10	0	0	70	0	2	0	0	12	1	0	12	1	56
86519	k__Bacteria, p__Proteobacteria, c__Gammaproteobacteria, o__Enterobacteriales, f__Enterobacteriaceae, g__, s__	0	0	0	0	0	0	0	0	0	0	0	0	0	0	0	0	0	0	0	0	0	0	0	0	0	0	0	0	0	0	0	0	0	0	0	0	0	0	0	0	0	0	0	0	0	0	0	0
87249	k__Bacteria, p__Actinobacteria, c__Actinobacteria, o__Bifidobacteriales, f__Bifidobacteriaceae, g__, s__	0	0	0	0	0	0	0	0	0	0	0	0	0	0	0	0	0	0	0	0	0	0	0	0	0	0	0	0	0	0	0	0	0	0	0	0	0	0	0	0	0	0	0	0	0	0	0	0
87442	k__Bacteria, p__Bacteroidetes, c__Flavobacteriia, o__Flavobacteriales, f__Flavobacteriaceae, g__Capnocytophaga, s__ochracea	0	0	0	0	0	0	0	0	0	0	1	0	0	0	0	0	0	0	0	0	0	0	0	0	0	0	0	0	0	0	0	0	0	0	2	0	0	0	0	0	0	0	0	0	0	0	0	0
87668	k__Bacteria, p__Actinobacteria, c__Coriobacteriia, o__Coriobacteriales, f__Coriobacteriaceae, g__, s__	0	0	0	0	0	0	0	0	0	0	0	0	0	0	0	0	0	0	0	0	0	0	0	0	0	0	0	0	0	0	0	0	0	0	0	0	0	0	215	0	0	0	0	0	0	0	0	0
88035	k__Bacteria, p__Bacteroidetes, c__Bacteroidia, o__Bacteroidales, f__Prevotellaceae, g__Prevotella, s__	0	1	0	0	0	0	0	0	0	0	0	0	0	0	0	0	0	0	0	5	0	0	0	0	0	0	0	0	0	1	0	0	0	0	0	0	0	0	0	0	0	0	0	0	0	0	0	0
88872	k__Bacteria, p__Proteobacteria, c__Alphaproteobacteria, o__Sphingomonadales, f__Sphingomonadaceae, g__Sphingomonas, s__	0	0	0	0	0	0	0	0	0	0	0	0	0	0	0	0	0	0	0	0	0	0	0	0	0	0	0	0	0	0	0	0	0	0	0	0	0	0	0	0	0	0	0	0	0	0	0	0
89580	k__Bacteria, p__Acidobacteria, c__Acidobacteria-6, o__iii1-15, f__, g__, s__	0	0	0	0	0	0	0	0	0	0	0	0	0	0	0	0	0	0	0	0	22	0	0	0	0	0	0	0	0	0	0	0	0	0	0	0	0	0	0	0	0	0	0	0	0	0	0	0
91087	k__Bacteria, p__Proteobacteria, c__Gammaproteobacteria, o__Vibrionales, f__Vibrionaceae, g__Vibrio, s__	0	0	0	0	0	0	0	0	0	0	0	0	0	0	0	0	0	0	0	0	0	0	0	0	0	0	0	0	0	0	0	0	0	0	0	0	0	0	0	0	0	0	0	0	0	2	3	35291
91557	k__Bacteria, p__Proteobacteria, c__Gammaproteobacteria, o__Enterobacteriales, f__Enterobacteriaceae, g__, s__	1	0	0	0	0	0	0	0	0	0	0	0	0	0	0	0	0	84	0	0	0	0	0	0	0	0	0	0	0	0	0	0	4	2	0	1	0	0	23	0	0	2	0	0	0	0	0	0
91842	k__Bacteria, p__Chloroflexi, c__Anaerolineae, o__Anaerolineales, f__Anaerolinaceae, g__SHD-231, s__	0	1	6155	2	14	0	0	0	0	1	1	0	0	0	0	0	0	0	0	0	0	0	0	0	0	0	6	0	57	0	0	0	4	1	0	1	0	0	0	0	0	0	0	0	0	0	0	0
92123	k__Bacteria, p__Actinobacteria, c__Actinobacteria, o__Actinomycetales, f__Actinomycetaceae, g__Actinomyces, s__	0	0	0	0	0	0	0	0	0	0	0	0	0	0	0	9	3	0	0	0	0	0	59	0	0	0	0	0	0	0	0	0	0	2	0	0	0	0	0	0	0	0	0	0	0	0	0	0
92131	k__Bacteria, p__Fusobacteria, c__Fusobacteriia, o__Fusobacteriales, f__Leptotrichiaceae, g__Leptotrichia, s__	0	0	0	0	0	0	1	0	349	0	0	0	0	0	0	0	0	0	0	0	0	0	0	0	0	0	0	0	0	0	0	0	0	0	55	0	0	0	0	297	0	0	0	0	0	0	0	0
92144	k__Bacteria, p__Firmicutes, c__Clostridia, o__Clostridiales, f__Lachnospiraceae, g__, s__	0	0	0	0	0	0	0	0	0	0	0	0	0	0	0	0	0	0	0	0	0	0	0	0	0	0	0	0	0	0	0	0	0	0	0	0	0	0	0	0	0	0	0	0	0	0	0	0
92231	k__Bacteria, p__Proteobacteria, c__Gammaproteobacteria, o__Pasteurellales, f__Pasteurellaceae, g__Aggregatibacter, s__segnis	0	37	0	0	0	0	0	0	3	0	31	0	0	1	1	0	0	0	0	142	0	4	0	1	0	0	0	0	1	44	75	0	0	0	0	0	0	0	0	13	0	377	0	319	54	0	0	0
92263	k__Bacteria, p__Firmicutes, c__Clostridia, o__Clostridiales, f__Veillonellaceae, g__Selenomonas, s__	0	0	0	0	0	0	0	0	0	0	0	0	0	0	0	0	0	0	0	0	0	0	0	0	0	0	0	0	0	0	0	0	0	0	0	0	0	0	0	0	0	0	0	0	0	0	0	0
92316	k__Bacteria, p__Firmicutes, c__Clostridia, o__Clostridiales, f__Lachnospiraceae, g__, s__	0	0	0	0	0	0	0	0	0	0	0	0	0	0	0	0	0	0	0	0	0	0	0	0	0	79	0	0	0	4	0	0	0	0	0	3	0	0	0	0	0	0	0	0	1	0	0	0
92349	k__Bacteria, p__Firmicutes, c__Clostridia, o__Clostridiales, f__Veillonellaceae, g__, s__	0	0	0	0	0	0	0	0	0	0	0	0	0	0	0	0	0	0	0	0	0	0	0	0	0	0	0	0	0	0	0	0	0	0	0	0	0	0	0	0	0	0	0	0	0	0	0	0
92430	k__Bacteria, p__Firmicutes, c__Clostridia, o__Clostridiales, f__Lachnospiraceae, g__, s__	0	0	0	0	0	0	0	0	0	0	1	0	0	0	0	0	0	0	0	0	0	0	0	0	0	0	0	0	0	3	230	0	0	0	2	14	0	0	0	13	0	0	0	0	12	0	0	0
92512	k__Bacteria, p__Firmicutes, c__Clostridia, o__Clostridiales, f__Lachnospiraceae, g__Butyrivibrio, s__	0	37	0	0	0	0	0	0	9	0	17	0	0	3	1	0	0	1	0	317	0	0	1	0	0	1	1	1	0	213	0	0	1	0	9	80	9	0	0	14	0	0	0	21	3	1	0	416
92535	k__Bacteria, p__Firmicutes, c__Bacilli, o__Lactobacillales, f__Streptococcaceae, g__Streptococcus, s__	0	4	0	1	1	0	0	0	4	3	2	0	25	0	0	5	0	1	11	0	0	2	1	3	0	1	0	5	0	1	0	3	33	7	1	53	0	0	0	0	30	1	0	5	0	4	0	7
92601	k__Bacteria, p__Proteobacteria, c__Betaproteobacteria, o__Neisseriales, f__Neisseriaceae, g__Kingella, s__	0	0	0	0	0	0	0	0	0	0	0	0	0	0	0	0	120	0	0	0	0	0	0	0	0	78	0	0	0	0	112	0	111	0	0	0	0	0	0	0	0	0	0	0	0	0	0	0
92629	k__Bacteria, p__Bacteroidetes, c__Bacteroidia, o__Bacteroidales, f__Prevotellaceae, g__Prevotella, s__	0	0	0	0	0	0	0	0	0	0	0	0	0	0	0	0	0	0	0	0	0	0	0	0	0	0	0	0	0	3	0	0	0	0	0	0	0	0	0	0	0	0	0	0	0	0	0	0
92636	k__Bacteria, p__Bacteroidetes, c__Flavobacteriia, o__Flavobacteriales, f__Flavobacteriaceae, g__Capnocytophaga, s__	0	0	0	0	0	0	0	0	0	0	0	0	0	0	0	0	0	0	0	0	0	0	0	0	0	0	0	0	0	0	0	0	0	0	0	0	0	0	0	0	0	0	0	0	0	0	0	0
92874	k__Bacteria, p__Actinobacteria, c__Actinobacteria, o__Actinomycetales, f__Actinomycetaceae, g__Actinomyces, s__	0	0	1	0	0	0	0	0	0	0	0	0	0	0	0	0	0	0	0	0	0	0	2	0	0	0	0	0	0	0	0	1	1	0	0	1	0	1	1	0	0	0	0	0	0	0	0	0
94022	k__Bacteria, p__Proteobacteria, c__Betaproteobacteria, o__Burkholderiales, f__Burkholderiaceae, g__Burkholderia, s__	0	0	0	0	0	0	0	0	0	0	0	0	0	0	0	0	0	0	0	0	0	0	0	0	18	0	0	0	0	0	0	0	0	0	0	0	0	0	0	0	0	0	0	0	0	0	0	0
95168	k__Bacteria, p__Spirochaetes, c__Spirochaetes, o__Spirochaetales, f__Spirochaetaceae, g__Treponema, s__	0	0	0	0	0	0	0	0	0	0	0	0	0	0	0	0	0	0	0	0	0	0	0	0	0	0	0	0	0	0	0	0	0	0	0	0	0	0	0	0	0	0	0	0	0	0	0	0
95608	k__Bacteria, p__Proteobacteria, c__Gammaproteobacteria, o__Pseudomonadales, f__Pseudomonadaceae, g__Pseudomonas, s__	0	0	0	0	0	0	0	0	0	0	0	0	0	0	0	0	0	0	0	0	0	0	0	0	0	0	0	0	0	0	0	0	0	0	0	0	0	0	0	0	0	0	0	0	0	0	0	0
97263	k__Bacteria, p__Firmicutes, c__Clostridia, o__Clostridiales, f__Ruminococcaceae, g__, s__	0	0	0	0	0	0	0	0	0	0	0	0	0	0	0	0	0	0	0	0	0	0	0	0	0	0	0	0	0	0	0	0	0	0	0	0	0	0	0	0	0	0	0	0	0	0	0	0
98605	k__Bacteria, p__Firmicutes, c__Bacilli, o__Lactobacillales, f__Streptococcaceae, g__Streptococcus, s__	0	512	497	531	49	178	942	1	118	224	73	16	302	2581	481	1418	378	339	1719	162	850	3144	14	428	151	513	520	1188	259	85	1996	130	3610	3	500	85	9	1696	1882	762	289	471	778	40	55	428	1	239
99309	k__Bacteria, p__Proteobacteria, c__Betaproteobacteria, o__Burkholderiales, f__Comamonadaceae, g__, s__	0	0	0	0	0	0	0	0	0	0	0	0	0	0	0	0	0	0	0	0	0	0	0	0	0	0	0	0	0	0	0	0	0	0	0	0	0	0	0	0	0	0	0	0	0	0	0	0
99531	k__Bacteria, p__Actinobacteria, c__Actinobacteria, o__Actinomycetales, f__Microbacteriaceae, g__Leucobacter, s__	0	0	0	0	0	0	0	0	0	0	0	0	0	0	0	0	0	0	0	0	0	0	0	0	0	0	0	0	0	0	0	0	0	0	0	0	0	0	0	0	0	0	0	0	0	0	0	0
99634	k__Bacteria, p__Firmicutes, c__Bacilli, o__Lactobacillales, f__Lactobacillaceae, g__Lactobacillus, s__	0	0	0	0	0	0	0	0	0	0	0	0	0	0	0	0	0	0	0	0	0	0	0	0	0	0	0	0	0	0	0	0	0	0	0	0	0	0	0	0	0	0	0	0	0	0	0	0
100497	k__Bacteria, p__Proteobacteria, c__Gammaproteobacteria, o__Enterobacteriales, f__Enterobacteriaceae, g__Erwinia, s__	0	0	0	0	0	0	0	0	0	0	0	0	0	0	0	0	0	0	0	0	0	0	0	0	0	0	0	0	0	0	0	0	0	0	0	0	0	0	0	0	0	0	0	0	0	0	0	0
100793	k__Bacteria, p__Proteobacteria, c__Alphaproteobacteria, o__Rhizobiales, f__Bradyrhizobiaceae, g__Bosea, s__genosp.	0	0	0	0	0	0	0	0	2	0	0	0	0	0	0	0	0	0	1	0	0	0	0	0	0	0	0	0	0	0	0	3	0	0	0	0	0	0	0	3	0	0	0	0	0	0	0	0
102222	k__Bacteria, p__Firmicutes, c__Bacilli, o__Lactobacillales, f__Lactobacillaceae, g__Pediococcus, s__acidilactici	0	0	0	0	0	0	0	0	0	0	0	0	0	0	0	0	0	0	0	0	0	0	0	0	0	0	0	0	0	0	0	0	0	0	0	0	0	0	0	0	0	0	0	0	0	0	0	0
103151	k__Bacteria, p__Actinobacteria, c__Actinobacteria, o__Actinomycetales, f__Actinomycetaceae, g__Actinomyces, s__	0	0	0	0	0	0	0	0	1	3	0	0	0	0	0	0	2	0	0	1	0	0	0	0	0	0	0	0	0	0	4	0	0	0	0	0	0	0	0	0	0	0	0	0	0	0	0	0
103166	k__Bacteria, p__Proteobacteria, c__Gammaproteobacteria, o__Enterobacteriales, f__Enterobacteriaceae, g__, s__	0	0	0	0	0	0	0	0	0	0	0	0	0	0	0	0	0	0	0	0	0	0	0	0	0	0	0	0	0	0	0	0	0	0	0	0	0	0	0	0	0	0	0	0	0	0	0	0
103285	k__Bacteria, p__Proteobacteria, c__Alphaproteobacteria, o__Caulobacterales, f__Caulobacteraceae, g__, s__	0	0	0	0	0	0	0	0	0	0	0	0	0	0	0	0	0	0	0	0	0	0	0	0	0	0	0	0	0	0	0	0	0	0	0	0	0	0	0	0	0	0	0	0	0	0	0	0
103628	k__Bacteria, p__Actinobacteria, c__Actinobacteria, o__Actinomycetales, f__Microbacteriaceae, g__Microbacterium, s__	0	0	0	0	0	0	0	0	0	0	0	0	0	0	0	0	0	0	0	0	0	0	0	0	0	0	0	0	0	0	0	0	0	0	0	0	0	0	0	0	0	0	0	0	0	0	0	0
103768	k__Bacteria, p__Bacteroidetes, c__Bacteroidia, o__Bacteroidales, f__Prevotellaceae, g__Prevotella, s__	0	0	0	0	0	0	0	0	0	0	0	0	0	0	0	0	0	0	0	0	0	0	0	0	0	0	0	0	0	0	0	0	0	0	0	0	0	0	0	0	0	0	0	0	0	0	0	0
104044	k__Bacteria, p__Proteobacteria, c__Gammaproteobacteria, o__Enterobacteriales, f__Enterobacteriaceae, g__, s__	0	0	0	0	0	0	0	0	0	0	0	0	0	0	0	0	0	3	0	0	0	0	0	0	0	0	0	0	0	0	0	0	0	0	0	0	0	0	7	0	0	0	0	0	0	0	0	0
104135	k__Bacteria, p__Actinobacteria, c__Actinobacteria, o__Actinomycetales, f__Actinomycetaceae, g__Mobiluncus, s__	0	0	0	0	0	0	0	0	0	0	0	0	0	0	0	0	118	0	0	0	0	0	0	46	5	0	0	0	0	0	0	0	0	0	0	0	0	0	0	0	0	0	0	0	0	0	0	0
104646	k__Bacteria, p__Proteobacteria, c__Alphaproteobacteria, o__Caulobacterales, f__Caulobacteraceae, g__Phenylobacterium, s__	0	0	0	0	0	0	0	0	0	0	0	0	0	0	0	0	0	0	0	0	0	0	0	0	0	0	0	0	0	0	0	0	0	0	0	0	0	0	0	0	0	0	0	0	0	0	0	0
104694	k__Bacteria, p__Aquificae, c__Aquificae, o__Aquificales, f__Aquificaceae, g__, s__	0	0	0	0	0	0	0	0	0	0	0	0	0	0	0	0	0	0	0	0	0	0	0	0	0	0	0	0	0	0	0	0	0	0	0	0	0	0	0	0	0	0	0	0	0	0	0	0
105287	k__Bacteria, p__Firmicutes, c__Clostridia, o__Clostridiales, f__Ruminococcaceae, g__, s__	0	0	0	0	0	0	0	0	0	0	0	0	0	0	0	0	0	0	0	0	0	0	0	0	0	0	0	0	0	0	0	0	0	0	0	0	0	0	0	0	0	0	0	0	0	0	0	0
105409	k__Bacteria, p__Firmicutes, c__Clostridia, o__Clostridiales, f__, g__, s__	0	0	0	0	0	0	0	0	0	0	0	0	0	0	0	0	0	0	0	0	0	0	0	0	0	0	0	0	0	4	0	0	0	0	0	0	0	0	0	0	0	0	0	0	0	0	0	0
107258	k__Bacteria, p__Firmicutes, c__Bacilli, o__Gemellales, f__Gemellaceae, g__Gemella, s__	0	0	2	0	0	0	0	5	6	4	0	0	6	0	0	0	1	0	0	0	0	2	2	3	0	2	0	2	0	0	0	3	5	0	0	4	0	0	0	0	1	15	0	5	0	1	0	1
107652	k__Bacteria, p__Firmicutes, c__Bacilli, o__Bacillales, f__Bacillaceae, g__Bacillus, s__	0	0	0	0	0	0	0	0	0	0	0	0	0	0	0	0	0	0	0	0	0	0	0	0	0	0	0	0	0	0	0	0	0	0	0	0	0	0	0	0	0	0	0	0	0	0	0	0
107784	k__Bacteria, p__Firmicutes, c__Bacilli, o__Lactobacillales, f__Lactobacillaceae, g__Lactobacillus, s__	0	0	0	0	0	0	0	0	0	0	0	0	0	0	0	0	0	0	0	0	0	0	0	0	0	0	0	0	0	0	0	0	0	0	0	0	0	0	0	0	0	0	0	0	0	0	0	0
108722	k__Bacteria, p__Actinobacteria, c__Actinobacteria, o__Actinomycetales, f__, g__, s__	0	0	0	0	0	0	0	0	0	0	0	0	0	0	0	0	0	0	0	0	0	0	0	0	0	0	0	0	0	0	0	0	0	0	0	0	0	0	0	0	0	0	0	0	0	12	0	0
109194	k__Bacteria, p__Actinobacteria, c__Actinobacteria, o__Actinomycetales, f__Actinomycetaceae, g__N09, s__	0	0	0	0	0	0	0	0	0	0	0	0	0	0	0	0	0	0	0	0	0	0	0	0	0	0	0	0	0	0	0	0	0	0	0	0	0	0	0	0	0	0	0	0	0	0	0	0
109413	k__Bacteria, p__Proteobacteria, c__Gammaproteobacteria, o__Pasteurellales, f__Pasteurellaceae, g__Actinobacillus, s__	0	0	0	0	0	0	0	0	0	0	0	0	0	0	0	0	0	0	0	0	0	0	0	0	0	0	0	0	0	0	0	0	0	0	0	0	0	0	0	0	0	0	0	0	0	0	0	0
109591	k__Bacteria, p__Actinobacteria, c__Actinobacteria, o__Actinomycetales, f__Dermabacteraceae, g__Dermabacter, s__	0	0	0	0	0	0	0	0	0	0	0	0	0	0	0	0	0	0	0	0	0	0	0	0	0	0	0	0	0	0	0	0	0	0	0	0	0	0	0	0	0	0	0	0	0	0	0	0
110015	k__Bacteria, p__Bacteroidetes, c__[Saprospirae], o__[Saprospirales], f__Saprospiraceae, g__, s__	0	0	0	0	0	0	0	0	0	0	0	0	0	0	0	0	0	0	0	0	0	0	0	0	0	0	0	0	0	0	0	0	0	0	0	0	0	0	0	0	0	0	0	0	0	0	0	0
110192	k__Bacteria, p__Firmicutes, c__Clostridia, o__Clostridiales, f__Ruminococcaceae, g__Oscillospira, s__	0	0	0	0	0	0	0	0	0	0	0	0	0	0	0	0	0	0	0	0	0	0	0	0	0	0	0	0	0	0	0	0	0	0	0	0	0	0	0	0	0	0	0	0	0	0	0	0
110404	k__Bacteria, p__Proteobacteria, c__Gammaproteobacteria, o__Pseudomonadales, f__Moraxellaceae, g__Acinetobacter, s__	0	0	0	0	0	0	0	0	0	0	0	0	0	0	0	0	0	0	0	0	0	0	0	0	0	0	0	0	0	0	0	0	0	0	0	0	0	0	0	0	0	0	0	0	0	0	0	0
112057	k__Bacteria, p__Actinobacteria, c__Actinobacteria, o__Actinomycetales, f__Micrococcaceae, g__Renibacterium, s__	0	0	0	0	0	0	0	0	0	0	0	0	0	0	0	0	0	0	0	0	0	0	0	0	0	0	0	0	0	0	0	0	0	0	0	0	0	0	0	0	0	0	0	0	0	0	3	0
112891	k__Bacteria, p__Proteobacteria, c__Betaproteobacteria, o__Burkholderiales, f__Alcaligenaceae, g__Sutterella, s__	0	0	0	0	0	0	0	0	0	0	0	0	0	0	0	0	0	0	0	0	0	0	0	0	0	0	0	0	0	0	0	0	0	0	0	0	0	0	0	0	0	0	0	0	0	0	0	0
113265	k__Bacteria, p__Actinobacteria, c__Actinobacteria, o__Actinomycetales, f__Corynebacteriaceae, g__Corynebacterium, s__variabile	0	0	0	0	0	0	0	0	0	0	0	0	0	0	0	0	0	0	0	0	0	0	0	0	0	0	0	0	0	0	0	0	0	0	0	0	0	0	0	0	0	0	0	0	0	0	0	0
113542	k__Bacteria, p__Proteobacteria, c__Deltaproteobacteria, o__Desulfovibrionales, f__Desulfovibrionaceae, g__Desulfovibrio, s__	0	0	0	0	0	0	0	0	0	0	0	0	0	0	0	0	0	0	0	0	0	0	0	0	0	0	0	0	0	0	78	0	0	0	0	0	0	0	0	0	0	0	0	0	0	0	0	0
113909	k__Bacteria, p__Firmicutes, c__Clostridia, o__Clostridiales, f__, g__, s__	0	0	0	0	0	0	0	0	0	0	0	0	0	0	0	0	0	0	0	0	0	0	0	0	0	0	0	0	0	0	0	0	0	0	0	0	0	0	0	0	0	0	0	0	0	0	0	0
114462	k__Bacteria, p__Proteobacteria, c__Gammaproteobacteria, o__Enterobacteriales, f__Enterobacteriaceae, g__, s__	0	0	0	0	0	0	0	0	0	0	0	0	0	0	0	0	0	0	0	0	0	0	0	0	0	0	0	0	0	0	0	0	0	0	0	0	0	0	0	0	0	0	0	0	0	0	0	0
114510	k__Bacteria, p__Proteobacteria, c__Gammaproteobacteria, o__Enterobacteriales, f__Enterobacteriaceae, g__, s__	0	0	0	0	0	0	0	0	0	0	0	0	0	0	12	0	0	3	0	0	0	0	0	0	0	0	0	0	0	0	0	0	0	0	0	0	0	0	0	0	0	0	0	0	0	0	7	0
114621	k__Bacteria, p__Proteobacteria, c__Epsilonproteobacteria, o__Campylobacterales, f__Campylobacteraceae, g__Campylobacter, s__	0	7	0	0	0	0	0	0	0	0	0	0	0	0	0	0	0	8	0	12	0	0	0	0	0	0	0	0	0	4	54	4	15	4	88	0	0	0	0	10	15	0	0	8	6	0	0	30
114813	k__Bacteria, p__Bacteroidetes, c__Bacteroidia, o__Bacteroidales, f__Prevotellaceae, g__Prevotella, s__	0	0	0	0	0	0	0	0	0	0	0	0	0	0	0	0	0	0	0	0	0	0	0	1	1	1	0	0	0	358	0	0	0	0	0	0	0	0	0	0	0	0	0	0	0	0	0	0
114821	k__Bacteria, p__Firmicutes, c__Clostridia, o__Clostridiales, f__Veillonellaceae, g__Veillonella, s__parvula	12	91	29	107	35	22	25	0	72	20	31	49	4	7	102	3	29	139	41	31	339	44	2858	201	124	229	29	295	104	66	338	37	492	10	409	24	37	273	77	138	40	203	52	1273	229	430	11	11
114922	k__Bacteria, p__Proteobacteria, c__Betaproteobacteria, o__Burkholderiales, f__Comamonadaceae, g__, s__	0	0	0	0	0	0	0	0	0	0	0	0	0	0	0	0	0	0	0	0	0	0	0	0	0	0	0	0	0	0	0	0	0	0	0	0	0	0	0	0	0	0	0	0	0	0	0	0
119010	k__Bacteria, p__Proteobacteria, c__Gammaproteobacteria, o__Enterobacteriales, f__Enterobacteriaceae, g__, s__	0	0	0	0	0	0	0	0	0	0	0	0	0	0	0	0	0	0	0	0	0	0	0	0	0	0	0	0	0	0	0	0	0	0	0	0	0	0	0	0	0	0	0	0	0	0	0	0
120969	k__Bacteria, p__Firmicutes, c__Clostridia, o__Clostridiales, f__Veillonellaceae, g__Selenomonas, s__	0	2	0	0	0	0	0	0	0	0	0	32	0	0	0	0	0	0	0	0	0	0	0	0	0	0	0	0	0	1	93	0	0	0	24	1	0	0	0	0	0	0	0	4	1	0	0	0
121180	k__Bacteria, p__Proteobacteria, c__Gammaproteobacteria, o__Enterobacteriales, f__Enterobacteriaceae, g__, s__	0	0	0	0	0	0	0	0	0	0	0	0	0	0	0	0	0	0	0	0	0	0	0	0	0	0	0	0	0	0	0	0	0	0	0	0	0	0	0	0	0	0	0	0	0	0	0	0
121373	k__Bacteria, p__Spirochaetes, c__Spirochaetes, o__Spirochaetales, f__Spirochaetaceae, g__Treponema, s__	0	0	0	0	0	0	0	0	0	0	0	0	0	0	0	0	0	0	0	0	0	0	0	0	0	0	0	0	0	0	0	0	0	0	0	0	0	0	0	0	0	0	0	0	0	0	0	0
121566	k__Bacteria, p__Tenericutes, c__Mollicutes, o__Acholeplasmatales, f__Acholeplasmataceae, g__Acholeplasma, s__	0	0	0	0	0	0	0	0	0	0	0	0	0	0	0	0	0	0	0	0	0	0	0	0	0	0	0	0	0	0	0	0	0	0	0	0	0	0	0	0	0	0	0	0	0	0	0	0
122517	k__Bacteria, p__Firmicutes, c__Clostridia, o__Clostridiales, f__Lachnospiraceae, g__Catonella, s__	0	80	253	216	42	0	0	0	121	74	90	100	1	1	249	2	0	75	7	95	394	0	0	257	407	156	71	13	50	225	400	82	26	17	20	144	17	102	3	70	1	92	231	725	232	643	0	162
123510	k__Bacteria, p__Proteobacteria, c__Gammaproteobacteria, o__Enterobacteriales, f__Enterobacteriaceae, g__, s__	0	0	0	0	0	0	0	0	0	0	0	0	0	0	0	0	0	0	0	0	0	0	0	0	0	0	4	0	0	0	0	0	0	0	0	0	0	0	0	0	0	0	0	0	0	0	0	0
124523	k__Bacteria, p__Spirochaetes, c__Spirochaetes, o__Spirochaetales, f__Spirochaetaceae, g__Treponema, s__	0	0	0	0	0	0	0	0	0	0	0	0	0	0	0	0	0	0	0	0	0	0	0	0	0	0	0	0	0	0	0	0	0	0	0	0	0	0	0	0	0	0	0	0	0	0	0	0
124798	k__Bacteria, p__Proteobacteria, c__Gammaproteobacteria, o__Pseudomonadales, f__Moraxellaceae, g__, s__	0	0	0	0	0	0	0	0	0	0	0	0	0	0	0	0	0	0	0	0	0	0	0	0	0	0	0	0	0	0	0	0	0	0	0	0	0	0	0	0	0	0	0	0	0	0	0	0
124906	k__Bacteria, p__Firmicutes, c__Clostridia, o__Clostridiales, f__Veillonellaceae, g__Megasphaera, s__	0	0	0	0	0	0	0	0	0	0	0	0	0	0	0	0	0	0	0	0	0	0	0	0	0	0	0	0	0	0	0	0	0	0	0	0	0	0	0	0	0	0	0	0	0	0	0	0
124932	k__Bacteria, p__Spirochaetes, c__Spirochaetes, o__Spirochaetales, f__Spirochaetaceae, g__Treponema, s__	0	0	0	0	0	0	0	0	0	0	0	0	0	0	0	0	0	0	0	0	0	0	0	0	0	0	0	0	0	0	0	0	0	0	4	0	0	0	0	0	0	0	0	0	0	0	0	0
125230	k__Bacteria, p__Bacteroidetes, c__Bacteroidia, o__Bacteroidales, f__, g__, s__	0	0	0	0	0	0	0	0	0	0	0	0	0	0	0	0	0	0	0	0	0	0	0	0	0	0	0	0	0	0	0	0	0	0	0	0	0	0	0	0	0	0	0	0	0	0	0	0
126626	k__Bacteria, p__Proteobacteria, c__Betaproteobacteria, o__Neisseriales, f__Neisseriaceae, g__Kingella, s__	0	0	0	0	0	0	0	0	0	0	0	0	0	0	0	0	0	0	0	0	0	0	0	0	0	0	0	0	0	0	0	0	0	0	0	0	0	0	0	0	0	0	0	0	0	0	0	0
127012	k__Bacteria, p__Bacteroidetes, c__Cytophagia, o__Cytophagales, f__Cytophagaceae, g__Hymenobacter, s__	0	0	0	0	0	0	0	0	0	0	0	0	0	0	0	0	0	0	0	0	0	0	0	0	0	0	0	0	0	0	0	0	0	0	0	0	0	0	0	0	0	0	0	0	2	0	0	0
127065	k__Bacteria, p__Firmicutes, c__Clostridia, o__Clostridiales, f__Veillonellaceae, g__Selenomonas, s__	0	0	0	0	0	0	0	0	0	0	0	0	0	0	0	0	0	0	0	0	0	0	0	0	0	0	0	0	0	0	0	0	0	0	9	0	0	0	0	0	0	0	0	0	0	0	0	0
127545	k__Bacteria, p__Bacteroidetes, c__Bacteroidia, o__Bacteroidales, f__Prevotellaceae, g__Prevotella, s__	0	0	1	0	0	0	0	0	0	0	0	0	0	0	0	0	0	0	0	0	0	0	0	0	0	0	0	0	0	0	600	0	0	0	0	0	0	0	0	0	0	0	0	0	0	0	0	0
127549	k__Bacteria, p__Proteobacteria, c__Betaproteobacteria, o__Burkholderiales, f__Oxalobacteraceae, g__, s__	0	0	0	0	0	0	0	0	0	0	0	0	0	0	0	0	0	0	0	0	0	0	0	1	0	1	0	0	0	0	0	0	0	0	0	0	0	0	0	0	0	0	0	0	0	0	0	0
128223	k__Bacteria, p__Firmicutes, c__Bacilli, o__Bacillales, f__Staphylococcaceae, g__Staphylococcus, s__	0	0	0	0	0	0	0	0	0	0	0	33	0	0	0	0	0	0	0	0	0	0	0	0	0	0	0	0	0	0	0	0	0	0	0	0	0	0	0	0	0	0	0	0	0	0	0	0
128300	k__Bacteria, p__Firmicutes, c__Bacilli, o__Lactobacillales, f__Lactobacillaceae, g__Lactobacillus, s__	0	0	0	0	0	0	0	0	0	0	0	0	0	0	0	0	7	4	0	0	1	0	0	0	14	2	0	0	0	0	0	0	0	2	0	0	0	0	0	0	0	0	0	0	1	2	0	0
128347	k__Bacteria, p__Proteobacteria, c__Betaproteobacteria, o__Burkholderiales, f__Comamonadaceae, g__Delftia, s__	2	0	0	0	0	0	1	0	0	0	0	0	0	0	0	0	0	0	0	0	0	0	1	0	0	0	0	0	0	0	0	0	0	0	0	0	0	0	0	0	0	0	0	0	0	0	0	0
128382	k__Bacteria, p__Firmicutes, c__Clostridia, o__Clostridiales, f__Veillonellaceae, g__Dialister, s__	0	0	0	0	0	0	0	0	0	0	0	0	0	0	0	0	76	0	0	0	0	0	0	67	387	0	0	0	0	0	47	0	2	0	0	0	0	0	0	0	1	0	0	0	0	0	0	0
128390	k__Bacteria, p__Actinobacteria, c__Actinobacteria, o__Actinomycetales, f__Corynebacteriaceae, g__Corynebacterium, s__	0	0	0	0	0	0	0	0	0	0	0	0	0	0	0	0	0	0	0	0	0	0	0	0	0	0	0	0	0	0	0	0	0	0	0	0	0	0	0	0	0	0	0	0	0	0	0	0
128604	k__Bacteria, p__[Thermi], c__Deinococci, o__Deinococcales, f__Deinococcaceae, g__Deinococcus, s__	726	0	0	0	0	0	0	0	0	0	0	0	0	0	0	0	0	0	0	0	0	0	0	0	0	0	0	0	0	0	0	0	0	0	0	0	0	0	0	0	0	0	0	0	0	0	0	0
128717	k__Bacteria, p__Proteobacteria, c__Alphaproteobacteria, o__Rhodospirillales, f__Acetobacteraceae, g__Gluconobacter, s__	0	0	0	0	0	0	0	0	0	0	0	0	0	0	0	0	0	0	0	0	0	0	0	0	0	0	0	0	0	0	0	0	0	0	0	0	0	0	0	0	0	0	0	0	0	0	0	0
128801	k__Bacteria, p__Proteobacteria, c__Epsilonproteobacteria, o__Campylobacterales, f__Helicobacteraceae, g__, s__	0	0	0	0	0	0	0	0	0	0	0	0	0	0	0	0	0	0	0	0	0	0	0	0	0	0	0	0	0	0	0	0	0	0	0	0	0	0	0	0	0	0	0	0	0	0	0	0
129798	k__Bacteria, p__Firmicutes, c__Bacilli, o__Lactobacillales, f__Lactobacillaceae, g__Lactobacillus, s__iners	0	0	0	0	0	0	0	0	0	0	0	0	0	0	0	0	0	0	0	0	0	0	0	0	0	0	0	0	0	0	0	0	0	0	0	0	0	0	0	0	0	0	0	0	0	0	0	0
130002	k__Bacteria, p__Proteobacteria, c__Gammaproteobacteria, o__Pseudomonadales, f__Pseudomonadaceae, g__Pseudomonas, s__viridiflava	0	0	0	0	0	0	0	0	0	0	0	0	0	0	0	0	0	0	0	0	0	0	0	0	0	0	0	0	0	0	0	0	0	0	0	0	0	0	0	0	0	0	0	0	0	0	0	0
130864	k__Bacteria, p__Firmicutes, c__Bacilli, o__Lactobacillales, f__Lactobacillaceae, g__Lactobacillus, s__iners	0	0	0	0	0	0	0	0	0	0	0	0	0	0	0	0	0	0	0	0	0	0	0	0	0	0	0	0	0	0	0	0	0	0	0	0	0	0	0	0	0	0	0	0	0	0	0	0
131660	k__Bacteria, p__Firmicutes, c__Bacilli, o__Lactobacillales, f__Lactobacillaceae, g__Lactobacillus, s__delbrueckii	0	0	0	0	0	0	0	0	0	0	0	0	0	0	0	0	0	0	0	0	0	0	0	0	0	0	0	0	0	0	0	0	0	0	0	0	0	0	0	0	0	0	0	0	0	0	0	0
131702	k__Bacteria, p__Firmicutes, c__Bacilli, o__Lactobacillales, f__Lactobacillaceae, g__Lactobacillus, s__	0	0	0	0	0	0	0	0	0	0	0	0	0	0	0	0	0	0	0	0	0	0	0	0	0	0	0	0	0	0	0	0	0	0	0	0	0	0	0	0	0	0	0	0	0	0	0	0
131921	k__Bacteria, p__Firmicutes, c__Bacilli, o__Lactobacillales, f__Lactobacillaceae, g__Lactobacillus, s__	0	0	0	0	0	0	0	0	0	0	0	0	0	0	0	0	0	0	0	0	0	0	0	1	0	0	0	0	0	0	0	0	0	3249	0	1	1	0	4	0	0	0	0	0	0	0	0	0
132041	k__Bacteria, p__Actinobacteria, c__Actinobacteria, o__Bifidobacteriales, f__Bifidobacteriaceae, g__Bifidobacterium, s__	0	0	0	0	0	0	0	0	0	0	0	0	0	0	0	0	0	0	0	0	0	0	0	0	0	0	0	0	0	0	0	0	0	0	0	0	0	29	0	0	0	0	0	0	0	0	0	0
132546	k__Bacteria, p__Firmicutes, c__Clostridia, o__Clostridiales, f__[Tissierellaceae], g__Parvimonas, s__	0	0	0	0	0	0	0	0	0	0	0	0	0	0	0	0	0	0	0	0	0	0	0	0	0	0	0	0	0	0	0	0	0	0	0	0	0	0	0	0	0	0	0	0	0	0	0	0
132661	k__Bacteria, p__Firmicutes, c__Bacilli, o__Lactobacillales, f__Enterococcaceae, g__Enterococcus, s__cecorum	0	0	0	0	0	0	0	0	0	0	0	0	0	0	0	0	0	0	0	0	0	0	0	0	0	0	0	0	0	0	0	0	0	0	0	0	0	0	0	0	0	0	0	0	0	0	0	0
132784	k__Bacteria, p__Firmicutes, c__Clostridia, o__Clostridiales, f__Veillonellaceae, g__Phascolarctobacterium, s__	0	0	0	0	0	0	0	0	0	0	0	0	0	0	0	0	0	0	0	0	0	0	0	0	0	0	0	0	0	0	0	0	0	0	0	0	0	0	0	0	0	0	0	0	0	0	0	0
133178	k__Bacteria, p__Actinobacteria, c__Coriobacteriia, o__Coriobacteriales, f__Coriobacteriaceae, g__, s__	0	0	0	0	0	0	0	0	0	0	0	0	0	0	0	0	0	0	0	0	0	0	0	0	0	0	0	0	0	0	0	0	0	0	0	0	0	0	0	0	0	0	0	0	0	0	0	0
133341	k__Bacteria, p__Firmicutes, c__Bacilli, o__Lactobacillales, f__Lactobacillaceae, g__Lactobacillus, s__	0	0	0	0	0	0	0	0	0	0	0	0	0	0	0	0	0	0	0	0	0	0	0	0	0	0	0	0	0	0	0	0	0	0	0	0	0	0	2	0	0	0	0	0	0	0	0	0
133892	k__Bacteria, p__Firmicutes, c__Bacilli, o__Lactobacillales, f__Lactobacillaceae, g__Lactobacillus, s__	0	0	0	0	0	0	0	0	0	0	0	0	0	0	0	0	0	0	0	0	0	0	0	0	0	0	0	0	0	0	0	0	0	0	0	0	0	0	0	0	0	0	0	0	0	0	0	0
134265	k__Bacteria, p__Bacteroidetes, c__Bacteroidia, o__Bacteroidales, f__Prevotellaceae, g__Prevotella, s__	0	0	0	0	0	0	0	0	0	0	0	0	0	0	0	0	0	0	0	0	0	0	0	0	0	0	0	0	0	0	0	0	0	0	0	0	0	0	0	0	0	0	0	0	0	1	0	0
134467	k__Bacteria, p__Firmicutes, c__Bacilli, o__Lactobacillales, f__Lactobacillaceae, g__Lactobacillus, s__	0	0	0	0	0	0	0	0	0	0	0	0	0	0	0	0	2	2	0	0	1	0	0	0	2	0	0	0	0	0	0	0	0	0	0	0	0	0	0	0	0	0	0	0	0	0	0	0
134649	k__Bacteria, p__Actinobacteria, c__Actinobacteria, o__Actinomycetales, f__Micrococcaceae, g__Arthrobacter, s__	0	0	0	0	0	0	0	0	0	0	0	0	0	0	0	0	0	0	0	0	0	0	0	0	0	0	0	0	0	0	0	0	0	0	0	0	0	0	0	0	0	0	0	0	0	58	0	1
134671	k__Bacteria, p__Proteobacteria, c__Gammaproteobacteria, o__Enterobacteriales, f__Enterobacteriaceae, g__, s__	0	0	0	0	0	0	0	0	0	0	0	0	0	0	0	0	0	0	0	0	0	0	0	0	0	0	0	0	0	0	0	0	0	0	0	0	0	0	0	0	0	0	0	0	0	0	0	0
134726	k__Bacteria, p__Firmicutes, c__Bacilli, o__Lactobacillales, f__Lactobacillaceae, g__Lactobacillus, s__	0	0	0	0	0	0	0	0	0	0	0	0	0	1	0	0	1	10	0	0	1	0	0	0	6	1	0	0	0	0	3	0	0	0	0	0	0	0	0	0	0	0	0	0	0	0	0	0
136015	k__Bacteria, p__Proteobacteria, c__Betaproteobacteria, o__Burkholderiales, f__Comamonadaceae, g__Delftia, s__	0	0	0	0	0	1	2	1	0	0	0	0	0	0	0	0	0	0	0	0	0	0	0	0	0	0	0	0	0	0	0	0	0	0	0	0	0	0	0	0	0	0	0	0	0	0	0	0
136025	k__Bacteria, p__Proteobacteria, c__Betaproteobacteria, o__Burkholderiales, f__Oxalobacteraceae, g__Ralstonia, s__	57	0	0	0	0	55	163	17	0	0	1	9	0	100	0	1	9	0	0	0	7	1	7	28	0	32	0	0	1	0	169	0	2	0	0	1	2	10	1	0	0	0	1	0	2	1	3	0
136055	k__Bacteria, p__Proteobacteria, c__Betaproteobacteria, o__Burkholderiales, f__Alcaligenaceae, g__Achromobacter, s__	0	0	0	10	0	0	0	0	0	0	0	0	0	0	0	0	0	0	0	0	0	0	0	0	0	0	0	0	0	0	0	0	0	0	0	0	4	0	0	0	0	0	0	0	0	0	0	0
136561	k__Bacteria, p__Actinobacteria, c__Actinobacteria, o__Actinomycetales, f__Nocardiaceae, g__Rhodococcus, s__	1131	0	0	0	0	0	0	1	1	0	0	0	0	0	12	0	0	0	0	0	50	19	0	0	0	0	0	10	1	0	0	2	0	0	0	0	0	0	0	0	0	0	0	0	0	0	0	0
136627	k__Bacteria, p__[Thermi], c__Deinococci, o__Thermales, f__Thermaceae, g__Thermus, s__	0	0	0	0	0	0	0	0	0	0	0	0	0	0	0	0	0	0	0	0	0	0	0	0	0	0	0	0	0	0	0	0	0	0	0	0	0	0	0	0	0	0	0	0	0	0	0	0
136946	k__Bacteria, p__Proteobacteria, c__Gammaproteobacteria, o__Enterobacteriales, f__Enterobacteriaceae, g__, s__	0	0	0	0	0	0	0	0	0	0	0	0	0	0	0	0	0	0	0	0	0	0	0	0	0	0	0	0	0	0	0	0	0	0	0	0	0	0	0	0	0	0	0	0	0	0	0	0
137056	k__Bacteria, p__Firmicutes, c__Bacilli, o__Bacillales, f__Planococcaceae, g__, s__	0	0	0	0	0	0	0	53	0	0	0	0	0	0	0	0	0	0	0	0	0	0	0	0	0	0	0	0	0	0	0	0	0	0	0	0	0	0	0	0	0	0	0	0	0	0	0	0
137183	k__Bacteria, p__Actinobacteria, c__Actinobacteria, o__Bifidobacteriales, f__Bifidobacteriaceae, g__Gardnerella, s__	0	0	0	0	0	0	0	0	0	0	0	0	0	0	0	0	0	0	0	0	0	0	0	0	0	0	0	0	0	0	0	0	0	0	0	0	0	0	0	0	0	0	0	0	0	0	0	0
137580	k__Bacteria, p__Firmicutes, c__Bacilli, o__Lactobacillales, f__Lactobacillaceae, g__Lactobacillus, s__	0	0	0	0	0	0	0	0	0	0	0	2	0	1143	42	12	13719	11417	2	4	2438	363	2	680	31006	1677	9	32	121	3	3823	5	48	3	6	0	0	107	117	20	1	2	0	0	58	410	9	5
137866	k__Bacteria, p__Chloroflexi, c__Thermomicrobia, o__JG30-KF-CM45, f__, g__, s__	0	0	0	0	0	0	0	0	0	0	0	0	0	0	0	0	0	0	0	0	0	0	0	0	0	0	0	0	0	0	0	0	0	0	0	0	0	0	0	0	0	0	0	0	0	0	0	0
138291	k__Bacteria, p__Proteobacteria, c__Alphaproteobacteria, o__Rhodobacterales, f__Rhodobacteraceae, g__Amaricoccus, s__	0	0	0	0	0	0	0	0	0	0	0	0	0	0	0	0	0	0	0	0	0	0	0	0	0	0	0	0	0	0	0	0	0	0	0	0	0	0	0	0	0	0	0	0	0	0	0	0
138389	k__Bacteria, p__Firmicutes, c__Bacilli, o__Lactobacillales, f__Enterococcaceae, g__, s__	0	0	0	0	0	0	0	0	0	0	0	0	0	0	0	0	0	0	0	0	0	0	0	0	0	0	0	0	0	0	0	0	0	0	0	0	0	0	0	0	0	0	0	0	0	0	0	0
138914	k__Bacteria, p__Proteobacteria, c__Gammaproteobacteria, o__Pseudomonadales, f__Pseudomonadaceae, g__Pseudomonas, s__	0	0	0	0	0	0	0	0	0	0	0	0	0	0	0	0	0	0	0	0	0	0	0	0	0	0	0	0	0	0	0	0	0	0	0	0	0	0	0	0	0	0	0	0	0	0	0	0
139279	k__Bacteria, p__Actinobacteria, c__Actinobacteria, o__Actinomycetales, f__Micrococcaceae, g__, s__	0	0	2	0	0	0	0	0	0	0	0	0	0	0	0	0	0	0	0	0	0	0	0	0	0	0	0	0	0	0	0	0	0	0	0	0	0	0	0	0	0	0	0	0	0	0	26	0
139727	k__Bacteria, p__Proteobacteria, c__Alphaproteobacteria, o__Rhodospirillales, f__Rhodospirillaceae, g__Skermanella, s__	0	0	0	0	0	0	0	0	0	0	0	0	0	0	0	0	0	0	0	0	0	0	0	0	0	0	0	0	0	0	0	0	0	0	0	0	0	0	0	0	0	0	0	0	0	0	0	0
140235	k__Bacteria, p__Proteobacteria, c__Betaproteobacteria, o__Burkholderiales, f__Comamonadaceae, g__Comamonas, s__	0	0	0	0	0	0	0	0	0	0	0	0	0	0	0	0	0	0	0	0	0	0	0	0	0	0	0	0	0	0	0	0	0	0	0	0	13	0	0	0	0	0	0	0	0	0	0	0
141244	k__Bacteria, p__Proteobacteria, c__Gammaproteobacteria, o__Pseudomonadales, f__Pseudomonadaceae, g__Pseudomonas, s__nitroreducens	0	0	0	0	0	0	0	0	0	0	0	0	0	0	6	0	0	0	0	0	0	0	0	0	0	0	0	0	0	0	0	0	0	0	0	0	0	0	0	0	0	0	0	0	0	0	0	0
141350	k__Bacteria, p__Firmicutes, c__Bacilli, o__Lactobacillales, f__Enterococcaceae, g__Enterococcus, s__	0	0	0	0	0	0	0	0	0	0	0	0	0	0	0	0	0	0	0	0	0	0	0	0	0	0	0	0	0	0	0	0	0	0	0	0	0	0	0	0	0	0	0	0	0	0	0	0
142218	k__Bacteria, p__Proteobacteria, c__Gammaproteobacteria, o__Alteromonadales, f__[Chromatiaceae], g__Rheinheimera, s__	0	0	0	0	0	0	0	67	0	0	0	0	0	0	0	0	0	0	0	0	0	0	0	0	0	0	0	0	0	0	0	0	0	0	0	0	0	0	0	0	0	0	0	0	0	0	0	0
142419	k__Bacteria, p__Proteobacteria, c__Gammaproteobacteria, o__Pseudomonadales, f__Moraxellaceae, g__, s__	0	0	0	0	0	0	0	0	0	0	0	0	0	0	0	0	0	0	0	0	0	0	0	0	0	0	0	0	0	0	0	0	0	0	0	0	0	0	0	0	0	0	0	0	0	0	0	0
143362	k__Bacteria, p__Proteobacteria, c__Gammaproteobacteria, o__Pseudomonadales, f__Moraxellaceae, g__Acinetobacter, s__	0	0	0	0	0	0	0	0	0	0	0	0	0	0	0	0	0	0	0	0	0	0	0	0	0	0	0	0	0	0	0	0	0	0	0	0	0	0	0	0	0	0	0	0	0	0	0	0
143690	k__Bacteria, p__Firmicutes, c__Bacilli, o__Lactobacillales, f__Streptococcaceae, g__Lactococcus, s__	0	0	0	0	0	0	0	0	0	0	0	0	0	0	0	0	0	0	0	0	0	0	0	0	0	0	0	0	0	0	0	0	0	0	0	0	0	0	0	0	0	0	0	0	0	0	0	0
143958	k__Bacteria, p__Proteobacteria, c__Gammaproteobacteria, o__Pseudomonadales, f__Pseudomonadaceae, g__, s__	0	0	0	0	0	0	0	0	0	0	0	0	0	0	0	0	0	0	0	0	0	0	0	0	0	0	0	9	0	0	0	0	0	0	0	0	0	0	0	0	0	0	0	0	0	0	0	0
144395	k__Bacteria, p__Firmicutes, c__Clostridia, o__Clostridiales, f__Lachnospiraceae, g__Dorea, s__	0	0	0	0	0	0	0	0	0	0	0	0	0	0	0	0	0	0	0	0	0	0	0	0	0	0	0	0	0	0	0	0	0	0	0	0	0	0	0	0	0	0	0	0	0	0	0	0
144554	k__Bacteria, p__Proteobacteria, c__Betaproteobacteria, o__Burkholderiales, f__, g__, s__	0	0	0	0	0	0	0	0	0	0	0	0	0	0	0	0	0	0	0	0	0	0	0	0	0	0	0	0	0	0	0	0	0	0	0	0	0	0	0	0	0	0	0	0	0	0	0	0
145801	k__Bacteria, p__Firmicutes, c__Erysipelotrichi, o__Erysipelotrichales, f__Erysipelotrichaceae, g__, s__	0	0	0	0	0	0	0	0	0	0	0	0	0	0	0	0	0	0	0	0	0	0	0	0	0	0	0	0	0	0	0	0	0	0	0	0	0	0	0	0	0	0	0	0	0	0	0	0
147100	k__Bacteria, p__Firmicutes, c__Clostridia, o__Clostridiales, f__Ruminococcaceae, g__, s__	0	0	0	0	0	0	0	0	0	0	0	0	0	0	0	0	0	0	0	0	0	0	0	0	0	0	0	0	0	0	0	0	0	0	0	0	0	0	0	0	0	0	0	0	0	0	0	0
148003	k__Bacteria, p__Proteobacteria, c__Gammaproteobacteria, o__Enterobacteriales, f__Enterobacteriaceae, g__, s__	0	0	0	0	0	0	0	0	0	0	0	0	0	0	0	0	0	0	0	0	0	0	0	0	0	0	0	0	0	0	0	0	0	0	0	0	0	0	0	0	0	0	0	0	0	0	0	0
148620	k__Bacteria, p__Proteobacteria, c__Gammaproteobacteria, o__Enterobacteriales, f__Enterobacteriaceae, g__Erwinia, s__	0	0	0	0	0	0	0	0	0	0	0	0	0	0	0	0	0	0	0	0	0	0	0	0	0	0	5	0	0	0	0	0	0	0	0	0	0	0	0	0	0	0	0	0	0	0	0	0
149109	k__Bacteria, p__Firmicutes, c__Bacilli, o__Lactobacillales, f__Streptococcaceae, g__Streptococcus, s__	0	0	0	0	0	0	0	0	2	0	0	0	0	0	0	0	0	0	0	0	0	0	1	0	0	1	0	0	0	0	0	0	0	0	0	0	0	0	0	0	0	0	0	0	0	0	0	0
150281	k__Bacteria, p__Bacteroidetes, c__[Saprospirae], o__[Saprospirales], f__Chitinophagaceae, g__, s__	0	0	0	0	0	0	0	0	0	0	0	0	0	0	0	0	0	0	0	0	0	0	0	0	0	0	0	0	0	0	0	0	0	0	0	0	0	0	0	0	0	0	0	0	0	0	0	0
150673	k__Bacteria, p__Proteobacteria, c__Alphaproteobacteria, o__Sphingomonadales, f__Sphingomonadaceae, g__Sphingomonas, s__	0	0	0	8	0	0	0	0	0	0	0	0	0	212	92	60	391	0	6	0	731	125	915	69	88	670	0	54	160	2	347	22	12	2	22	0	99	518	0	0	0	0	24	0	1	0	0	0
151126	k__Bacteria, p__Cyanobacteria, c__4C0d-2, o__MLE1-12, f__, g__, s__	0	0	0	0	0	0	0	28	0	0	0	0	0	0	0	0	0	0	0	0	0	0	0	0	0	0	0	0	0	0	0	0	0	0	0	0	0	0	0	0	0	0	0	0	0	0	0	0
151649	k__Bacteria, p__Actinobacteria, c__Actinobacteria, o__Actinomycetales, f__Microbacteriaceae, g__Microbacterium, s__	0	0	0	0	0	0	0	0	0	0	0	0	0	0	0	0	0	0	0	0	0	0	0	0	0	0	0	0	0	0	0	0	0	0	0	0	5	0	0	0	0	0	0	0	0	0	0	0
151814	k__Bacteria, p__Proteobacteria, c__Deltaproteobacteria, o__Desulfobacterales, f__Desulfobulbaceae, g__Desulfobulbus, s__	0	0	0	0	0	0	0	0	0	0	0	0	0	0	0	0	0	0	0	0	0	0	0	0	0	0	0	0	0	0	0	0	0	0	0	0	0	0	0	0	0	0	0	0	0	0	0	0
152125	k__Bacteria, p__Proteobacteria, c__Betaproteobacteria, o__Burkholderiales, f__Oxalobacteraceae, g__Ralstonia, s__	1033	1	0	0	0	453	2	294	8	6	3	10	37	266	11	43	327	0	1	1	43	31	257	39	23	492	3	3	115	0	4	4	0	1	0	0	53	135	22	19	0	1	16	0	2	96	26	4
152668	k__Bacteria, p__Chloroflexi, c__Thermomicrobia, o__JG30-KF-CM45, f__, g__, s__	0	0	0	0	0	0	0	0	0	0	0	0	0	0	0	0	0	0	0	0	0	0	0	0	0	0	0	0	0	0	0	0	0	0	0	0	0	0	0	0	0	0	0	0	0	0	0	0
152690	k__Bacteria, p__Firmicutes, c__Bacilli, o__Bacillales, f__Bacillaceae, g__, s__	0	0	0	0	0	0	0	0	0	2	0	0	0	0	0	0	0	0	0	0	0	0	0	0	0	0	0	0	0	0	0	0	0	0	0	0	0	0	0	0	0	0	10	0	0	0	0	0
152859	k__Bacteria, p__Proteobacteria, c__Gammaproteobacteria, o__Enterobacteriales, f__Enterobacteriaceae, g__, s__	0	0	0	0	0	0	0	0	0	0	0	0	0	0	0	0	0	0	0	0	0	0	0	0	0	0	5	0	0	0	0	0	0	0	0	0	0	0	0	0	0	0	0	0	0	0	0	0
153978	k__Bacteria, p__Cyanobacteria, c__Chloroplast, o__Streptophyta, f__, g__, s__	0	0	0	0	0	0	0	0	0	0	0	0	0	0	0	0	0	0	0	0	0	0	0	0	0	0	0	0	0	0	0	0	0	0	0	0	0	0	0	0	0	0	0	0	0	0	0	0
154506	k__Bacteria, p__Firmicutes, c__Bacilli, o__Lactobacillales, f__Enterococcaceae, g__Vagococcus, s__	0	0	0	0	0	0	0	0	0	0	1	0	0	0	0	0	0	0	0	0	0	0	0	0	0	0	0	1	0	0	0	0	1	0	0	1	0	0	0	0	2	1	0	0	0	0	0	1
155962	k__Bacteria, p__Proteobacteria, c__Gammaproteobacteria, o__Pseudomonadales, f__Pseudomonadaceae, g__Pseudomonas, s__	0	0	0	0	0	0	0	0	0	0	0	0	0	0	0	0	0	0	0	0	0	0	0	0	0	0	0	0	0	0	0	0	0	0	0	0	0	0	0	0	0	0	0	0	0	0	0	0
156652	k__Bacteria, p__Proteobacteria, c__Gammaproteobacteria, o__Pseudomonadales, f__Pseudomonadaceae, g__, s__	0	0	0	0	0	0	0	0	0	0	0	0	0	0	0	0	0	0	0	0	0	0	0	0	0	0	0	0	0	0	0	0	0	0	0	0	0	0	0	0	0	0	0	0	0	0	0	0
157154	k__Bacteria, p__Firmicutes, c__Clostridia, o__Clostridiales, f__, g__, s__	0	0	0	0	0	0	0	0	0	0	0	0	0	0	0	0	0	0	0	0	0	0	0	0	0	0	0	0	0	0	0	0	0	0	0	0	0	0	0	0	0	0	0	0	0	0	0	0
157448	k__Bacteria, p__Firmicutes, c__Bacilli, o__Lactobacillales, f__Lactobacillaceae, g__Lactobacillus, s__	0	0	0	0	0	0	0	0	0	0	0	0	0	0	0	0	0	0	0	0	0	0	0	0	0	0	0	0	0	0	0	0	0	0	0	0	0	0	0	0	0	0	0	0	0	0	0	0
157966	k__Bacteria, p__Firmicutes, c__Clostridia, o__Clostridiales, f__Ruminococcaceae, g__, s__	0	0	0	0	0	0	0	0	0	0	0	0	0	0	0	0	0	0	0	0	0	0	0	0	0	0	0	0	0	0	0	0	0	0	0	0	0	0	0	0	0	0	0	0	0	0	0	0
158047	k__Bacteria, p__Firmicutes, c__Bacilli, o__Bacillales, f__Staphylococcaceae, g__Staphylococcus, s__	0	0	0	0	0	0	0	0	0	0	0	12	0	0	0	1	0	0	0	0	0	0	0	0	0	0	0	0	0	0	0	0	0	0	0	0	0	0	0	0	0	0	0	0	0	0	0	0
158804	k__Bacteria, p__Actinobacteria, c__Actinobacteria, o__Actinomycetales, f__Nocardioidaceae, g__, s__	0	0	0	0	0	0	0	0	0	0	0	0	0	0	0	0	0	0	0	0	0	0	0	0	0	0	0	0	0	0	0	0	0	0	0	0	0	0	0	0	0	0	0	0	0	0	0	0
158971	k__Bacteria, p__Firmicutes, c__Clostridia, o__Clostridiales, f__, g__, s__	0	0	0	0	0	0	0	0	0	0	0	0	0	0	0	0	0	0	0	0	0	0	0	0	0	0	0	0	0	0	0	0	0	0	0	0	0	0	0	0	0	0	0	0	0	0	0	0
159299	k__Bacteria, p__Firmicutes, c__Bacilli, o__Bacillales, f__Bacillaceae, g__Bacillus, s__coagulans	0	0	0	0	0	0	0	33	0	0	0	0	0	0	0	0	0	0	0	0	0	0	0	57	0	0	0	0	0	0	0	0	0	0	0	0	0	0	0	0	0	0	0	0	0	0	0	0
160661	k__Bacteria, p__Bacteroidetes, c__Bacteroidia, o__Bacteroidales, f__S24-7, g__, s__	0	0	0	0	0	0	0	0	0	0	0	0	0	0	0	0	0	0	0	0	0	0	0	0	0	0	0	0	0	0	0	0	0	0	0	0	0	0	0	0	0	0	0	0	0	0	0	0
161245	k__Bacteria, p__Proteobacteria, c__Betaproteobacteria, o__Burkholderiales, f__Oxalobacteraceae, g__Ralstonia, s__	0	0	0	0	0	0	0	0	0	0	0	0	0	0	0	0	0	0	0	0	0	0	0	0	0	0	0	0	0	0	0	0	0	0	0	0	0	0	0	0	0	0	0	0	0	0	0	0
161423	k__Bacteria, p__Bacteroidetes, c__Bacteroidia, o__Bacteroidales, f__Bacteroidaceae, g__Bacteroides, s__	0	0	0	0	0	0	0	0	0	0	0	0	0	0	0	0	0	0	0	0	0	0	0	0	0	0	0	0	0	0	0	0	0	0	0	0	0	0	0	0	0	0	0	0	0	0	0	0
161677	k__Bacteria, p__Proteobacteria, c__Gammaproteobacteria, o__Pseudomonadales, f__Moraxellaceae, g__Acinetobacter, s__schindleri	0	0	0	0	0	0	0	0	0	0	0	0	0	0	0	0	0	0	0	0	0	0	0	0	0	0	0	0	0	0	0	0	0	0	0	0	0	0	0	0	0	0	0	0	0	33	0	0
161901	k__Bacteria, p__Proteobacteria, c__Gammaproteobacteria, o__Aeromonadales, f__Aeromonadaceae, g__, s__	0	0	0	0	0	0	0	0	0	0	0	0	0	0	0	0	0	0	0	0	0	0	0	0	0	0	0	0	0	0	0	0	0	0	0	0	0	0	0	0	0	0	0	0	0	0	0	0
162249	k__Bacteria, p__Firmicutes, c__Clostridia, o__Clostridiales, f__Lachnospiraceae, g__, s__	0	0	0	0	0	0	0	0	0	0	0	0	0	0	0	0	0	0	0	0	0	0	0	0	0	0	0	0	0	0	0	0	0	0	0	0	0	0	0	0	0	0	0	0	0	0	0	0
162668	k__Bacteria, p__Firmicutes, c__Bacilli, o__Lactobacillales, f__Lactobacillaceae, g__Lactobacillus, s__	0	0	0	0	0	0	0	0	0	0	0	0	0	0	0	0	0	0	0	0	0	0	0	0	0	0	0	0	0	0	0	0	0	0	0	0	0	0	0	0	0	0	0	0	0	0	0	0
162702	k__Bacteria, p__Proteobacteria, c__Gammaproteobacteria, o__Aeromonadales, f__Aeromonadaceae, g__, s__	0	0	0	0	0	0	0	0	0	0	0	0	0	0	0	0	0	0	0	0	0	0	0	0	0	0	0	0	0	0	0	0	0	0	0	0	0	0	0	0	0	0	0	0	0	0	0	0
163421	k__Bacteria, p__Proteobacteria, c__Gammaproteobacteria, o__Enterobacteriales, f__Enterobacteriaceae, g__Citrobacter, s__	0	0	0	0	0	589	0	0	0	0	0	0	0	0	0	0	0	0	0	0	0	0	0	0	0	0	2	0	0	0	0	0	0	0	0	0	0	0	0	0	0	0	0	0	0	0	0	0
164430	k__Bacteria, p__Proteobacteria, c__Gammaproteobacteria, o__Enterobacteriales, f__Enterobacteriaceae, g__, s__	0	0	0	0	0	0	0	0	0	0	0	0	0	0	0	0	0	0	0	0	0	0	0	0	0	0	0	0	0	0	0	0	0	0	0	0	0	0	0	0	0	0	0	0	0	0	0	0
164515	k__Bacteria, p__Proteobacteria, c__Gammaproteobacteria, o__Pasteurellales, f__Pasteurellaceae, g__Aggregatibacter, s__	0	0	0	0	0	0	0	0	0	0	0	0	0	0	0	0	0	0	0	0	0	0	0	0	0	0	0	0	0	0	0	0	0	0	0	0	0	0	0	0	0	0	0	0	0	0	0	0
164822	k__Bacteria, p__Proteobacteria, c__Gammaproteobacteria, o__Aeromonadales, f__Aeromonadaceae, g__, s__	0	0	0	0	0	0	0	0	0	0	0	0	0	0	0	0	0	0	0	0	0	0	0	0	0	0	0	0	0	0	0	0	0	0	0	0	0	0	0	0	0	0	0	0	0	0	0	0
164915	k__Bacteria, p__Proteobacteria, c__Gammaproteobacteria, o__Enterobacteriales, f__Enterobacteriaceae, g__Enterobacter, s__	0	0	0	0	0	0	0	0	0	0	0	0	0	0	0	0	0	0	0	0	0	0	0	0	0	0	0	0	0	0	0	0	0	0	0	0	0	0	0	0	0	0	0	0	0	0	0	0
165107	k__Bacteria, p__Bacteroidetes, c__Bacteroidia, o__Bacteroidales, f__Porphyromonadaceae, g__Tannerella, s__	0	0	0	0	0	0	0	0	0	0	0	0	0	0	0	0	0	0	0	0	0	0	0	0	0	0	0	0	0	0	0	0	0	0	4	0	0	0	0	0	0	0	0	0	0	0	0	0
165118	k__Bacteria, p__Bacteroidetes, c__Bacteroidia, o__Bacteroidales, f__[Paraprevotellaceae], g__Paraprevotella, s__	0	0	0	0	0	0	0	0	0	0	0	0	0	0	0	0	0	0	0	0	0	0	0	0	0	0	0	0	0	0	0	0	0	0	0	0	0	0	0	0	0	0	0	0	0	0	0	0
165179	k__Bacteria, p__TM7, c__TM7-3, o__I025, f__Rs-045, g__, s__	0	0	0	0	0	0	0	0	0	0	0	0	0	0	0	0	0	0	0	0	0	0	0	0	0	0	0	0	0	0	0	0	0	0	0	0	0	0	0	0	0	0	0	0	0	0	0	0
165421	k__Bacteria, p__Actinobacteria, c__Actinobacteria, o__Actinomycetales, f__Propionibacteriaceae, g__Propionibacterium, s__acnes	0	0	0	0	0	0	0	0	0	0	0	0	0	0	0	0	2	0	0	0	0	0	0	0	0	0	0	0	0	0	0	0	0	0	0	0	0	0	0	0	0	0	0	0	0	0	0	0
165430	k__Bacteria, p__Firmicutes, c__Clostridia, o__Clostridiales, f__Lachnospiraceae, g__, s__	0	0	0	0	0	0	0	0	0	0	0	0	0	0	0	0	0	0	0	0	0	0	0	0	0	0	0	0	0	0	0	0	0	0	0	0	0	0	0	0	0	0	0	0	0	0	0	0
165935	k__Bacteria, p__Firmicutes, c__Clostridia, o__Clostridiales, f__Ruminococcaceae, g__, s__	0	0	0	0	0	0	0	0	0	0	0	0	0	0	0	0	0	0	0	0	0	0	0	0	0	0	0	0	0	0	0	0	0	0	0	0	0	0	0	0	0	0	0	0	0	0	0	0
166064	k__Bacteria, p__Proteobacteria, c__Betaproteobacteria, o__Burkholderiales, f__Oxalobacteraceae, g__Janthinobacterium, s__	0	0	0	0	0	0	0	0	0	0	0	0	0	0	0	0	0	0	0	0	0	0	0	0	0	0	0	0	0	0	0	0	0	0	0	0	0	0	0	0	0	0	0	0	0	0	0	0
166908	k__Bacteria, p__Proteobacteria, c__Gammaproteobacteria, o__Enterobacteriales, f__Enterobacteriaceae, g__, s__	0	0	0	0	0	0	0	0	0	0	0	0	0	0	11	0	0	2	0	0	0	0	0	0	0	0	0	0	0	0	0	0	0	0	0	0	0	0	0	0	0	0	0	0	0	0	12	0
166911	k__Bacteria, p__Firmicutes, c__Bacilli, o__Lactobacillales, f__Lactobacillaceae, g__Lactobacillus, s__	0	0	0	0	0	0	0	0	0	0	0	0	0	0	0	0	0	0	0	0	0	0	0	0	0	0	0	0	0	0	0	0	0	0	0	0	0	0	0	0	0	0	0	0	0	0	0	0
167509	k__Bacteria, p__Firmicutes, c__Clostridia, o__Clostridiales, f__Ruminococcaceae, g__Oscillospira, s__	0	0	0	0	0	0	0	0	0	0	0	0	0	0	0	0	0	0	0	0	0	0	0	0	0	0	0	0	0	0	0	0	0	0	0	0	0	0	0	0	0	0	0	0	0	0	0	0
167719	k__Bacteria, p__Firmicutes, c__Bacilli, o__Lactobacillales, f__Lactobacillaceae, g__Lactobacillus, s__	0	0	0	0	0	0	0	0	0	0	0	0	0	0	0	0	0	0	0	0	0	0	0	0	0	0	0	0	0	0	0	0	0	0	0	0	0	0	0	0	0	0	0	0	0	0	0	0
167760	k__Bacteria, p__Proteobacteria, c__Gammaproteobacteria, o__Aeromonadales, f__Aeromonadaceae, g__, s__	0	0	0	0	0	0	0	0	0	0	0	0	0	0	0	0	0	0	0	0	0	0	0	0	0	0	0	0	0	0	0	0	0	0	0	0	0	0	0	0	0	0	0	0	0	0	0	0
168031	k__Bacteria, p__Proteobacteria, c__Gammaproteobacteria, o__Enterobacteriales, f__Enterobacteriaceae, g__, s__	0	0	0	0	0	0	0	0	0	0	0	0	0	0	0	0	0	0	0	0	0	0	0	0	0	0	0	0	0	0	0	0	0	0	0	0	0	0	0	0	0	0	0	0	0	0	0	0
168071	k__Bacteria, p__Firmicutes, c__Clostridia, o__Clostridiales, f__Lachnospiraceae, g__, s__	0	0	0	0	0	0	0	0	0	0	0	0	0	0	0	0	0	0	0	0	0	0	0	0	0	0	0	0	0	0	0	0	0	0	0	0	0	0	0	0	0	0	0	0	0	0	0	0
168583	k__Bacteria, p__Firmicutes, c__Bacilli, o__Lactobacillales, f__Streptococcaceae, g__Streptococcus, s__sobrinus	0	0	0	0	0	0	0	0	0	0	0	0	0	0	0	0	0	0	0	0	0	0	0	0	0	0	0	0	0	0	0	0	0	0	45	0	0	0	0	0	0	0	0	0	0	0	0	0
168817	k__Bacteria, p__Bacteroidetes, c__Flavobacteriia, o__Flavobacteriales, f__Flavobacteriaceae, g__Capnocytophaga, s__ochracea	0	0	0	0	0	0	0	0	0	0	0	0	0	0	0	0	0	0	0	8	0	0	0	0	0	0	0	0	0	2	27	0	0	0	0	0	0	0	0	0	0	20	0	0	23	0	0	0
169364	k__Bacteria, p__Firmicutes, c__Clostridia, o__Clostridiales, f__Lachnospiraceae, g__, s__	0	0	0	0	0	0	0	0	0	0	0	0	0	0	0	0	0	0	0	0	0	0	0	0	0	0	0	0	0	0	0	0	0	0	0	0	0	0	0	0	0	0	0	0	0	0	0	0
169430	k__Bacteria, p__Actinobacteria, c__Actinobacteria, o__Actinomycetales, f__Microbacteriaceae, g__Microbacterium, s__	0	0	0	0	0	0	0	0	0	0	0	0	0	0	0	0	0	0	0	0	0	0	0	0	0	0	0	0	0	0	0	0	0	0	0	0	0	0	0	0	0	0	0	0	0	3	0	0
169901	k__Bacteria, p__TM7, c__TM7-3, o__CW040, f__F16, g__, s__	0	0	0	0	0	0	0	0	0	0	0	0	0	0	0	0	0	0	0	0	0	0	0	0	0	0	0	0	0	0	0	0	0	0	0	0	0	0	0	0	0	0	0	0	0	0	0	0
170202	k__Bacteria, p__[Thermi], c__Deinococci, o__Deinococcales, f__Deinococcaceae, g__Deinococcus, s__	0	0	0	0	0	0	0	0	0	0	0	0	0	0	0	0	0	0	0	0	0	0	0	0	0	0	0	0	0	0	0	0	0	0	0	0	0	0	0	0	0	0	0	0	0	0	0	0
171217	k__Bacteria, p__Proteobacteria, c__Gammaproteobacteria, o__Enterobacteriales, f__Enterobacteriaceae, g__Citrobacter, s__	0	0	0	0	0	0	0	0	0	0	0	0	0	0	0	0	0	0	0	0	0	0	0	0	0	0	0	0	0	0	0	0	0	48	0	0	0	0	0	0	0	0	0	0	0	0	0	0
171322	k__Bacteria, p__Firmicutes, c__Clostridia, o__Clostridiales, f__, g__, s__	0	0	0	0	0	0	0	0	0	0	0	0	0	0	0	0	0	0	0	0	0	0	0	0	0	0	0	0	0	0	0	0	0	0	0	0	0	0	0	0	0	0	0	0	0	0	0	0
171607	k__Bacteria, p__Bacteroidetes, c__Bacteroidia, o__Bacteroidales, f__S24-7, g__, s__	0	0	0	0	0	0	0	0	0	0	0	0	0	0	0	0	0	0	0	0	0	0	0	0	0	0	0	0	0	0	0	0	0	0	0	0	0	0	0	0	0	0	0	0	0	0	0	0
171996	k__Bacteria, p__Proteobacteria, c__Alphaproteobacteria, o__Rhodobacterales, f__Rhodobacteraceae, g__Paracoccus, s__aminovorans	0	0	0	0	0	0	0	0	0	0	0	0	0	0	0	0	0	0	0	0	0	0	0	0	0	0	0	0	0	0	0	0	0	0	0	0	0	74	0	33	0	0	0	0	0	0	0	0
172586	k__Bacteria, p__Proteobacteria, c__Gammaproteobacteria, o__Enterobacteriales, f__Enterobacteriaceae, g__, s__	0	0	0	0	0	0	0	0	0	0	0	0	0	0	0	0	0	0	0	0	0	0	0	0	0	0	0	0	0	0	0	0	0	0	0	0	0	0	0	0	0	0	0	0	0	0	0	0
172804	k__Bacteria, p__Firmicutes, c__Bacilli, o__Lactobacillales, f__Streptococcaceae, g__Streptococcus, s__sobrinus	0	0	0	0	0	0	0	0	0	0	0	0	0	0	0	0	0	0	0	0	0	0	0	0	0	0	0	0	0	0	0	0	0	0	0	0	0	0	0	0	0	0	0	0	0	0	0	0
173565	k__Bacteria, p__Bacteroidetes, c__Bacteroidia, o__Bacteroidales, f__Prevotellaceae, g__Prevotella, s__copri	0	0	0	0	0	0	0	0	0	0	0	0	0	0	0	0	0	0	0	0	0	0	0	0	0	0	0	0	0	0	0	0	0	0	0	0	0	0	0	0	0	0	0	0	0	0	0	0
173654	k__Bacteria, p__Proteobacteria, c__Gammaproteobacteria, o__Enterobacteriales, f__Enterobacteriaceae, g__, s__	0	0	0	0	0	0	0	0	0	0	0	0	0	0	7	0	0	0	0	0	0	0	0	0	0	0	0	0	0	0	0	0	0	0	0	0	0	0	0	0	0	0	0	0	0	0	8	0
173817	k__Bacteria, p__Firmicutes, c__Clostridia, o__Clostridiales, f__Lachnospiraceae, g__Blautia, s__	0	0	0	0	0	0	0	0	0	0	0	0	0	0	0	0	0	0	0	0	0	0	0	0	0	0	0	0	0	0	0	0	0	0	0	0	0	0	0	0	0	0	0	0	0	0	0	0
173876	k__Bacteria, p__Firmicutes, c__Clostridia, o__Clostridiales, f__, g__, s__	0	0	0	0	0	0	0	0	0	0	0	0	0	0	0	0	0	0	0	0	0	0	0	0	0	0	0	0	0	0	0	0	0	0	0	0	0	0	0	0	0	0	0	0	0	0	0	0
173906	k__Bacteria, p__Actinobacteria, c__Actinobacteria, o__Actinomycetales, f__Microbacteriaceae, g__Curtobacterium, s__	0	0	0	0	0	0	0	0	0	0	0	0	0	0	0	0	0	0	0	0	0	0	0	0	0	0	0	0	0	0	0	0	0	0	0	0	0	0	1	3	5	1	1	1	0	9	0	0
173927	k__Bacteria, p__Firmicutes, c__Clostridia, o__Clostridiales, f__, g__, s__	0	0	0	0	0	0	0	0	0	0	0	0	0	0	0	0	0	0	0	0	0	0	0	0	0	0	0	0	0	0	0	0	0	0	0	0	0	0	0	0	0	0	0	0	0	0	0	0
173987	k__Bacteria, p__Firmicutes, c__Clostridia, o__Clostridiales, f__Ruminococcaceae, g__, s__	0	0	0	0	0	0	0	0	0	0	0	0	0	0	0	0	0	0	0	0	0	0	0	0	0	0	0	0	0	0	0	0	0	0	0	0	0	0	0	0	0	0	0	0	0	0	0	0
173996	k__Bacteria, p__Firmicutes, c__Clostridia, o__Clostridiales, f__Lachnospiraceae, g__, s__	0	0	0	0	0	0	0	0	0	0	0	0	0	0	0	0	0	0	0	0	0	0	0	0	0	0	0	0	0	0	0	0	0	0	0	0	0	0	0	0	0	0	0	0	0	0	0	0
174016	k__Bacteria, p__Firmicutes, c__Clostridia, o__Clostridiales, f__Veillonellaceae, g__Dialister, s__	0	0	0	0	0	0	0	0	0	0	0	0	0	0	0	0	0	0	0	0	0	0	0	0	0	0	0	0	0	0	0	0	0	0	0	0	0	0	0	0	0	0	0	0	0	0	0	0
174033	k__Bacteria, p__Firmicutes, c__Clostridia, o__Clostridiales, f__, g__, s__	0	0	0	0	0	0	0	0	0	0	0	0	0	0	0	0	0	0	0	0	0	0	0	0	0	0	0	0	0	0	0	0	0	0	0	0	0	0	0	0	0	0	0	0	0	0	0	0
174300	k__Bacteria, p__Firmicutes, c__Clostridia, o__Clostridiales, f__Ruminococcaceae, g__, s__	0	0	0	0	0	0	0	0	0	0	0	0	0	0	0	0	0	0	0	0	0	0	0	0	0	0	0	0	0	0	0	0	0	0	0	0	0	0	0	0	0	0	0	0	0	0	0	0
174304	k__Bacteria, p__Firmicutes, c__Clostridia, o__Clostridiales, f__Ruminococcaceae, g__, s__	0	0	0	0	0	0	0	0	0	0	0	0	0	0	0	0	0	0	0	0	0	0	0	0	0	0	0	0	0	0	0	0	0	0	0	0	0	0	0	0	0	0	0	0	0	0	0	0
174499	k__Bacteria, p__Firmicutes, c__Clostridia, o__Clostridiales, f__Lachnospiraceae, g__, s__	0	0	0	0	0	0	0	0	0	0	0	0	0	0	0	0	0	0	0	0	0	0	0	0	0	0	0	0	0	0	0	0	0	0	0	0	0	0	0	0	0	0	0	0	0	0	0	0
174613	k__Bacteria, p__Firmicutes, c__Clostridia, o__Clostridiales, f__, g__, s__	0	0	0	0	0	0	0	0	0	0	0	0	0	0	0	0	0	0	0	0	0	0	0	0	0	0	0	0	0	0	0	0	0	0	0	0	0	0	0	0	0	0	0	0	0	0	0	0
174749	k__Bacteria, p__Firmicutes, c__Clostridia, o__Clostridiales, f__Ruminococcaceae, g__, s__	0	0	0	0	0	0	0	0	0	0	0	0	0	0	0	0	0	0	0	0	0	0	0	0	0	0	0	0	0	0	0	0	0	0	0	0	0	0	0	0	0	0	0	0	0	0	0	0
174792	k__Bacteria, p__Firmicutes, c__Clostridia, o__Clostridiales, f__Lachnospiraceae, g__, s__	0	0	0	0	0	0	0	0	0	0	0	0	0	0	0	0	0	0	0	0	0	0	0	0	0	0	0	0	0	0	0	0	0	0	0	0	0	0	0	0	0	0	0	0	0	0	0	0
174818	k__Bacteria, p__Firmicutes, c__Clostridia, o__Clostridiales, f__Ruminococcaceae, g__, s__	0	0	0	0	0	0	0	0	0	0	0	0	0	0	0	0	0	0	0	0	0	0	0	0	0	0	0	0	0	0	0	0	0	0	0	0	0	0	0	0	0	0	0	0	0	0	0	0
174842	k__Bacteria, p__Bacteroidetes, c__Bacteroidia, o__Bacteroidales, f__Porphyromonadaceae, g__Parabacteroides, s__distasonis	0	0	0	0	0	0	0	0	0	0	0	0	0	0	0	0	0	0	0	0	0	0	0	0	0	0	0	0	0	0	0	0	0	0	0	0	0	0	0	0	0	0	0	0	0	0	0	0
174885	k__Bacteria, p__Firmicutes, c__Clostridia, o__Clostridiales, f__Ruminococcaceae, g__, s__	0	0	0	0	0	306	0	0	0	0	0	0	0	0	0	0	0	0	0	0	0	0	0	0	0	0	0	0	0	0	0	0	0	0	0	0	0	0	0	0	0	0	0	0	0	0	0	0
174919	k__Bacteria, p__Thermotogae, c__Thermotogae, o__Thermotogales, f__Thermotogaceae, g__Fervidobacterium, s__	0	0	0	0	0	0	0	0	0	0	0	0	0	0	0	0	0	0	0	0	0	0	0	0	0	0	0	0	0	0	0	0	0	0	0	0	0	0	0	0	0	0	0	0	0	0	0	0
174930	k__Bacteria, p__Firmicutes, c__Clostridia, o__Clostridiales, f__Christensenellaceae, g__, s__	0	0	0	0	0	0	0	0	0	0	0	0	0	0	0	0	0	0	0	0	0	0	0	0	0	0	0	0	0	0	0	0	0	0	0	0	0	0	0	0	0	0	0	0	0	0	0	0
174978	k__Bacteria, p__Bacteroidetes, c__Bacteroidia, o__Bacteroidales, f__Bacteroidaceae, g__Bacteroides, s__	0	0	0	0	0	0	0	0	0	0	0	0	0	0	0	0	0	0	0	0	0	0	0	0	0	0	0	0	0	0	0	0	0	0	0	0	0	0	0	0	0	0	0	0	0	0	0	0
175037	k__Bacteria, p__Firmicutes, c__Clostridia, o__Clostridiales, f__Christensenellaceae, g__, s__	0	0	0	0	0	0	0	0	0	0	0	0	0	0	0	0	0	0	0	0	0	0	0	0	0	0	0	0	0	0	0	0	0	0	0	0	0	0	0	0	0	0	0	0	0	0	0	0
175138	k__Bacteria, p__Firmicutes, c__Clostridia, o__Clostridiales, f__Ruminococcaceae, g__Oscillospira, s__	0	0	0	0	0	0	0	0	0	0	0	0	0	0	0	0	0	0	0	0	0	0	0	0	0	0	0	0	0	0	0	0	0	0	0	0	0	0	0	0	0	0	0	0	0	0	0	0
175148	k__Bacteria, p__Firmicutes, c__Clostridia, o__Clostridiales, f__Ruminococcaceae, g__, s__	0	0	0	0	0	0	0	0	0	0	0	0	0	0	0	0	0	0	0	0	0	0	0	0	0	0	0	0	0	0	0	0	0	0	0	0	0	0	0	0	0	0	0	0	0	0	0	0
175184	k__Bacteria, p__Firmicutes, c__Clostridia, o__Clostridiales, f__Ruminococcaceae, g__, s__	0	0	0	0	0	0	0	0	0	0	0	0	0	0	0	0	0	0	0	0	0	0	0	0	0	0	0	0	0	0	0	0	0	0	0	0	0	0	0	0	0	0	0	0	0	0	0	0
175222	k__Bacteria, p__Firmicutes, c__Clostridia, o__Clostridiales, f__Lachnospiraceae, g__Blautia, s__	0	0	0	0	0	0	0	0	0	0	0	0	0	0	0	0	0	0	0	0	0	0	0	0	0	0	0	0	0	0	0	0	0	0	0	0	0	0	0	0	0	0	0	0	0	0	0	0
175485	k__Bacteria, p__Bacteroidetes, c__Bacteroidia, o__Bacteroidales, f__Bacteroidaceae, g__Bacteroides, s__	0	0	0	0	0	0	0	0	0	0	0	0	0	0	0	0	0	0	0	0	0	0	0	0	0	0	0	0	0	0	0	0	0	0	0	0	0	0	0	0	0	0	0	0	0	0	0	0
175520	k__Bacteria, p__Firmicutes, c__Clostridia, o__Clostridiales, f__Ruminococcaceae, g__, s__	0	0	0	0	0	0	0	0	0	0	0	0	0	0	0	0	0	0	0	0	0	0	0	0	0	0	0	0	0	0	0	0	0	0	0	0	0	0	0	0	0	0	0	0	0	0	0	0
175551	k__Bacteria, p__Firmicutes, c__Clostridia, o__Clostridiales, f__Lachnospiraceae, g__Blautia, s__	0	0	0	0	0	0	0	0	0	0	0	0	0	0	0	0	0	0	0	0	0	0	0	0	0	0	0	0	0	0	0	0	0	0	0	0	0	0	0	0	0	0	0	0	0	0	0	0
175585	k__Bacteria, p__Firmicutes, c__Clostridia, o__Clostridiales, f__Ruminococcaceae, g__, s__	0	0	0	0	0	0	0	0	0	0	0	0	0	0	0	0	0	0	0	0	0	0	0	0	0	0	0	0	0	0	0	0	0	0	0	0	0	0	0	0	0	0	0	0	0	0	0	0
175635	k__Bacteria, p__Firmicutes, c__Clostridia, o__Clostridiales, f__Lachnospiraceae, g__, s__	0	0	0	0	0	0	0	0	0	0	0	0	0	0	0	0	0	0	0	0	0	0	0	0	0	0	0	0	0	0	0	0	0	0	0	0	0	0	0	0	0	0	0	0	0	0	0	0
175650	k__Bacteria, p__Firmicutes, c__Clostridia, o__Clostridiales, f__, g__, s__	0	0	0	0	0	0	0	0	0	0	0	0	0	0	0	0	0	0	0	0	0	0	0	0	0	0	0	0	0	0	0	0	0	0	0	0	0	0	0	0	0	0	0	0	0	0	0	0
175750	k__Bacteria, p__Firmicutes, c__Clostridia, o__Clostridiales, f__Lachnospiraceae, g__, s__	0	0	0	0	0	0	0	0	0	0	0	0	0	0	0	0	0	0	0	0	0	0	0	0	0	0	0	0	0	0	0	0	0	0	0	0	0	0	0	0	0	0	0	0	0	0	0	0
175846	k__Bacteria, p__Firmicutes, c__Clostridia, o__Clostridiales, f__Lachnospiraceae, g__Coprococcus, s__	0	0	0	0	0	0	0	0	0	0	0	0	0	0	0	0	0	0	0	0	0	0	0	0	0	0	0	0	0	0	0	0	0	0	0	0	0	0	0	0	0	0	0	0	0	0	0	0
176034	k__Bacteria, p__Bacteroidetes, c__Bacteroidia, o__Bacteroidales, f__Bacteroidaceae, g__Bacteroides, s__	0	0	0	0	0	0	0	0	0	0	0	0	0	0	0	0	0	0	0	0	0	0	0	0	0	0	0	0	0	0	0	0	0	0	0	0	0	0	0	0	0	0	0	0	0	0	0	0
176321	k__Bacteria, p__Firmicutes, c__Clostridia, o__Clostridiales, f__Lachnospiraceae, g__, s__	0	0	0	0	0	0	0	0	0	0	0	0	0	0	0	0	0	0	0	0	0	0	0	0	0	0	0	0	0	0	0	0	0	0	0	0	0	0	0	0	0	0	0	0	0	0	0	0
176323	k__Bacteria, p__Firmicutes, c__Clostridia, o__Clostridiales, f__, g__, s__	0	0	0	0	0	0	0	0	0	0	0	0	0	0	0	0	0	0	0	0	0	0	0	0	0	0	0	0	0	0	0	0	0	0	0	0	0	0	0	0	0	0	0	0	0	0	0	0
176327	k__Bacteria, p__Firmicutes, c__Clostridia, o__Clostridiales, f__Lachnospiraceae, g__Blautia, s__	0	0	0	0	0	0	0	0	0	0	0	0	0	0	0	0	0	0	0	0	0	0	0	0	0	0	0	0	0	0	0	0	0	0	0	0	0	0	0	0	0	0	0	0	0	0	0	0
176468	k__Bacteria, p__Proteobacteria, c__Gammaproteobacteria, o__Enterobacteriales, f__Enterobacteriaceae, g__Enterobacter, s__cowanii	0	0	0	0	0	0	0	0	0	0	0	0	0	0	0	0	0	0	0	0	0	0	0	0	0	0	0	0	0	0	0	0	0	0	0	0	0	0	0	0	0	0	0	0	0	0	0	0
176470	k__Bacteria, p__Firmicutes, c__Clostridia, o__Clostridiales, f__Clostridiaceae, g__Clostridium, s__	0	0	0	0	0	0	0	0	0	0	0	0	0	0	0	0	0	0	0	0	0	0	0	0	0	0	0	0	0	0	0	0	0	0	0	0	0	0	0	0	0	0	0	0	0	0	0	0
176507	k__Bacteria, p__Firmicutes, c__Clostridia, o__Clostridiales, f__Ruminococcaceae, g__, s__	0	0	0	0	0	0	0	0	0	0	0	0	0	0	0	0	0	0	0	0	0	0	0	0	0	0	0	0	0	0	0	0	0	0	0	0	0	0	0	0	0	0	0	0	0	0	0	0
176555	k__Bacteria, p__Firmicutes, c__Clostridia, o__Clostridiales, f__, g__, s__	0	0	0	0	0	0	0	0	0	0	0	0	0	0	0	0	0	0	0	0	0	0	0	0	0	0	0	0	0	0	0	0	0	0	0	0	0	0	0	0	0	0	0	0	0	0	0	0
176564	k__Bacteria, p__Bacteroidetes, c__Bacteroidia, o__Bacteroidales, f__Bacteroidaceae, g__Bacteroides, s__	0	0	0	0	0	0	0	0	0	0	0	0	0	0	0	0	0	0	0	0	0	0	0	0	0	0	0	0	0	0	0	0	0	0	0	0	0	0	0	0	0	0	0	0	0	0	0	0
176604	k__Bacteria, p__Firmicutes, c__Clostridia, o__Clostridiales, f__Lachnospiraceae, g__, s__	0	0	0	0	0	0	0	0	0	0	0	0	0	0	0	0	0	0	0	0	0	0	0	0	0	0	0	0	0	0	0	0	0	0	0	0	0	0	0	0	0	0	0	0	0	0	0	0
176664	k__Bacteria, p__Firmicutes, c__Clostridia, o__Clostridiales, f__Lachnospiraceae, g__, s__	0	0	0	0	0	0	0	0	0	0	0	0	0	0	0	0	0	0	0	0	0	0	0	0	0	0	0	0	0	0	0	0	0	0	0	0	0	0	0	0	0	0	0	0	0	0	0	0
176828	k__Bacteria, p__Actinobacteria, c__Coriobacteriia, o__Coriobacteriales, f__Coriobacteriaceae, g__, s__	0	0	0	0	0	0	0	0	0	0	0	0	0	0	0	0	0	0	0	0	0	0	0	0	0	0	0	0	0	0	0	0	0	0	0	0	0	0	0	0	0	0	0	0	0	0	0	0
176924	k__Bacteria, p__Firmicutes, c__Clostridia, o__Clostridiales, f__Lachnospiraceae, g__, s__	0	0	0	0	0	0	0	0	0	0	0	0	0	0	0	0	0	0	0	0	0	0	0	0	0	0	0	0	0	0	0	0	0	0	0	0	0	0	0	0	0	0	0	0	0	0	0	0
176994	k__Bacteria, p__Firmicutes, c__Clostridia, o__Clostridiales, f__Ruminococcaceae, g__, s__	0	0	0	0	0	0	0	0	0	0	0	0	0	0	0	0	0	0	0	0	0	0	0	0	0	0	0	0	0	0	0	0	0	0	0	0	0	0	0	0	0	0	0	0	0	0	0	0
177039	k__Bacteria, p__Firmicutes, c__Clostridia, o__Clostridiales, f__, g__, s__	0	0	0	0	0	0	0	0	0	0	0	0	0	0	0	0	0	0	0	0	0	0	0	0	0	0	0	0	0	0	0	0	0	0	0	0	0	0	0	0	0	0	0	0	0	0	0	0
177042	k__Bacteria, p__Firmicutes, c__Clostridia, o__Clostridiales, f__, g__, s__	0	0	0	0	0	0	0	0	0	0	0	0	0	0	0	0	0	0	0	0	0	0	0	0	0	0	0	0	0	0	0	0	0	0	0	0	0	0	0	0	0	0	0	0	0	0	0	0
177061	k__Bacteria, p__Firmicutes, c__Clostridia, o__Clostridiales, f__Lachnospiraceae, g__, s__	0	0	0	0	0	0	0	0	0	0	0	0	0	0	0	0	0	0	0	0	0	0	0	0	0	0	0	0	0	0	0	0	0	0	0	0	0	0	0	0	0	0	0	0	0	0	0	0
177062	k__Bacteria, p__Firmicutes, c__Clostridia, o__Clostridiales, f__Lachnospiraceae, g__Blautia, s__	0	0	0	0	0	0	0	0	0	0	0	0	0	0	0	0	0	0	0	0	0	0	0	0	0	0	0	0	0	0	0	0	0	0	0	0	0	0	0	0	0	0	0	0	0	0	0	0
177172	k__Bacteria, p__Firmicutes, c__Clostridia, o__Clostridiales, f__Lachnospiraceae, g__Coprococcus, s__	0	0	0	0	0	0	0	0	0	0	0	0	0	0	0	0	0	0	0	0	0	0	0	0	0	0	0	0	0	0	0	0	0	0	0	0	0	0	0	0	0	0	0	0	0	0	0	0
177175	k__Bacteria, p__Firmicutes, c__Clostridia, o__Clostridiales, f__Lachnospiraceae, g__, s__	0	0	0	0	0	0	0	0	0	0	0	0	0	0	0	0	0	0	0	0	0	0	0	0	0	0	0	0	0	0	0	0	0	0	0	0	0	0	0	0	0	0	0	0	0	0	0	0
177224	k__Bacteria, p__Firmicutes, c__Clostridia, o__Clostridiales, f__Lachnospiraceae, g__, s__	0	0	0	0	0	0	0	0	0	0	0	0	0	0	0	0	0	0	0	0	0	0	0	0	0	0	0	0	0	0	0	0	0	0	0	0	0	0	0	0	0	0	0	0	0	0	0	0
177237	k__Bacteria, p__Firmicutes, c__Clostridia, o__Clostridiales, f__Lachnospiraceae, g__Roseburia, s__	0	0	0	0	0	0	0	0	0	0	0	0	0	0	0	0	0	0	0	0	0	0	0	0	0	0	0	0	0	0	0	0	0	0	0	0	0	0	0	0	0	0	0	0	0	0	0	0
177319	k__Bacteria, p__Firmicutes, c__Clostridia, o__Clostridiales, f__, g__, s__	0	0	0	0	0	0	0	0	0	0	0	0	0	0	0	0	0	0	0	0	0	0	0	0	0	0	0	0	0	0	0	0	0	0	0	0	0	0	0	0	0	0	0	0	0	0	0	0
177359	k__Bacteria, p__Firmicutes, c__Clostridia, o__Clostridiales, f__Lachnospiraceae, g__Coprococcus, s__	0	0	0	0	0	0	0	0	0	0	0	0	0	0	0	0	0	0	0	0	0	0	0	0	0	0	0	0	0	0	0	0	0	0	0	0	0	0	0	0	0	0	0	0	0	0	0	0
177503	k__Bacteria, p__Firmicutes, c__Clostridia, o__Clostridiales, f__Ruminococcaceae, g__, s__	0	0	0	0	0	0	0	0	0	0	0	0	0	0	0	0	0	0	0	0	0	0	0	0	0	0	0	0	0	0	0	0	0	0	0	0	0	0	0	0	0	0	0	0	0	0	0	0
177520	k__Bacteria, p__Firmicutes, c__Clostridia, o__Clostridiales, f__Lachnospiraceae, g__Roseburia, s__faecis	0	0	0	0	0	0	0	0	0	0	0	0	0	0	0	0	0	0	0	0	0	0	0	0	0	0	0	0	0	0	0	0	0	0	0	0	0	0	0	0	0	0	0	0	0	0	0	0
177617	k__Bacteria, p__Firmicutes, c__Clostridia, o__Clostridiales, f__Lachnospiraceae, g__Blautia, s__	0	0	0	0	0	0	0	0	0	0	0	0	0	0	0	0	0	0	0	0	0	0	0	0	0	0	0	0	0	0	0	0	0	0	0	0	0	0	0	0	0	0	0	0	0	0	0	0
177820	k__Bacteria, p__Firmicutes, c__Clostridia, o__Clostridiales, f__Lachnospiraceae, g__, s__	0	0	0	0	0	0	0	0	0	0	0	0	0	0	0	0	0	0	0	0	0	0	0	0	0	0	0	0	0	0	0	0	0	0	0	0	0	0	0	0	0	0	0	0	0	0	0	0
177878	k__Bacteria, p__Firmicutes, c__Clostridia, o__Clostridiales, f__Ruminococcaceae, g__Faecalibacterium, s__prausnitzii	0	0	0	0	0	0	0	0	0	0	0	0	0	0	0	0	0	0	0	0	0	0	0	0	0	0	0	0	0	0	0	0	0	0	0	0	0	0	0	0	0	0	0	0	0	0	0	0
177930	k__Bacteria, p__Firmicutes, c__Clostridia, o__Clostridiales, f__Lachnospiraceae, g__, s__	0	0	0	0	0	0	0	0	0	0	0	0	0	0	0	0	0	0	0	0	0	0	0	0	0	0	0	0	0	0	0	0	0	0	0	0	0	0	0	0	0	0	0	0	0	0	0	0
177987	k__Bacteria, p__Firmicutes, c__Clostridia, o__Clostridiales, f__Lachnospiraceae, g__Lachnospira, s__	0	0	0	0	0	0	0	0	0	0	0	0	0	0	0	0	0	0	0	0	0	0	0	0	0	0	0	0	0	0	0	0	0	0	0	0	0	0	0	0	0	0	0	0	0	0	0	0
177991	k__Bacteria, p__Proteobacteria, c__Betaproteobacteria, o__Burkholderiales, f__Oxalobacteraceae, g__Ralstonia, s__	6	0	0	0	0	4	4	6	0	0	0	0	7	8	25	0	1	0	0	0	0	0	1	0	0	13	0	3	0	0	0	0	2	0	0	0	0	32	0	0	0	0	0	0	0	1	6	0
178015	k__Bacteria, p__Firmicutes, c__Clostridia, o__Clostridiales, f__Ruminococcaceae, g__, s__	0	0	0	0	0	0	0	0	0	0	0	0	0	0	0	0	0	0	0	0	0	0	0	0	0	0	0	0	0	0	0	0	0	0	0	0	0	0	0	0	0	0	0	0	0	0	0	0
178064	k__Bacteria, p__Bacteroidetes, c__Bacteroidia, o__Bacteroidales, f__Bacteroidaceae, g__Bacteroides, s__	0	0	0	0	0	0	0	0	0	0	0	0	0	0	0	0	0	0	0	0	0	0	0	0	0	0	0	0	0	0	0	0	0	0	0	0	0	0	0	0	0	0	0	0	0	0	0	0
178081	k__Bacteria, p__Firmicutes, c__Clostridia, o__Clostridiales, f__Ruminococcaceae, g__, s__	0	0	0	0	0	0	0	0	0	0	0	0	0	0	0	0	0	0	0	0	0	0	0	0	0	0	0	0	0	0	0	0	0	0	0	0	0	0	0	0	0	0	0	0	0	0	0	0
178242	k__Bacteria, p__Firmicutes, c__Clostridia, o__Clostridiales, f__Ruminococcaceae, g__, s__	0	0	0	0	0	0	0	0	0	0	0	0	0	0	0	0	0	0	0	0	0	0	0	0	0	0	0	0	0	0	0	0	0	0	0	0	0	0	0	0	0	0	0	0	0	0	0	0
178699	k__Bacteria, p__Firmicutes, c__Clostridia, o__Clostridiales, f__, g__, s__	0	0	0	0	0	0	0	0	0	0	0	0	0	0	0	0	0	0	0	0	0	0	0	0	0	0	0	0	0	0	0	0	0	0	0	0	0	0	0	0	0	0	0	0	0	0	0	0
178708	k__Bacteria, p__Firmicutes, c__Clostridia, o__Clostridiales, f__Lachnospiraceae, g__, s__	0	0	0	0	0	0	0	0	0	0	0	0	0	0	0	0	0	0	0	0	0	0	0	0	0	0	0	0	0	0	0	0	0	0	0	0	0	0	0	0	0	0	0	0	0	0	0	0
178712	k__Bacteria, p__Firmicutes, c__Clostridia, o__Clostridiales, f__, g__, s__	0	0	0	0	0	0	0	0	0	0	0	0	0	0	0	0	0	0	0	0	0	0	0	0	0	0	0	0	0	0	0	0	0	0	0	0	0	0	0	0	0	0	0	0	0	0	0	0
178810	k__Bacteria, p__Bacteroidetes, c__Bacteroidia, o__Bacteroidales, f__Bacteroidaceae, g__Bacteroides, s__	0	0	0	0	0	0	0	0	0	0	0	0	0	0	0	0	0	0	0	0	0	0	0	0	0	0	0	0	0	0	0	0	0	0	0	0	0	0	0	0	0	0	0	0	0	0	0	0
178885	k__Bacteria, p__Proteobacteria, c__Betaproteobacteria, o__Burkholderiales, f__Alcaligenaceae, g__Sutterella, s__	0	0	0	0	0	0	0	0	0	0	0	0	0	0	0	0	0	0	0	0	0	0	0	0	0	0	0	0	0	0	0	0	0	0	0	0	0	0	0	0	0	0	0	0	0	0	0	0
178920	k__Bacteria, p__Firmicutes, c__Clostridia, o__Clostridiales, f__, g__, s__	0	0	0	0	0	0	0	0	0	0	0	0	0	0	0	0	0	0	0	0	0	0	0	0	0	0	0	0	0	0	0	0	0	0	0	0	0	0	0	0	0	0	0	0	0	0	0	0
178994	k__Bacteria, p__Firmicutes, c__Clostridia, o__Clostridiales, f__Lachnospiraceae, g__Blautia, s__	0	0	0	0	0	0	0	0	0	0	0	0	0	0	0	0	0	0	0	0	0	0	0	0	0	0	0	0	0	0	0	0	0	0	0	0	0	0	0	0	0	0	0	0	0	0	0	0
179200	k__Bacteria, p__Firmicutes, c__Clostridia, o__Clostridiales, f__Ruminococcaceae, g__, s__	0	0	0	0	0	0	0	0	0	0	0	0	0	0	0	0	0	0	0	0	0	0	0	0	0	0	0	0	0	0	0	0	0	0	0	0	0	0	0	0	0	0	0	0	0	0	0	0
179201	k__Bacteria, p__Firmicutes, c__Clostridia, o__Clostridiales, f__Ruminococcaceae, g__, s__	0	0	0	0	0	0	0	0	0	0	0	0	0	0	0	0	0	0	0	0	0	0	0	0	0	0	0	0	0	0	0	0	0	0	0	0	0	0	0	0	0	0	0	0	0	0	0	0
179291	k__Bacteria, p__Firmicutes, c__Clostridia, o__Clostridiales, f__Ruminococcaceae, g__Faecalibacterium, s__prausnitzii	0	0	0	0	0	0	0	0	0	0	0	0	0	0	0	0	0	0	0	0	0	0	0	0	0	0	0	0	0	0	0	0	0	0	0	0	0	0	0	0	0	0	0	0	0	0	0	0
179384	k__Bacteria, p__Firmicutes, c__Clostridia, o__Clostridiales, f__Lachnospiraceae, g__, s__	0	0	0	0	0	0	0	0	0	0	0	0	0	0	0	0	0	0	0	0	0	0	0	0	0	0	0	0	0	0	0	0	0	0	0	0	0	0	0	0	0	0	0	0	0	0	0	0
179512	k__Bacteria, p__Firmicutes, c__Clostridia, o__Clostridiales, f__Clostridiaceae, g__SMB53, s__	0	0	0	0	0	0	0	0	0	0	0	0	0	0	0	0	0	0	0	0	0	0	0	0	0	0	0	0	0	0	0	0	0	0	0	0	0	0	0	0	0	0	0	0	0	0	0	0
179647	k__Bacteria, p__Firmicutes, c__Clostridia, o__Clostridiales, f__Ruminococcaceae, g__Ruminococcus, s__	0	0	0	0	0	0	0	0	0	0	0	0	0	0	0	0	0	0	0	0	0	0	0	0	0	0	0	0	0	0	0	0	0	0	0	0	0	0	0	0	0	0	0	0	0	0	0	0
180082	k__Bacteria, p__Bacteroidetes, c__Bacteroidia, o__Bacteroidales, f__Porphyromonadaceae, g__Parabacteroides, s__	0	0	0	1	0	0	0	0	0	0	1	0	4	0	0	0	0	0	0	0	0	0	78	0	0	0	0	0	0	0	0	0	0	0	0	0	0	0	0	0	0	0	0	0	0	0	0	0
180090	k__Bacteria, p__Firmicutes, c__Clostridia, o__Clostridiales, f__Ruminococcaceae, g__, s__	0	0	0	0	0	0	0	0	0	0	0	0	0	0	0	0	0	0	0	0	0	0	0	0	0	0	0	0	0	0	0	0	0	0	0	0	0	0	0	0	0	0	0	0	0	0	0	0
180171	k__Bacteria, p__Firmicutes, c__Clostridia, o__Clostridiales, f__Lachnospiraceae, g__, s__	0	0	0	0	0	0	0	0	0	0	0	0	0	0	0	0	0	0	0	0	0	0	0	0	0	0	0	0	0	0	0	0	0	0	0	0	0	0	0	0	0	0	0	0	0	0	0	0
180182	k__Bacteria, p__Firmicutes, c__Clostridia, o__Clostridiales, f__Ruminococcaceae, g__, s__	0	0	0	0	0	0	0	0	0	0	0	0	0	0	0	0	0	0	0	0	0	0	0	0	0	0	0	0	0	0	0	0	0	0	0	0	0	0	0	0	0	0	0	0	0	0	0	0
180185	k__Bacteria, p__Firmicutes, c__Clostridia, o__Clostridiales, f__, g__, s__	0	0	0	0	0	0	0	0	0	0	0	0	0	0	0	0	0	0	0	0	0	0	0	0	0	0	0	0	0	0	0	0	0	0	0	0	0	0	0	0	0	0	0	0	0	0	0	0
180220	k__Bacteria, p__Firmicutes, c__Clostridia, o__Clostridiales, f__Ruminococcaceae, g__, s__	0	0	0	0	0	0	0	0	0	0	0	0	0	0	0	0	0	0	0	0	0	0	0	0	0	0	0	0	0	0	0	0	0	0	0	0	0	0	0	0	0	0	0	0	0	0	0	0
180285	k__Bacteria, p__Firmicutes, c__Clostridia, o__Clostridiales, f__Ruminococcaceae, g__, s__	0	0	0	0	0	0	0	0	0	0	0	0	0	0	0	0	0	0	0	0	0	0	0	0	0	0	0	0	0	0	0	0	0	0	0	0	0	0	0	0	0	0	0	0	0	0	0	0
180462	k__Bacteria, p__Firmicutes, c__Clostridia, o__Clostridiales, f__Ruminococcaceae, g__, s__	0	0	0	0	0	0	0	0	0	0	0	0	0	0	0	0	0	0	0	0	0	0	0	0	0	0	0	0	0	0	0	0	0	0	0	0	0	0	0	0	0	0	0	0	0	0	0	0
180468	k__Bacteria, p__Firmicutes, c__Clostridia, o__Clostridiales, f__Ruminococcaceae, g__Oscillospira, s__	0	0	0	0	0	3	0	0	0	0	0	0	0	0	0	0	0	0	0	0	0	0	0	0	0	0	0	0	0	0	0	0	0	0	0	0	0	0	0	0	0	0	0	0	0	0	0	0
180473	k__Bacteria, p__Firmicutes, c__Clostridia, o__Clostridiales, f__Ruminococcaceae, g__, s__	0	0	0	0	0	0	0	0	0	0	0	0	0	0	0	0	0	0	0	0	0	0	0	0	0	0	0	0	0	0	0	0	0	0	0	0	0	0	0	0	0	0	0	0	0	0	0	0
180563	k__Bacteria, p__Firmicutes, c__Clostridia, o__Clostridiales, f__Ruminococcaceae, g__, s__	0	0	0	0	0	0	0	0	0	0	0	0	0	0	0	0	0	0	0	0	0	0	0	0	0	0	0	0	0	0	0	0	0	0	0	0	0	0	0	0	0	0	0	0	0	0	0	0
180681	k__Bacteria, p__Firmicutes, c__Clostridia, o__Clostridiales, f__, g__, s__	0	0	0	0	0	0	0	0	0	0	0	0	0	0	0	0	0	0	0	0	0	0	0	0	0	0	0	0	0	0	0	0	0	0	0	0	0	0	0	0	0	0	0	0	0	0	0	0
180771	k__Bacteria, p__Firmicutes, c__Clostridia, o__Clostridiales, f__Ruminococcaceae, g__, s__	0	0	0	0	0	0	0	0	0	0	0	0	0	0	0	0	0	0	0	0	0	0	0	0	0	0	0	0	0	0	0	0	0	0	0	0	0	0	0	0	0	0	0	0	0	0	0	0
180781	k__Bacteria, p__Firmicutes, c__Clostridia, o__Clostridiales, f__Ruminococcaceae, g__, s__	0	0	0	0	0	0	0	0	0	0	0	0	0	0	0	0	0	0	0	0	0	0	0	0	0	0	0	0	0	0	0	0	0	0	0	0	0	0	0	0	0	0	0	0	0	0	0	0
180927	k__Bacteria, p__Firmicutes, c__Clostridia, o__Clostridiales, f__Veillonellaceae, g__Dialister, s__	0	0	0	1	0	0	0	0	0	0	0	0	0	0	0	0	0	0	0	0	0	0	0	0	0	0	0	0	0	0	0	0	0	0	0	0	0	0	0	0	0	2	0	0	0	1	0	0
180999	k__Bacteria, p__Firmicutes, c__Clostridia, o__Clostridiales, f__Lachnospiraceae, g__, s__	0	0	0	0	0	0	0	0	0	0	0	0	0	0	0	0	0	0	0	0	0	0	0	0	0	0	0	0	0	0	0	0	0	0	0	0	0	0	0	0	0	0	0	0	0	0	0	0
181035	k__Bacteria, p__Firmicutes, c__Clostridia, o__Clostridiales, f__Ruminococcaceae, g__Ruminococcus, s__	0	0	0	0	0	0	0	0	0	0	0	0	0	0	0	0	0	0	0	0	0	0	0	0	0	0	0	0	0	0	0	0	0	0	0	0	0	0	0	0	0	0	0	0	7	0	0	0
181084	k__Bacteria, p__Firmicutes, c__Clostridia, o__Clostridiales, f__Ruminococcaceae, g__Oscillospira, s__	0	0	0	0	0	0	0	0	0	0	0	0	0	0	0	0	0	0	0	0	0	0	0	0	0	0	0	0	0	0	0	0	0	0	0	0	0	0	0	0	0	0	0	0	0	0	0	0
181140	k__Bacteria, p__Firmicutes, c__Clostridia, o__Clostridiales, f__, g__, s__	0	0	0	0	0	0	0	0	0	0	0	0	0	0	0	0	0	0	0	0	0	0	0	0	0	0	0	0	0	0	0	0	0	0	0	0	0	0	0	0	0	0	0	0	0	0	0	0
181174	k__Bacteria, p__Firmicutes, c__Clostridia, o__Clostridiales, f__Ruminococcaceae, g__, s__	0	0	0	0	0	0	0	0	0	0	0	0	0	0	0	0	0	0	0	0	0	0	0	0	0	0	0	0	0	0	0	0	0	0	0	0	0	0	0	0	0	0	0	0	0	0	0	0
181204	k__Bacteria, p__Firmicutes, c__Clostridia, o__Clostridiales, f__Ruminococcaceae, g__, s__	0	0	0	0	0	0	0	0	0	0	0	0	0	0	0	0	0	0	0	0	0	0	0	0	0	0	0	0	0	0	0	0	0	0	0	0	0	0	0	0	0	0	0	0	0	0	0	0
181221	k__Bacteria, p__Firmicutes, c__Clostridia, o__Clostridiales, f__Ruminococcaceae, g__, s__	0	0	0	0	0	0	0	0	0	0	0	0	0	0	0	0	0	0	0	0	0	0	0	0	0	0	0	0	0	0	0	0	0	0	0	0	0	0	0	0	0	0	0	0	0	0	0	0
181329	k__Bacteria, p__Firmicutes, c__Clostridia, o__Clostridiales, f__Ruminococcaceae, g__, s__	0	0	0	0	0	0	0	0	0	0	0	0	0	0	0	0	0	0	0	0	0	0	0	0	0	0	0	0	0	0	0	0	0	0	0	0	0	0	0	0	0	0	0	0	0	0	0	0
181422	k__Bacteria, p__Firmicutes, c__Clostridia, o__Clostridiales, f__Ruminococcaceae, g__Faecalibacterium, s__prausnitzii	0	0	0	0	0	0	0	0	0	0	0	0	0	0	0	0	0	0	0	0	0	0	0	0	0	0	0	0	0	0	0	0	0	0	0	0	0	0	0	0	0	0	0	0	0	0	0	0
181566	k__Bacteria, p__Firmicutes, c__Clostridia, o__Clostridiales, f__, g__, s__	0	0	0	0	0	0	0	0	0	0	0	0	0	0	0	0	0	0	0	0	0	0	0	0	0	0	0	0	0	0	0	0	0	0	0	0	0	0	0	0	0	0	0	0	0	0	0	0
181572	k__Bacteria, p__Firmicutes, c__Clostridia, o__Clostridiales, f__Lachnospiraceae, g__, s__	0	0	0	0	0	0	0	0	0	0	0	0	0	0	0	0	0	0	0	0	0	0	0	0	0	0	0	0	0	0	0	0	0	0	0	0	0	0	0	0	0	0	0	0	0	0	0	0
181589	k__Bacteria, p__Firmicutes, c__Bacilli, o__Bacillales, f__Staphylococcaceae, g__Staphylococcus, s__equorum	0	0	0	0	0	0	0	0	0	0	0	0	0	0	0	0	0	0	0	0	0	0	0	0	0	0	0	0	0	0	0	0	0	0	0	0	0	0	0	0	0	0	0	0	0	0	0	0
181744	k__Bacteria, p__Firmicutes, c__Clostridia, o__Clostridiales, f__Lachnospiraceae, g__Coprococcus, s__eutactus	0	0	0	0	0	0	0	0	0	0	0	0	0	0	0	0	0	0	0	0	0	0	0	0	0	0	0	0	0	0	0	0	0	0	0	0	0	0	0	0	0	0	0	0	0	0	0	0
181754	k__Bacteria, p__Firmicutes, c__Clostridia, o__Clostridiales, f__Ruminococcaceae, g__, s__	0	0	0	0	0	0	0	0	0	0	0	0	0	0	0	0	0	0	0	0	0	0	0	0	0	0	0	0	0	0	0	0	0	0	0	0	0	0	0	0	0	0	0	0	0	0	0	0
181834	k__Bacteria, p__Firmicutes, c__Clostridia, o__Clostridiales, f__Lachnospiraceae, g__, s__	0	0	0	0	0	0	0	0	0	0	0	0	0	0	0	0	0	0	0	0	0	0	0	0	0	0	0	0	0	0	0	0	0	0	0	0	0	0	0	0	0	0	0	0	0	0	0	0
181882	k__Bacteria, p__Firmicutes, c__Clostridia, o__Clostridiales, f__Ruminococcaceae, g__, s__	0	0	0	0	0	0	0	0	0	0	0	0	0	0	0	0	0	0	0	0	0	0	0	0	0	0	0	0	0	0	0	0	0	0	0	0	0	0	0	0	0	0	0	0	0	0	0	0
181953	k__Bacteria, p__Bacteroidetes, c__Bacteroidia, o__Bacteroidales, f__Bacteroidaceae, g__Bacteroides, s__uniformis	0	0	0	0	0	633	0	0	1	0	0	0	0	0	0	0	0	0	0	0	0	0	0	0	0	0	0	0	0	0	0	0	0	0	0	0	0	0	0	0	0	0	0	0	2	0	0	0
182036	k__Bacteria, p__Firmicutes, c__Clostridia, o__Clostridiales, f__Ruminococcaceae, g__, s__	0	0	0	0	0	0	0	0	0	0	0	0	0	0	0	0	0	0	0	0	0	0	0	0	0	0	0	0	0	0	0	0	0	0	0	0	0	0	0	0	0	0	0	0	0	0	0	0
182052	k__Bacteria, p__Bacteroidetes, c__Bacteroidia, o__Bacteroidales, f__Bacteroidaceae, g__Bacteroides, s__	0	0	0	0	0	0	0	0	0	0	0	0	0	0	0	0	0	0	0	0	0	0	0	0	0	0	0	0	0	0	0	0	0	0	0	0	0	0	0	0	0	0	0	0	0	0	0	0
182065	k__Bacteria, p__Firmicutes, c__Clostridia, o__Clostridiales, f__Lachnospiraceae, g__Roseburia, s__	0	0	0	0	0	0	0	0	0	0	0	0	0	0	0	0	0	0	0	0	0	0	0	0	0	0	0	0	0	0	0	0	0	0	0	0	0	0	0	0	0	0	0	0	0	0	0	0
182089	k__Bacteria, p__Firmicutes, c__Clostridia, o__Clostridiales, f__Ruminococcaceae, g__, s__	0	0	0	0	0	0	0	0	0	0	0	0	0	0	0	0	0	0	0	0	0	0	0	0	0	0	0	0	0	0	0	0	0	0	0	0	0	0	0	0	0	0	0	0	0	0	0	0
182157	k__Bacteria, p__Bacteroidetes, c__Bacteroidia, o__Bacteroidales, f__Bacteroidaceae, g__Bacteroides, s__	0	0	0	0	0	0	0	0	0	0	0	0	0	0	0	0	0	0	0	0	0	0	0	0	0	0	0	0	0	0	0	0	0	0	0	0	0	0	0	0	0	0	0	0	0	0	0	0
182176	k__Bacteria, p__Verrucomicrobia, c__Verrucomicrobiae, o__Verrucomicrobiales, f__Verrucomicrobiaceae, g__Akkermansia, s__muciniphila	0	0	0	0	0	0	0	0	0	0	0	0	0	0	0	0	0	0	0	0	0	0	0	0	0	0	0	0	0	0	0	0	0	0	0	0	0	0	0	0	0	0	0	0	0	0	0	0
182383	k__Bacteria, p__Firmicutes, c__Clostridia, o__Clostridiales, f__Ruminococcaceae, g__, s__	0	0	0	0	0	0	0	0	0	0	0	0	0	0	0	0	0	0	0	0	0	0	0	0	0	0	0	0	0	0	0	0	0	0	0	0	0	0	0	0	0	0	0	0	0	0	0	0
182413	k__Bacteria, p__Firmicutes, c__Clostridia, o__Clostridiales, f__Lachnospiraceae, g__Blautia, s__	0	0	0	0	0	0	0	0	0	0	0	0	0	0	0	0	0	0	0	0	0	0	0	0	0	0	0	0	0	0	0	0	0	0	0	0	0	0	0	0	0	0	0	0	0	0	0	0
182431	k__Bacteria, p__Firmicutes, c__Clostridia, o__Clostridiales, f__Ruminococcaceae, g__, s__	0	0	0	0	0	0	0	0	0	0	0	0	0	0	0	0	0	0	0	0	0	0	0	0	0	0	0	0	0	0	0	0	0	0	0	0	0	0	0	0	0	0	0	0	0	0	0	0
182506	k__Bacteria, p__Firmicutes, c__Clostridia, o__Clostridiales, f__Lachnospiraceae, g__[Ruminococcus], s__gnavus	0	0	0	0	0	0	0	0	0	0	0	0	0	0	0	0	0	0	0	0	0	0	0	0	0	0	0	0	0	0	0	0	0	0	0	0	0	0	0	0	0	0	0	0	0	0	0	0
182653	k__Bacteria, p__Firmicutes, c__Clostridia, o__Clostridiales, f__Lachnospiraceae, g__Dorea, s__	0	0	0	0	0	0	0	0	0	0	2	0	0	0	0	0	0	0	0	0	0	0	0	0	0	0	0	0	0	0	0	0	0	0	0	0	0	0	0	0	0	0	0	0	0	0	0	0
182674	k__Bacteria, p__Firmicutes, c__Clostridia, o__Clostridiales, f__Ruminococcaceae, g__, s__	0	0	0	0	0	0	0	0	0	0	0	0	0	0	0	0	0	0	0	0	0	0	0	0	0	0	0	0	0	0	0	0	0	0	0	0	0	0	0	0	0	0	0	0	0	0	0	0
182861	k__Bacteria, p__Firmicutes, c__Clostridia, o__, f__, g__, s__	0	0	0	0	0	0	0	0	0	0	0	0	0	0	0	0	0	0	0	0	0	0	0	0	0	0	0	0	0	0	0	0	0	0	0	0	0	0	0	0	0	0	0	0	0	0	0	0
182886	k__Bacteria, p__Bacteroidetes, c__Bacteroidia, o__Bacteroidales, f__Bacteroidaceae, g__Bacteroides, s__uniformis	0	0	0	0	0	0	0	0	0	0	0	0	0	0	0	0	0	0	0	0	0	0	0	0	0	0	0	0	0	0	0	0	0	0	0	0	0	0	0	0	0	0	0	0	0	0	0	0
183147	k__Bacteria, p__Firmicutes, c__Clostridia, o__Clostridiales, f__Lachnospiraceae, g__, s__	0	0	0	0	0	0	0	0	0	0	0	0	0	0	0	0	0	0	0	0	0	0	0	0	0	0	0	0	0	0	0	0	0	0	0	0	0	0	0	0	0	0	0	0	0	0	0	0
183158	k__Bacteria, p__Firmicutes, c__Clostridia, o__Clostridiales, f__[Tissierellaceae], g__Peptoniphilus, s__	0	0	0	0	0	0	0	0	0	0	0	0	0	0	54	0	182	0	0	0	0	0	0	37	597	0	5	0	0	0	73	0	0	0	2	0	9	104	5	8	0	0	0	0	4	0	0	0
183207	k__Bacteria, p__Firmicutes, c__Clostridia, o__Clostridiales, f__Ruminococcaceae, g__, s__	0	0	0	0	0	0	0	0	0	0	0	0	0	0	0	0	0	0	0	0	0	0	0	0	0	0	0	0	0	0	0	0	0	0	0	0	0	0	0	0	0	0	0	0	0	0	0	0
183220	k__Bacteria, p__Firmicutes, c__Clostridia, o__Clostridiales, f__, g__, s__	0	0	0	0	0	0	0	0	0	0	0	0	0	0	0	0	0	0	0	0	0	0	0	0	0	0	0	0	0	0	0	0	0	0	0	0	0	0	0	0	0	0	0	0	0	0	0	0
183224	k__Bacteria, p__Firmicutes, c__Clostridia, o__Clostridiales, f__, g__, s__	0	0	0	0	0	0	0	0	0	0	0	0	0	0	0	0	0	0	0	0	0	0	0	0	0	0	0	0	0	0	0	0	0	0	0	0	0	0	0	0	0	0	0	0	0	0	0	0
183480	k__Bacteria, p__Bacteroidetes, c__Bacteroidia, o__Bacteroidales, f__Bacteroidaceae, g__Bacteroides, s__	0	0	0	0	0	0	0	0	0	0	0	0	0	0	0	0	0	0	0	0	0	0	0	0	0	0	0	0	0	0	0	0	0	0	0	0	0	0	0	0	0	0	0	0	0	0	0	0
183496	k__Bacteria, p__Bacteroidetes, c__Bacteroidia, o__Bacteroidales, f__Bacteroidaceae, g__Bacteroides, s__	0	0	0	0	0	0	0	0	0	0	0	0	0	0	0	0	0	0	0	0	0	0	0	0	0	0	0	0	0	0	0	0	0	0	0	0	0	0	0	0	0	0	0	0	0	0	0	0
183534	k__Bacteria, p__Firmicutes, c__Clostridia, o__Clostridiales, f__Clostridiaceae, g__Clostridium, s__	0	0	0	0	0	0	0	0	0	0	0	0	0	0	0	0	0	0	0	0	0	0	0	0	118	0	0	0	0	3	0	0	0	0	0	0	0	0	0	0	0	0	0	0	0	0	0	0
183601	k__Bacteria, p__Firmicutes, c__Clostridia, o__Clostridiales, f__Lachnospiraceae, g__Blautia, s__	0	0	0	0	0	0	0	0	0	0	0	0	0	0	0	0	0	0	0	0	0	0	0	2	0	0	0	0	0	0	0	0	0	0	0	0	0	0	0	0	0	0	0	0	0	0	0	0
183603	k__Bacteria, p__Bacteroidetes, c__Bacteroidia, o__Bacteroidales, f__Bacteroidaceae, g__Bacteroides, s__fragilis	0	0	0	0	0	0	0	0	0	0	0	0	0	0	0	0	0	0	0	0	0	0	0	0	0	0	0	0	0	0	0	0	0	0	0	0	0	0	0	0	0	0	0	0	0	0	0	0
183604	k__Bacteria, p__Firmicutes, c__Clostridia, o__Clostridiales, f__Lachnospiraceae, g__Blautia, s__	0	0	0	0	0	0	0	0	0	0	0	0	0	0	0	0	0	0	0	0	0	0	0	0	0	0	0	0	0	0	0	0	0	0	0	0	0	0	0	0	0	0	0	0	0	0	0	0
183653	k__Bacteria, p__Firmicutes, c__Clostridia, o__Clostridiales, f__Ruminococcaceae, g__, s__	0	0	0	0	0	0	0	0	0	0	0	0	0	0	0	0	0	0	0	0	0	0	0	0	0	0	0	0	0	0	0	0	0	0	0	0	0	0	0	0	0	0	0	0	0	0	0	0
183654	k__Bacteria, p__Firmicutes, c__Clostridia, o__Clostridiales, f__Ruminococcaceae, g__, s__	0	0	0	0	0	0	0	0	0	0	0	0	0	0	0	0	0	0	0	0	0	0	0	0	0	0	0	0	0	0	0	0	0	0	0	0	0	0	0	0	0	0	0	0	0	0	0	0
183662	k__Bacteria, p__Bacteroidetes, c__Bacteroidia, o__Bacteroidales, f__Bacteroidaceae, g__Bacteroides, s__	0	0	0	0	0	0	0	0	0	0	0	0	0	0	0	0	0	0	0	0	0	0	0	0	0	0	0	0	0	0	0	0	0	0	0	0	0	0	0	0	0	0	0	0	0	0	0	0
183804	k__Bacteria, p__Firmicutes, c__Clostridia, o__Clostridiales, f__Lachnospiraceae, g__, s__	0	0	0	0	0	0	0	0	0	0	0	0	0	0	0	0	0	0	0	0	0	0	0	0	0	0	0	0	0	0	0	0	0	0	0	0	0	0	0	0	0	0	0	0	0	0	0	0
183817	k__Bacteria, p__Bacteroidetes, c__Bacteroidia, o__Bacteroidales, f__Bacteroidaceae, g__Bacteroides, s__	0	0	0	0	0	274	0	0	0	0	0	0	0	0	0	0	0	0	0	0	0	0	0	0	0	0	0	0	0	0	0	0	0	0	0	0	0	0	0	0	0	0	0	0	0	0	0	0
183903	k__Bacteria, p__Firmicutes, c__Clostridia, o__Clostridiales, f__Lachnospiraceae, g__Blautia, s__	0	0	0	0	0	0	0	0	0	0	0	0	0	0	0	0	0	0	0	0	0	0	0	0	0	0	0	0	0	0	0	0	0	0	0	0	0	0	0	0	0	0	0	0	0	0	0	0
183932	k__Bacteria, p__Firmicutes, c__Clostridia, o__Clostridiales, f__Ruminococcaceae, g__, s__	0	0	0	0	0	0	0	0	0	0	0	0	0	0	0	0	0	0	0	0	0	0	0	0	0	0	0	0	0	0	0	0	0	0	0	0	0	0	0	0	0	0	0	0	0	0	0	0
183954	k__Bacteria, p__Firmicutes, c__Clostridia, o__Clostridiales, f__Lachnospiraceae, g__, s__	0	0	0	0	0	0	0	0	0	0	0	0	0	0	0	0	0	0	0	0	0	0	0	0	0	0	0	0	0	0	0	0	0	0	0	0	0	0	0	0	0	0	0	0	0	0	0	0
184000	k__Bacteria, p__Firmicutes, c__Clostridia, o__Clostridiales, f__Ruminococcaceae, g__Faecalibacterium, s__prausnitzii	0	0	0	0	0	0	0	0	0	0	0	0	0	0	0	0	0	0	0	0	0	0	0	0	0	0	0	0	0	0	0	0	0	0	0	0	0	0	0	0	0	0	0	0	0	0	0	0
184174	k__Bacteria, p__Bacteroidetes, c__Bacteroidia, o__Bacteroidales, f__Bacteroidaceae, g__Bacteroides, s__	0	0	0	0	0	0	0	0	0	0	0	0	0	0	0	0	0	0	0	0	0	0	0	0	0	0	0	0	0	0	0	0	0	0	0	0	0	0	0	0	0	0	0	0	0	0	0	0
184248	k__Bacteria, p__Firmicutes, c__Clostridia, o__Clostridiales, f__Lachnospiraceae, g__, s__	0	0	0	0	0	0	0	0	0	0	0	0	0	0	0	0	0	0	0	0	0	0	0	0	0	0	0	0	0	0	0	0	0	0	0	0	0	0	0	0	0	0	0	0	0	0	0	0
184249	k__Bacteria, p__Firmicutes, c__Clostridia, o__Clostridiales, f__, g__, s__	0	0	0	0	0	0	0	0	0	0	0	0	0	0	0	0	0	0	0	0	0	0	0	0	0	0	0	0	0	0	0	0	0	0	0	0	0	0	0	0	0	0	0	0	0	0	0	0
184296	k__Bacteria, p__Firmicutes, c__Clostridia, o__Clostridiales, f__Lachnospiraceae, g__, s__	0	0	0	0	0	0	0	0	0	0	0	0	0	0	0	0	0	0	0	0	0	0	0	0	0	0	0	0	0	0	0	0	0	0	0	0	0	0	0	0	0	0	0	0	0	0	0	0
184320	k__Bacteria, p__Firmicutes, c__Clostridia, o__Clostridiales, f__, g__, s__	0	0	0	0	0	0	0	0	0	0	0	0	0	0	0	0	0	0	0	0	0	0	0	0	0	0	0	0	0	0	0	0	0	0	0	0	0	0	0	0	0	0	0	0	0	0	0	0
184349	k__Bacteria, p__Firmicutes, c__Clostridia, o__Clostridiales, f__Lachnospiraceae, g__Blautia, s__	0	0	0	0	0	0	0	0	0	0	0	0	0	0	0	0	0	0	0	0	0	0	0	0	0	0	0	0	0	0	0	0	0	0	0	0	0	0	0	0	0	0	0	0	0	0	0	0
184391	k__Bacteria, p__Firmicutes, c__Clostridia, o__Clostridiales, f__Lachnospiraceae, g__Blautia, s__	0	0	0	0	0	0	0	0	0	0	0	0	0	0	0	0	0	0	0	0	0	0	0	0	0	0	0	0	0	0	0	0	0	0	0	0	0	0	0	0	0	0	0	0	0	0	0	0
184465	k__Bacteria, p__Firmicutes, c__Clostridia, o__Clostridiales, f__Lachnospiraceae, g__, s__	0	0	0	0	0	0	0	0	0	0	0	0	0	0	0	0	0	0	0	0	0	0	0	0	0	0	0	0	0	0	0	0	0	0	0	0	0	0	0	0	0	0	0	0	0	0	0	0
184561	k__Bacteria, p__Firmicutes, c__Clostridia, o__Clostridiales, f__Lachnospiraceae, g__Blautia, s__	0	0	0	0	0	0	0	0	0	0	0	0	0	0	0	0	0	0	0	0	0	0	0	0	0	0	0	0	0	0	0	0	0	0	0	0	0	0	0	0	0	0	0	0	0	0	0	0
184567	k__Bacteria, p__Bacteroidetes, c__Bacteroidia, o__Bacteroidales, f__Bacteroidaceae, g__Bacteroides, s__caccae	0	0	0	0	0	0	0	0	0	0	0	0	0	0	0	0	0	0	0	0	0	0	0	0	0	0	0	0	0	0	0	0	0	0	0	0	0	0	0	0	0	0	0	0	0	0	0	0
184610	k__Bacteria, p__Bacteroidetes, c__Bacteroidia, o__Bacteroidales, f__Bacteroidaceae, g__Bacteroides, s__caccae	0	0	0	0	0	0	0	0	0	0	0	0	0	0	0	0	0	0	0	0	0	0	0	0	0	0	0	0	0	0	0	0	0	0	0	0	0	0	0	0	0	0	0	0	0	0	0	0
184725	k__Bacteria, p__Bacteroidetes, c__Bacteroidia, o__Bacteroidales, f__Rikenellaceae, g__, s__	0	0	0	0	0	0	0	0	0	0	0	0	0	0	0	0	0	0	0	0	0	0	0	0	0	0	0	0	0	0	0	0	0	0	0	0	0	0	0	0	0	0	0	0	0	0	0	0
184760	k__Bacteria, p__Firmicutes, c__Clostridia, o__Clostridiales, f__Ruminococcaceae, g__, s__	0	0	0	0	0	0	0	0	0	0	0	0	0	0	0	0	0	0	0	0	0	0	0	0	0	0	0	0	0	0	0	0	0	0	0	0	0	0	0	0	0	0	0	0	0	0	0	0
184770	k__Bacteria, p__Firmicutes, c__Clostridia, o__Clostridiales, f__Lachnospiraceae, g__Coprococcus, s__	0	0	0	0	0	0	0	0	0	0	0	0	0	0	0	0	0	0	0	0	0	0	0	0	0	0	0	0	0	0	0	0	0	0	0	0	0	0	0	0	0	0	0	0	0	0	0	0
184803	k__Bacteria, p__Firmicutes, c__Clostridia, o__Clostridiales, f__Ruminococcaceae, g__, s__	0	0	0	0	0	0	0	0	0	0	0	0	0	0	0	0	0	0	0	0	0	0	0	0	0	0	0	0	0	0	0	0	0	0	0	0	0	0	0	0	0	0	0	0	0	0	0	0
184897	k__Bacteria, p__Firmicutes, c__Clostridia, o__Clostridiales, f__Ruminococcaceae, g__Faecalibacterium, s__prausnitzii	0	0	0	0	0	0	0	0	0	0	0	0	0	0	0	0	0	0	0	0	0	0	0	0	0	0	0	0	0	0	0	0	0	0	0	0	0	0	0	0	0	0	0	0	0	0	0	0
184922	k__Bacteria, p__Firmicutes, c__Clostridia, o__Clostridiales, f__Veillonellaceae, g__Dialister, s__	0	0	0	0	3	0	0	0	2	0	0	0	0	0	0	0	0	2	0	0	0	0	0	0	0	0	0	0	1	0	2	0	0	0	0	0	0	0	0	0	0	2	0	1	0	0	0	0
184980	k__Bacteria, p__Firmicutes, c__Clostridia, o__Clostridiales, f__Ruminococcaceae, g__, s__	0	0	0	0	0	0	0	0	0	0	0	0	0	0	0	0	0	0	0	0	0	0	0	0	0	0	0	0	0	0	0	0	0	0	0	0	0	0	0	0	0	0	0	0	0	0	0	0
184984	k__Bacteria, p__Firmicutes, c__Clostridia, o__Clostridiales, f__Lachnospiraceae, g__Blautia, s__	0	0	0	0	0	0	0	0	0	0	0	0	0	0	0	0	0	0	0	0	0	0	0	0	0	0	0	0	0	0	0	0	0	0	0	0	0	0	0	0	0	0	0	0	0	0	0	0
185021	k__Bacteria, p__Firmicutes, c__Clostridia, o__Clostridiales, f__Ruminococcaceae, g__, s__	0	0	0	0	0	0	0	0	0	0	0	0	0	0	0	0	0	0	0	0	0	0	0	0	0	0	0	0	0	0	0	0	0	0	0	0	0	0	0	0	0	0	0	0	0	0	0	0
185034	k__Bacteria, p__Firmicutes, c__Clostridia, o__Clostridiales, f__, g__, s__	0	0	0	0	0	0	0	0	0	0	0	0	0	0	0	0	0	0	0	0	0	0	0	0	0	0	0	0	0	0	0	0	0	0	0	0	0	0	0	0	0	0	0	0	0	0	0	0
185059	k__Bacteria, p__Firmicutes, c__Clostridia, o__Clostridiales, f__Lachnospiraceae, g__Blautia, s__	0	0	0	0	0	285	0	0	0	0	0	0	0	0	0	0	0	0	0	0	0	0	0	0	0	0	0	0	0	0	0	0	0	0	0	0	0	0	0	0	0	0	0	0	0	0	0	0
185141	k__Bacteria, p__Firmicutes, c__Clostridia, o__Clostridiales, f__Ruminococcaceae, g__, s__	0	0	0	0	0	0	0	0	0	0	0	0	0	0	0	0	0	0	0	0	0	0	0	0	0	0	0	0	0	0	0	0	0	0	0	0	0	0	0	0	0	0	0	0	0	0	0	0
185203	k__Bacteria, p__Firmicutes, c__Clostridia, o__Clostridiales, f__Ruminococcaceae, g__, s__	0	0	0	0	0	0	0	0	0	0	0	0	0	0	0	0	0	0	0	0	0	0	0	0	0	0	0	0	0	0	0	0	0	0	0	0	0	0	0	0	0	0	0	0	0	0	0	0
185232	k__Bacteria, p__Firmicutes, c__Clostridia, o__Clostridiales, f__Lachnospiraceae, g__, s__	0	0	0	0	0	0	0	0	0	0	0	0	0	0	0	0	0	0	0	0	0	0	0	0	0	0	0	0	0	0	0	0	0	0	0	0	0	0	0	0	0	0	0	0	0	0	0	0
185411	k__Bacteria, p__Firmicutes, c__Clostridia, o__Clostridiales, f__Lachnospiraceae, g__Roseburia, s__	0	0	0	0	0	0	0	0	0	0	0	0	0	0	0	0	0	0	0	0	0	0	0	0	0	0	0	0	0	0	0	0	0	0	0	0	0	0	0	0	0	0	0	0	0	0	0	0
185420	k__Bacteria, p__Bacteroidetes, c__Bacteroidia, o__Bacteroidales, f__Bacteroidaceae, g__Bacteroides, s__	0	0	0	0	0	0	0	0	0	0	0	0	0	0	0	0	0	0	0	0	0	0	0	0	0	0	0	0	0	0	0	0	0	0	0	0	0	0	0	0	0	0	0	0	0	0	0	0
185486	k__Bacteria, p__Firmicutes, c__Clostridia, o__Clostridiales, f__Lachnospiraceae, g__, s__	0	0	0	0	0	2	0	0	0	0	0	0	0	0	0	0	0	0	0	0	0	0	0	0	0	0	0	0	0	0	0	0	0	0	0	0	0	0	0	0	0	0	0	0	0	0	0	0
185584	k__Bacteria, p__Firmicutes, c__Clostridia, o__Clostridiales, f__Ruminococcaceae, g__, s__	0	0	0	0	0	0	0	0	0	0	0	0	0	0	0	0	0	0	0	0	0	0	0	0	0	0	0	0	0	0	0	0	0	0	0	0	0	0	0	0	0	0	0	0	0	0	0	0
185604	k__Bacteria, p__Bacteroidetes, c__Bacteroidia, o__Bacteroidales, f__Bacteroidaceae, g__Bacteroides, s__	0	0	0	0	0	0	0	0	0	0	0	0	0	0	0	0	0	0	0	0	0	0	0	0	0	0	0	0	0	0	0	0	0	0	0	0	0	0	0	0	0	0	0	0	0	0	0	0
185607	k__Bacteria, p__Firmicutes, c__Clostridia, o__Clostridiales, f__Lachnospiraceae, g__, s__	0	0	0	0	0	0	0	0	0	0	0	0	0	0	0	0	0	0	0	0	0	0	0	0	0	0	0	0	0	0	0	0	0	0	0	0	0	0	0	0	0	0	0	0	0	0	0	0
185659	k__Bacteria, p__Firmicutes, c__Clostridia, o__Clostridiales, f__Veillonellaceae, g__Acidaminococcus, s__	0	0	0	0	0	0	0	0	0	0	0	0	0	0	0	0	0	0	0	0	0	0	0	0	0	0	0	0	0	0	0	0	0	0	0	0	0	0	0	0	0	0	0	0	0	0	0	0
185701	k__Bacteria, p__Bacteroidetes, c__Sphingobacteriia, o__Sphingobacteriales, f__Sphingobacteriaceae, g__, s__	0	0	0	0	0	0	0	0	0	0	0	0	0	0	0	0	0	0	0	0	0	0	0	0	0	0	0	0	0	0	0	0	0	0	0	0	0	0	0	0	0	0	0	0	0	0	0	0
185722	k__Bacteria, p__Bacteroidetes, c__Bacteroidia, o__Bacteroidales, f__Bacteroidaceae, g__Bacteroides, s__	0	0	0	0	0	0	0	0	0	0	0	0	0	0	0	0	0	0	0	0	0	0	0	0	0	0	0	0	0	0	0	0	0	0	0	0	0	0	0	0	0	0	0	0	0	0	0	0
185814	k__Bacteria, p__Firmicutes, c__Clostridia, o__Clostridiales, f__Ruminococcaceae, g__, s__	0	0	0	0	0	0	0	0	0	0	0	0	0	0	0	0	0	0	0	0	0	0	0	0	0	0	0	0	0	0	0	0	0	0	0	0	0	0	0	0	0	0	0	0	0	0	0	0
185888	k__Bacteria, p__Bacteroidetes, c__Bacteroidia, o__Bacteroidales, f__Bacteroidaceae, g__Bacteroides, s__	0	0	0	0	0	0	0	0	0	0	0	0	0	0	0	0	0	0	0	0	0	0	0	0	0	0	0	0	0	0	0	0	0	0	0	0	0	0	0	0	0	0	0	0	0	0	0	0
186011	k__Bacteria, p__Firmicutes, c__Clostridia, o__Clostridiales, f__Ruminococcaceae, g__, s__	0	0	0	0	0	0	0	0	0	0	0	0	0	0	0	0	0	0	0	0	0	0	0	0	0	0	0	0	0	0	0	0	0	0	0	0	0	0	0	0	0	0	0	0	0	0	0	0
186092	k__Bacteria, p__Firmicutes, c__Clostridia, o__Clostridiales, f__Clostridiaceae, g__, s__	0	0	0	0	0	0	0	0	0	0	0	0	0	0	0	0	0	0	0	0	0	0	0	0	0	0	0	0	0	0	0	0	0	0	0	0	0	0	0	0	0	0	0	0	0	0	0	0
186168	k__Bacteria, p__Firmicutes, c__Clostridia, o__Clostridiales, f__Ruminococcaceae, g__, s__	0	0	0	0	0	0	0	0	0	0	0	0	0	0	0	0	0	0	0	0	0	0	0	0	0	0	0	0	0	0	0	0	0	0	0	0	0	0	0	0	0	0	0	0	0	0	0	0
186233	k__Bacteria, p__Bacteroidetes, c__Bacteroidia, o__Bacteroidales, f__Porphyromonadaceae, g__Parabacteroides, s__distasonis	0	0	0	0	0	0	0	0	0	0	0	0	0	0	0	0	0	0	0	0	0	0	0	0	0	0	0	0	0	0	0	0	0	0	0	0	0	0	0	0	0	0	0	0	0	0	0	0
186262	k__Bacteria, p__Firmicutes, c__Clostridia, o__Clostridiales, f__Lachnospiraceae, g__, s__	0	0	0	0	0	0	0	0	0	0	0	0	0	0	0	0	0	0	0	0	0	0	0	0	0	0	0	0	0	0	0	0	0	0	0	0	0	0	0	0	0	0	0	0	0	0	0	0
186352	k__Bacteria, p__Bacteroidetes, c__Bacteroidia, o__Bacteroidales, f__Bacteroidaceae, g__Bacteroides, s__	0	0	0	0	0	0	0	0	0	0	0	0	0	0	0	0	0	0	0	0	0	0	0	0	0	0	0	0	0	0	0	0	0	0	0	0	0	0	0	0	0	0	0	0	0	0	0	0
186358	k__Bacteria, p__Bacteroidetes, c__Bacteroidia, o__Bacteroidales, f__Bacteroidaceae, g__Bacteroides, s__	0	0	0	0	0	0	0	0	0	0	0	0	0	0	0	0	0	0	0	0	0	0	0	0	0	0	0	0	0	0	0	0	0	0	0	0	0	0	0	0	0	0	0	0	0	0	0	0
186452	k__Bacteria, p__Firmicutes, c__Clostridia, o__Clostridiales, f__, g__, s__	0	0	0	0	0	0	0	0	0	0	0	0	0	0	0	0	0	0	0	0	0	0	0	0	0	0	0	0	0	0	0	0	0	0	0	0	0	0	0	0	0	0	0	0	0	0	0	0
186478	k__Bacteria, p__Firmicutes, c__Clostridia, o__Clostridiales, f__Ruminococcaceae, g__, s__	0	0	0	0	0	0	0	0	0	0	0	0	0	0	0	0	0	0	0	0	0	0	0	0	0	0	0	0	0	0	0	0	0	0	0	0	0	0	0	0	0	0	0	0	0	0	0	0
186521	k__Bacteria, p__Firmicutes, c__Clostridia, o__Clostridiales, f__Ruminococcaceae, g__, s__	0	0	0	0	0	0	0	0	0	0	0	0	0	0	0	0	0	0	0	0	0	0	0	0	0	0	0	0	0	0	0	0	0	0	0	0	0	0	0	0	0	0	0	0	0	0	0	0
186596	k__Bacteria, p__Firmicutes, c__Clostridia, o__Clostridiales, f__, g__, s__	0	0	0	0	0	0	0	0	0	0	0	0	0	0	0	0	0	0	0	0	0	0	0	0	0	0	0	0	0	0	0	0	0	0	0	0	0	0	0	0	0	0	0	0	0	0	0	0
186723	k__Bacteria, p__Firmicutes, c__Clostridia, o__Clostridiales, f__Ruminococcaceae, g__, s__	0	0	0	0	0	0	0	0	0	0	0	0	0	0	0	0	0	0	0	0	0	0	0	0	0	0	0	0	0	0	0	0	0	0	0	0	0	0	0	0	0	0	0	0	0	0	0	0
186732	k__Bacteria, p__Firmicutes, c__Clostridia, o__Clostridiales, f__Ruminococcaceae, g__, s__	0	0	0	0	0	0	0	0	0	0	0	0	0	0	0	0	0	0	0	0	0	0	0	0	0	0	0	0	0	0	0	0	0	0	0	0	0	0	0	0	0	0	0	0	0	0	0	0
186841	k__Bacteria, p__Bacteroidetes, c__Bacteroidia, o__Bacteroidales, f__Bacteroidaceae, g__Bacteroides, s__	0	0	0	0	0	156	0	0	0	0	0	0	4	0	0	0	0	0	0	0	0	0	0	0	0	0	0	0	0	0	0	0	0	0	0	0	0	0	0	0	0	0	0	0	0	0	0	0
186851	k__Bacteria, p__Firmicutes, c__Clostridia, o__Clostridiales, f__, g__, s__	0	0	0	0	0	0	0	0	0	0	0	0	0	0	0	0	0	0	0	0	0	0	0	0	0	0	0	0	0	0	0	0	0	0	0	0	0	0	0	0	0	0	0	0	0	0	0	0
186876	k__Bacteria, p__Firmicutes, c__Clostridia, o__Clostridiales, f__Ruminococcaceae, g__, s__	0	0	0	0	0	0	0	0	0	0	0	0	0	0	0	0	0	0	0	0	0	0	0	0	0	0	0	0	0	0	0	0	0	0	0	0	0	0	0	0	0	0	0	0	0	0	0	0
187053	k__Bacteria, p__Firmicutes, c__Clostridia, o__Clostridiales, f__Lachnospiraceae, g__Blautia, s__	0	0	0	0	0	0	0	0	0	0	0	0	0	0	0	0	0	0	0	0	0	0	0	236	0	0	0	0	0	0	1	0	0	0	0	0	0	0	0	0	0	0	0	0	0	0	0	0
187081	k__Bacteria, p__Firmicutes, c__Clostridia, o__Clostridiales, f__, g__, s__	0	0	0	0	0	0	0	0	0	0	0	0	0	0	0	0	0	0	0	0	0	0	0	0	0	0	0	0	0	0	0	0	0	0	0	0	0	0	0	0	0	0	0	0	0	0	0	0
187099	k__Bacteria, p__Firmicutes, c__Clostridia, o__Clostridiales, f__, g__, s__	0	0	0	0	0	0	0	0	0	0	0	0	0	0	0	0	0	0	0	0	0	0	0	0	0	0	0	0	0	0	0	0	0	0	0	0	0	0	0	0	0	0	0	0	0	0	0	0
187123	k__Bacteria, p__Firmicutes, c__Clostridia, o__Clostridiales, f__Ruminococcaceae, g__, s__	0	0	0	0	0	0	0	0	0	0	0	0	0	0	0	0	0	0	0	0	0	0	0	0	0	0	0	0	0	0	0	0	0	0	0	0	0	0	0	0	0	0	0	0	0	0	0	0
187126	k__Bacteria, p__Firmicutes, c__Clostridia, o__Clostridiales, f__Ruminococcaceae, g__, s__	0	0	0	0	0	0	0	0	0	0	0	0	0	0	0	0	0	0	0	0	0	0	0	0	0	0	0	0	0	0	0	0	0	0	0	0	0	0	0	0	0	0	0	0	0	0	0	0
187178	k__Bacteria, p__Bacteroidetes, c__Bacteroidia, o__Bacteroidales, f__Bacteroidaceae, g__Bacteroides, s__	0	4	0	2	0	0	0	0	0	22	14	0	15	0	0	0	0	0	0	0	0	0	57	0	0	0	0	0	0	0	0	0	0	0	0	0	0	0	0	0	0	0	0	0	0	0	0	0
187196	k__Bacteria, p__Firmicutes, c__Clostridia, o__Clostridiales, f__Lachnospiraceae, g__, s__	0	0	0	0	0	0	0	0	0	0	0	0	0	0	0	0	0	0	0	0	0	0	0	0	0	0	0	0	0	0	0	0	0	0	0	0	0	0	0	0	0	0	0	0	0	0	0	0
187251	k__Bacteria, p__Firmicutes, c__Clostridia, o__Clostridiales, f__Lachnospiraceae, g__, s__	0	0	0	0	0	0	0	0	0	0	0	0	0	0	0	0	0	0	0	0	0	0	0	0	0	0	0	0	0	0	0	0	0	0	0	0	0	0	0	0	0	0	0	0	0	0	0	0
187267	k__Bacteria, p__Firmicutes, c__Clostridia, o__Clostridiales, f__Ruminococcaceae, g__Oscillospira, s__	0	0	0	0	0	0	0	0	0	0	0	0	0	0	0	0	0	0	0	0	0	0	0	0	0	0	0	0	0	0	0	0	0	0	0	0	0	0	0	0	0	0	0	0	0	0	0	0
187324	k__Bacteria, p__Bacteroidetes, c__Bacteroidia, o__Bacteroidales, f__Bacteroidaceae, g__Bacteroides, s__caccae	0	0	0	0	0	0	0	0	0	0	0	0	0	0	0	0	0	0	0	0	0	0	0	0	0	0	0	0	0	0	0	0	0	0	0	0	0	0	0	0	0	0	0	0	0	0	0	0
187401	k__Bacteria, p__Firmicutes, c__Clostridia, o__Clostridiales, f__Ruminococcaceae, g__, s__	0	0	0	0	0	0	0	0	0	0	0	0	0	0	0	0	0	0	0	0	0	0	0	0	0	0	0	0	0	0	0	0	0	0	0	0	0	0	0	0	0	0	0	0	0	0	0	0
187443	k__Bacteria, p__Bacteroidetes, c__Bacteroidia, o__Bacteroidales, f__Bacteroidaceae, g__Bacteroides, s__ovatus	0	0	0	0	0	0	0	0	0	0	0	0	0	0	0	0	0	0	0	0	0	0	0	0	0	0	0	0	0	0	0	0	0	0	0	0	0	0	0	0	0	0	0	0	0	0	0	0
187841	k__Bacteria, p__Bacteroidetes, c__Bacteroidia, o__Bacteroidales, f__Bacteroidaceae, g__Bacteroides, s__	0	0	0	0	0	226	0	0	0	0	0	0	0	0	0	0	0	0	0	0	0	0	0	0	0	0	0	0	0	0	0	0	0	0	0	0	0	0	0	0	0	0	0	0	0	0	0	0
187882	k__Bacteria, p__Firmicutes, c__Clostridia, o__Clostridiales, f__Ruminococcaceae, g__, s__	0	0	0	0	0	0	0	0	0	0	0	0	0	0	0	0	0	0	0	0	0	0	0	0	0	0	0	0	0	0	0	0	0	0	0	0	0	0	0	0	0	0	0	0	0	0	0	0
187929	k__Bacteria, p__Firmicutes, c__Clostridia, o__Clostridiales, f__, g__, s__	0	0	0	0	0	0	0	0	0	0	0	0	0	0	0	0	0	0	0	0	0	0	0	0	0	0	0	0	0	0	0	0	0	0	0	0	0	0	0	0	0	0	0	0	0	0	0	0
187962	k__Bacteria, p__Firmicutes, c__Bacilli, o__Lactobacillales, f__Lactobacillaceae, g__Lactobacillus, s__	0	0	0	0	0	0	0	0	0	0	0	0	0	0	0	0	0	2	0	0	0	0	0	0	0	0	0	0	0	0	0	0	0	0	0	0	0	0	0	0	0	0	0	0	0	0	0	0
188113	k__Bacteria, p__Bacteroidetes, c__Bacteroidia, o__Bacteroidales, f__Bacteroidaceae, g__Bacteroides, s__	0	0	0	0	0	0	0	0	0	0	0	0	0	0	0	0	0	0	0	0	0	0	0	0	0	0	0	0	0	0	0	0	0	0	0	0	0	0	0	0	0	0	0	0	0	0	0	0
188315	k__Bacteria, p__Firmicutes, c__Clostridia, o__Clostridiales, f__, g__, s__	0	0	0	0	0	0	0	0	0	0	0	0	0	0	0	0	0	0	0	0	0	0	0	0	0	0	0	0	0	0	0	0	0	0	0	0	0	0	0	0	0	0	0	0	0	0	0	0
188348	k__Bacteria, p__Firmicutes, c__Clostridia, o__Clostridiales, f__Ruminococcaceae, g__, s__	0	0	0	0	0	0	0	0	0	0	0	0	0	0	0	0	0	0	0	0	0	0	0	0	0	0	0	0	0	0	0	0	0	0	0	0	0	0	0	0	0	0	0	0	0	0	0	0
188457	k__Bacteria, p__Firmicutes, c__Clostridia, o__Clostridiales, f__, g__, s__	0	0	0	0	0	0	0	0	0	0	0	0	0	0	0	0	0	0	0	0	0	0	0	0	0	0	0	0	0	0	0	0	0	0	0	0	0	0	0	0	0	0	0	0	0	0	0	0
188658	k__Bacteria, p__Firmicutes, c__Clostridia, o__Clostridiales, f__Ruminococcaceae, g__Oscillospira, s__	0	0	0	0	0	0	0	0	0	0	0	0	0	0	0	0	0	0	0	0	0	0	0	0	0	0	0	0	0	0	0	0	0	0	0	0	0	0	0	0	0	0	0	0	0	0	0	0
188707	k__Bacteria, p__Firmicutes, c__Clostridia, o__Clostridiales, f__Ruminococcaceae, g__, s__	0	0	0	0	0	0	0	0	0	0	0	0	0	0	0	0	0	0	0	0	0	0	0	0	0	0	0	0	0	0	0	0	0	0	0	0	0	0	0	0	0	0	0	0	0	0	0	0
188832	k__Bacteria, p__Firmicutes, c__Clostridia, o__Clostridiales, f__, g__, s__	0	0	0	0	0	0	0	0	0	0	0	0	0	0	0	0	0	0	0	0	0	0	0	0	0	0	0	0	0	0	0	0	0	0	0	0	0	0	0	0	0	0	0	0	0	0	0	0
188861	k__Bacteria, p__Firmicutes, c__Clostridia, o__Clostridiales, f__, g__, s__	0	0	0	0	0	0	0	0	0	0	0	0	0	0	0	0	0	0	0	0	0	0	0	0	0	0	0	0	0	0	0	0	0	0	0	0	0	0	0	0	0	0	0	0	0	0	0	0
188938	k__Bacteria, p__Firmicutes, c__Clostridia, o__Clostridiales, f__Ruminococcaceae, g__, s__	0	0	0	0	0	0	0	0	0	0	0	0	0	0	0	0	0	0	0	0	0	0	0	0	0	0	0	0	0	0	0	0	0	0	0	0	0	0	0	0	0	0	0	0	0	0	0	0
188997	k__Bacteria, p__Firmicutes, c__Clostridia, o__Clostridiales, f__Lachnospiraceae, g__Lachnospira, s__	0	0	0	0	0	0	0	0	0	0	0	0	0	0	0	0	0	0	0	0	0	0	0	0	0	0	0	0	0	0	0	0	0	0	0	0	0	0	0	0	0	0	0	0	0	0	0	0
189076	k__Bacteria, p__Proteobacteria, c__Betaproteobacteria, o__Burkholderiales, f__Alcaligenaceae, g__Sutterella, s__	0	0	0	0	0	0	0	0	0	0	0	0	0	0	0	0	0	0	0	0	0	0	0	0	0	0	0	0	0	0	0	0	0	0	0	0	0	0	0	0	0	0	0	0	0	0	0	0
189334	k__Bacteria, p__Firmicutes, c__Clostridia, o__Clostridiales, f__, g__, s__	0	0	0	0	0	0	0	0	0	0	0	0	0	0	0	0	0	0	0	0	0	0	0	0	0	0	0	0	0	0	0	0	0	0	0	0	0	0	0	0	0	0	0	0	0	0	0	0
189387	k__Bacteria, p__Firmicutes, c__Clostridia, o__Clostridiales, f__Ruminococcaceae, g__, s__	0	0	0	0	0	0	0	0	0	0	0	0	0	0	0	0	0	0	0	0	0	0	0	0	0	0	0	0	0	0	0	0	0	0	0	0	0	0	0	0	0	0	0	0	0	0	0	0
189524	k__Bacteria, p__Firmicutes, c__Clostridia, o__Clostridiales, f__Ruminococcaceae, g__, s__	0	0	0	0	0	0	0	0	0	0	0	0	0	0	0	0	0	0	0	0	0	0	0	0	0	0	0	0	0	0	0	0	0	0	0	0	0	0	0	0	0	0	0	0	0	0	0	0
189708	k__Bacteria, p__Firmicutes, c__Clostridia, o__Clostridiales, f__Ruminococcaceae, g__Faecalibacterium, s__prausnitzii	0	0	0	0	0	0	0	0	0	0	0	0	0	0	0	0	0	0	0	0	0	0	0	0	0	0	0	0	0	0	0	0	0	0	0	0	0	0	0	0	0	0	0	0	0	0	0	0
189772	k__Bacteria, p__Firmicutes, c__Bacilli, o__Bacillales, f__Bacillaceae, g__Bacillus, s__halodurans	0	0	0	0	0	0	0	0	0	0	0	0	0	0	0	0	0	0	0	0	0	0	0	0	0	0	0	0	0	0	0	0	0	0	0	0	0	0	0	0	0	0	0	0	0	0	0	0
189817	k__Bacteria, p__Firmicutes, c__Clostridia, o__Clostridiales, f__Lachnospiraceae, g__[Ruminococcus], s__	0	0	0	0	0	0	0	0	0	0	0	0	0	0	0	0	0	0	0	0	0	0	0	0	0	0	0	0	0	0	0	0	0	0	0	0	0	0	0	0	0	0	0	0	0	0	0	0
189882	k__Bacteria, p__Proteobacteria, c__Alphaproteobacteria, o__Sphingomonadales, f__Sphingomonadaceae, g__Sphingomonas, s__	0	0	0	0	0	0	0	0	0	0	0	0	0	0	0	0	0	0	0	0	0	0	0	0	0	0	0	0	0	0	0	0	0	0	0	0	0	0	0	0	0	0	0	0	0	0	0	0
189887	k__Bacteria, p__Firmicutes, c__Clostridia, o__Clostridiales, f__, g__, s__	0	0	0	0	0	0	0	0	0	0	0	0	0	0	0	0	0	0	0	0	0	0	0	0	0	0	0	0	0	0	0	0	0	0	0	0	0	0	0	0	0	0	0	0	0	0	0	0
189920	k__Bacteria, p__Bacteroidetes, c__Bacteroidia, o__Bacteroidales, f__Bacteroidaceae, g__Bacteroides, s__	0	0	0	0	0	0	0	0	0	0	0	0	0	0	0	0	0	0	0	0	0	0	0	0	0	0	0	0	0	0	0	0	0	0	0	0	0	0	0	0	0	0	0	0	0	0	0	0
189936	k__Bacteria, p__Firmicutes, c__Clostridia, o__Clostridiales, f__[Mogibacteriaceae], g__, s__	0	0	0	0	0	0	0	0	0	0	0	0	0	0	0	0	0	0	0	0	0	0	0	0	0	0	0	0	0	0	0	0	0	0	0	0	0	0	0	0	0	0	0	0	0	0	0	0
190100	k__Bacteria, p__Firmicutes, c__Clostridia, o__Clostridiales, f__Lachnospiraceae, g__Blautia, s__	0	0	0	0	0	0	0	0	0	0	0	0	0	0	0	0	0	0	0	0	0	0	0	0	0	0	0	0	0	0	0	0	0	0	0	0	0	0	0	0	0	0	0	0	0	0	0	0
190155	k__Bacteria, p__Firmicutes, c__Clostridia, o__Clostridiales, f__Ruminococcaceae, g__, s__	0	0	0	0	0	0	0	0	0	0	0	0	0	0	0	0	0	0	0	0	0	0	0	0	0	0	0	0	0	0	0	0	0	0	0	0	0	0	0	0	0	0	0	0	0	0	0	0
190169	k__Bacteria, p__Firmicutes, c__Clostridia, o__Clostridiales, f__Ruminococcaceae, g__Faecalibacterium, s__prausnitzii	0	0	0	0	0	0	0	0	0	0	0	0	0	0	0	0	0	0	0	0	0	0	0	0	0	0	0	0	0	0	0	0	0	0	0	0	0	0	0	0	0	0	0	0	0	0	0	0
190233	k__Bacteria, p__Bacteroidetes, c__Bacteroidia, o__Bacteroidales, f__Prevotellaceae, g__Prevotella, s__	0	0	0	0	0	0	0	0	0	0	0	0	0	0	0	0	0	0	0	0	0	0	0	0	4	0	0	0	0	0	0	0	0	0	0	0	0	0	0	8	0	0	0	0	0	0	0	0
190301	k__Bacteria, p__Firmicutes, c__Clostridia, o__Clostridiales, f__Ruminococcaceae, g__, s__	0	0	0	0	0	0	0	0	0	0	0	0	0	0	0	0	0	0	0	0	0	0	0	0	0	0	0	0	0	0	0	0	0	0	0	0	0	0	0	0	0	0	0	0	0	0	0	0
190303	k__Bacteria, p__Firmicutes, c__Clostridia, o__Clostridiales, f__Ruminococcaceae, g__, s__	0	0	0	0	0	0	0	0	0	0	0	0	0	0	0	0	0	0	0	0	0	0	0	0	0	0	0	0	0	0	0	0	0	0	0	0	0	0	0	0	0	0	0	0	0	0	0	0
190309	k__Bacteria, p__Bacteroidetes, c__Bacteroidia, o__Bacteroidales, f__Bacteroidaceae, g__Bacteroides, s__	0	0	0	0	0	0	0	0	0	0	0	0	0	0	0	0	0	0	0	0	0	0	0	0	0	0	0	0	0	0	0	0	0	0	0	0	0	0	0	0	0	0	0	0	0	0	0	0
190312	k__Bacteria, p__Firmicutes, c__Clostridia, o__Clostridiales, f__Ruminococcaceae, g__, s__	0	0	0	0	0	0	0	0	0	0	0	0	0	0	0	0	0	0	0	0	0	0	0	0	0	0	0	0	0	0	0	0	0	0	0	0	0	0	0	0	0	0	0	0	0	0	0	0
190502	k__Bacteria, p__Firmicutes, c__Clostridia, o__Clostridiales, f__Lachnospiraceae, g__, s__	0	0	0	0	3	0	0	0	0	0	3	0	0	0	0	0	0	0	2	0	0	0	0	0	0	0	0	0	0	0	0	1	7	0	0	2	0	0	0	0	0	0	0	0	0	0	0	8
190529	k__Bacteria, p__Firmicutes, c__Clostridia, o__Clostridiales, f__, g__, s__	0	0	0	0	0	0	0	0	0	0	0	0	0	0	0	0	0	0	0	0	0	0	0	0	0	0	0	0	0	0	0	0	0	0	0	0	0	0	0	0	0	0	0	0	0	0	0	0
190638	k__Bacteria, p__Bacteroidetes, c__Bacteroidia, o__Bacteroidales, f__Bacteroidaceae, g__Bacteroides, s__	0	3	2	2	0	266	243	0	0	0	4	0	13	0	0	0	0	0	0	0	0	0	0	0	0	0	0	0	0	0	0	0	0	0	0	0	0	0	0	0	0	0	0	0	0	0	0	0
190649	k__Bacteria, p__Firmicutes, c__Clostridia, o__Clostridiales, f__Ruminococcaceae, g__, s__	0	0	0	0	0	0	0	0	0	0	0	0	0	0	0	0	0	0	0	0	0	0	0	0	0	0	0	0	0	0	0	0	0	0	0	0	0	0	0	0	0	0	0	0	0	0	0	0
190676	k__Bacteria, p__Firmicutes, c__Clostridia, o__Clostridiales, f__Ruminococcaceae, g__Oscillospira, s__	0	0	0	0	0	0	0	0	0	0	1	0	5	0	0	0	0	0	0	0	0	0	0	0	0	0	0	0	0	0	0	0	0	0	0	0	0	0	0	0	0	0	0	0	0	0	0	0
190815	k__Bacteria, p__Bacteroidetes, c__Bacteroidia, o__Bacteroidales, f__Bacteroidaceae, g__Bacteroides, s__	0	0	0	0	0	0	0	0	0	0	0	0	0	0	0	0	0	0	0	0	0	0	0	0	0	0	0	0	0	0	0	0	0	0	0	0	0	0	0	0	0	0	0	0	0	0	0	0
190961	k__Bacteria, p__Firmicutes, c__Clostridia, o__Clostridiales, f__Lachnospiraceae, g__, s__	0	0	0	0	0	0	0	0	0	0	0	0	0	0	0	0	0	0	0	0	0	0	0	0	0	0	0	0	0	0	0	0	0	0	0	0	0	0	0	0	0	0	0	0	0	0	0	0
190987	k__Bacteria, p__Firmicutes, c__Clostridia, o__Clostridiales, f__Lachnospiraceae, g__Blautia, s__	0	0	0	0	0	0	0	0	0	0	0	0	0	0	0	0	0	0	0	0	0	0	0	0	0	0	0	0	0	0	0	0	0	0	0	0	0	0	0	0	0	0	0	0	0	0	0	0
191052	k__Bacteria, p__Firmicutes, c__Clostridia, o__Clostridiales, f__Lachnospiraceae, g__, s__	0	0	0	0	0	0	0	0	0	0	0	0	0	0	0	0	0	0	0	0	0	0	0	0	0	0	0	0	0	0	0	0	0	0	0	0	0	0	0	0	0	0	0	0	0	0	0	0
191222	k__Bacteria, p__Firmicutes, c__Clostridia, o__Clostridiales, f__Ruminococcaceae, g__Oscillospira, s__	0	0	0	0	0	203	0	0	1	0	0	0	0	0	0	0	0	0	0	0	0	0	0	0	0	0	0	0	0	0	0	0	0	0	0	0	0	0	0	0	0	0	0	0	0	0	0	0
191237	k__Bacteria, p__Bacteroidetes, c__Flavobacteriia, o__Flavobacteriales, f__[Weeksellaceae], g__Chryseobacterium, s__	0	0	0	0	0	0	0	0	0	0	0	0	0	0	0	0	0	0	0	0	0	0	0	0	0	0	0	0	0	0	0	0	0	0	0	0	0	0	0	0	0	0	0	0	0	0	0	0
191241	k__Bacteria, p__Firmicutes, c__Clostridia, o__Clostridiales, f__Ruminococcaceae, g__, s__	0	0	0	0	0	0	0	0	0	0	0	0	0	0	0	0	0	0	0	0	0	0	0	0	0	0	0	0	0	0	0	0	0	0	0	0	0	0	0	0	0	0	0	0	0	0	0	0
191256	k__Bacteria, p__Firmicutes, c__Clostridia, o__Clostridiales, f__Lachnospiraceae, g__, s__	0	0	0	0	0	0	0	0	0	0	0	0	0	0	0	0	0	0	0	0	0	0	0	0	0	0	0	0	0	0	0	0	0	0	0	0	0	0	0	0	0	0	0	0	0	0	0	0
191332	k__Bacteria, p__Firmicutes, c__Clostridia, o__Clostridiales, f__Ruminococcaceae, g__, s__	0	0	0	0	0	0	0	0	0	0	0	0	0	0	0	0	0	0	0	0	0	0	0	0	0	0	0	0	0	0	0	0	0	0	0	0	0	0	0	0	0	0	0	0	0	0	0	0
191391	k__Bacteria, p__Firmicutes, c__Clostridia, o__Clostridiales, f__Ruminococcaceae, g__, s__	0	0	0	0	0	0	0	0	0	0	0	0	0	0	0	0	0	0	0	0	0	0	0	0	0	0	0	0	0	0	0	0	0	0	0	0	0	0	0	0	0	0	0	0	0	0	0	0
191421	k__Bacteria, p__Firmicutes, c__Clostridia, o__Clostridiales, f__, g__, s__	0	0	0	0	0	0	0	0	0	0	0	0	0	0	0	0	0	0	0	0	0	0	0	0	0	0	0	0	0	0	0	0	0	0	0	0	0	0	0	0	0	0	0	0	0	0	0	0
191476	k__Bacteria, p__Firmicutes, c__Clostridia, o__Clostridiales, f__Lachnospiraceae, g__[Ruminococcus], s__gnavus	0	0	0	0	0	0	0	0	0	0	0	0	0	0	0	0	0	0	0	0	0	0	0	0	0	0	0	0	0	0	0	0	0	0	0	0	0	0	0	0	0	0	0	0	0	0	0	0
191483	k__Bacteria, p__Bacteroidetes, c__Bacteroidia, o__Bacteroidales, f__Bacteroidaceae, g__Bacteroides, s__	0	0	0	0	0	0	0	0	0	0	0	0	0	0	0	0	0	0	0	0	0	0	0	0	0	0	0	0	0	0	0	0	0	0	0	0	0	0	0	0	0	0	0	0	0	0	0	0
191555	k__Bacteria, p__Firmicutes, c__Clostridia, o__Clostridiales, f__Ruminococcaceae, g__, s__	0	0	0	0	0	0	0	0	0	0	0	0	0	0	0	0	0	0	0	0	0	1	0	0	0	0	0	0	0	0	1	0	0	0	0	0	0	0	0	0	0	0	0	0	0	0	0	0
191779	k__Bacteria, p__Firmicutes, c__Clostridia, o__Clostridiales, f__Lachnospiraceae, g__Blautia, s__	0	0	0	0	0	0	0	0	0	0	0	0	0	0	0	0	0	0	0	0	0	0	0	0	0	0	0	0	0	0	0	0	0	0	0	0	0	0	0	0	0	0	0	0	0	0	0	0
191792	k__Bacteria, p__Firmicutes, c__Clostridia, o__Clostridiales, f__Ruminococcaceae, g__, s__	0	0	0	0	0	0	0	0	0	0	0	0	0	0	0	0	0	0	0	0	0	0	0	0	0	0	0	0	0	0	0	0	0	0	0	0	0	0	0	0	0	0	0	0	0	0	0	0
191872	k__Bacteria, p__Firmicutes, c__Clostridia, o__Clostridiales, f__Ruminococcaceae, g__, s__	0	0	0	0	0	0	0	0	0	0	0	0	0	0	0	0	0	0	0	0	0	0	0	0	0	0	0	0	0	0	0	0	0	0	0	0	0	0	0	0	0	0	0	0	0	0	0	0
192048	k__Bacteria, p__Firmicutes, c__Clostridia, o__Clostridiales, f__Ruminococcaceae, g__Faecalibacterium, s__prausnitzii	0	0	0	0	0	0	0	0	0	0	0	0	0	0	0	0	0	0	0	0	0	0	0	0	0	0	0	0	0	0	0	0	0	0	0	0	0	0	0	0	0	0	0	0	0	0	0	0
192055	k__Bacteria, p__Bacteroidetes, c__Bacteroidia, o__Bacteroidales, f__Bacteroidaceae, g__Bacteroides, s__	0	0	0	0	0	0	0	0	0	0	0	0	0	0	0	0	0	0	0	0	0	0	0	0	0	0	0	0	0	0	0	0	0	0	0	0	0	0	0	0	0	0	0	0	0	0	0	0
192070	k__Bacteria, p__Bacteroidetes, c__Bacteroidia, o__Bacteroidales, f__Bacteroidaceae, g__Bacteroides, s__	0	0	0	0	0	0	0	0	0	0	0	0	0	0	0	0	0	0	0	0	0	0	0	0	0	0	0	0	0	0	0	0	0	0	0	0	0	0	0	0	0	0	0	0	0	0	0	0
192111	k__Bacteria, p__Bacteroidetes, c__Bacteroidia, o__Bacteroidales, f__Bacteroidaceae, g__Bacteroides, s__eggerthii	0	0	0	2	0	0	0	0	0	0	0	0	5	0	0	0	0	0	0	0	0	0	0	0	0	0	0	0	0	0	0	0	0	0	0	0	0	0	0	0	0	0	0	0	0	0	0	0
192215	k__Bacteria, p__Proteobacteria, c__Gammaproteobacteria, o__Enterobacteriales, f__Enterobacteriaceae, g__, s__	0	0	0	0	0	0	0	0	0	0	0	0	0	0	0	0	0	0	0	0	0	0	0	0	0	0	0	0	0	0	0	0	0	0	0	0	0	0	0	0	0	0	0	0	0	0	0	0
192221	k__Bacteria, p__Firmicutes, c__Clostridia, o__Clostridiales, f__Lachnospiraceae, g__, s__	0	0	0	0	0	0	0	0	0	0	0	0	0	0	0	0	0	0	0	0	0	0	0	0	0	0	0	0	0	0	0	0	0	0	0	0	0	0	0	0	0	0	0	0	0	0	0	0
192282	k__Bacteria, p__Firmicutes, c__Clostridia, o__Clostridiales, f__Lachnospiraceae, g__, s__	0	0	0	0	0	0	0	0	0	0	0	0	0	0	0	0	0	0	0	0	0	0	0	0	0	0	0	0	0	0	0	0	0	0	0	0	0	0	0	0	0	0	0	0	0	0	0	0
192342	k__Bacteria, p__Proteobacteria, c__Gammaproteobacteria, o__Enterobacteriales, f__Enterobacteriaceae, g__, s__	0	0	0	0	0	0	0	0	0	0	0	0	0	0	0	0	0	0	0	0	0	0	0	0	0	0	0	0	0	0	0	0	0	0	0	0	0	0	0	0	0	0	0	0	0	0	0	0
192347	k__Bacteria, p__Firmicutes, c__Clostridia, o__Clostridiales, f__Ruminococcaceae, g__, s__	0	0	0	0	0	0	0	0	0	0	0	0	0	0	0	0	0	0	0	0	0	0	0	0	0	0	0	0	0	0	0	0	0	0	0	0	0	0	0	0	0	0	0	0	0	0	0	0
192370	k__Bacteria, p__Firmicutes, c__Clostridia, o__Clostridiales, f__Ruminococcaceae, g__, s__	0	0	0	0	0	0	0	0	0	0	0	0	0	0	0	0	0	0	0	0	0	0	0	0	0	0	0	0	0	0	0	0	0	0	0	0	0	0	0	0	0	0	0	0	0	0	0	0
192437	k__Bacteria, p__Firmicutes, c__Clostridia, o__Clostridiales, f__, g__, s__	0	0	0	0	0	0	0	0	0	0	0	0	0	0	0	0	0	0	0	0	0	0	0	0	0	0	0	0	0	0	0	0	0	0	0	0	0	0	0	0	0	0	0	0	0	0	0	0
192438	k__Bacteria, p__Firmicutes, c__Clostridia, o__Clostridiales, f__Ruminococcaceae, g__, s__	0	0	0	0	0	0	0	0	0	0	0	0	0	0	0	0	0	0	0	0	0	0	0	0	0	0	0	0	0	0	0	0	0	0	0	0	0	0	0	0	0	0	0	0	0	0	0	0
192542	k__Bacteria, p__Firmicutes, c__Clostridia, o__Clostridiales, f__Lachnospiraceae, g__Blautia, s__	0	0	0	0	0	0	0	0	0	0	0	0	0	0	0	0	0	0	0	0	0	0	0	0	0	0	0	0	0	0	0	0	0	0	0	0	0	0	0	0	0	0	0	0	0	0	0	0
192566	k__Bacteria, p__Firmicutes, c__Clostridia, o__Clostridiales, f__Ruminococcaceae, g__Faecalibacterium, s__prausnitzii	0	0	0	0	0	0	0	0	0	0	0	0	0	0	0	0	0	0	0	0	0	0	0	0	0	0	0	0	0	0	0	0	0	0	0	0	0	0	0	0	0	0	0	0	0	0	0	0
192684	k__Bacteria, p__Bacteroidetes, c__Bacteroidia, o__Bacteroidales, f__Bacteroidaceae, g__Bacteroides, s__	0	0	0	0	0	0	0	0	0	0	0	0	0	0	0	0	0	0	0	0	0	0	0	0	0	0	0	0	0	0	0	0	0	0	0	0	0	0	0	0	0	0	0	0	0	0	0	0
192735	k__Bacteria, p__Firmicutes, c__Clostridia, o__Clostridiales, f__Lachnospiraceae, g__, s__	0	0	0	0	0	0	0	0	0	0	0	0	0	0	0	0	0	0	0	0	0	0	0	0	0	0	0	0	0	0	0	0	0	0	0	0	0	0	0	0	0	0	0	0	0	0	0	0
192741	k__Bacteria, p__Firmicutes, c__Clostridia, o__Clostridiales, f__, g__, s__	0	0	0	0	0	0	0	0	0	0	0	0	0	0	0	0	0	0	0	0	0	0	0	0	0	0	0	0	0	0	0	0	0	0	0	0	0	0	0	0	0	0	0	0	0	0	0	0
192773	k__Bacteria, p__Firmicutes, c__Clostridia, o__Clostridiales, f__, g__, s__	0	0	0	0	0	0	0	0	0	0	0	0	0	0	0	0	0	0	0	0	0	0	0	0	0	0	0	0	0	0	0	0	0	0	0	0	0	0	0	0	0	0	0	0	0	0	0	0
192795	k__Bacteria, p__Proteobacteria, c__Gammaproteobacteria, o__Pseudomonadales, f__Moraxellaceae, g__Acinetobacter, s__rhizosphaerae	0	0	0	0	0	0	0	0	0	0	0	0	0	0	0	0	0	0	0	0	0	0	0	0	0	0	0	0	0	0	0	0	0	0	0	0	0	0	0	0	0	0	0	0	0	0	0	0
192832	k__Bacteria, p__Firmicutes, c__Bacilli, o__Lactobacillales, f__Lactobacillaceae, g__Lactobacillus, s__	0	0	0	0	0	0	0	0	0	0	0	0	0	0	0	0	0	0	0	0	0	0	0	0	0	0	0	0	0	0	0	0	0	0	0	0	0	0	0	0	0	0	0	0	0	0	1	0
192963	k__Bacteria, p__Verrucomicrobia, c__Verrucomicrobiae, o__Verrucomicrobiales, f__Verrucomicrobiaceae, g__Akkermansia, s__muciniphila	0	0	0	1	0	0	0	0	0	0	1	0	7	0	0	0	0	0	0	0	0	0	0	0	0	0	0	0	0	0	0	0	0	0	0	0	0	0	0	0	0	0	0	0	0	0	0	0
193008	k__Bacteria, p__Firmicutes, c__Clostridia, o__Clostridiales, f__Ruminococcaceae, g__, s__	0	0	0	0	0	0	0	0	0	0	0	0	0	0	0	0	0	0	0	0	0	0	0	0	0	0	0	0	0	0	0	0	0	0	0	0	0	0	0	0	0	0	0	0	0	0	0	0
193174	k__Bacteria, p__Firmicutes, c__Clostridia, o__Clostridiales, f__Lachnospiraceae, g__, s__	0	0	0	0	0	0	0	0	0	0	0	0	0	0	0	0	0	0	0	0	0	0	0	0	0	0	0	0	0	0	0	0	0	0	0	0	0	0	0	0	0	0	0	0	0	0	0	0
193240	k__Bacteria, p__Firmicutes, c__Clostridia, o__Clostridiales, f__Ruminococcaceae, g__, s__	0	0	0	0	0	0	0	0	0	0	0	0	0	0	0	0	0	0	0	0	0	0	0	0	0	0	0	0	0	0	0	0	0	0	0	0	0	0	0	0	0	0	0	0	0	0	0	0
193279	k__Bacteria, p__Actinobacteria, c__Coriobacteriia, o__Coriobacteriales, f__Coriobacteriaceae, g__Adlercreutzia, s__	0	0	0	0	0	0	0	0	0	0	0	0	0	0	0	0	0	0	0	0	0	0	0	0	0	0	0	0	0	0	0	0	0	0	0	0	0	0	0	0	0	0	0	0	0	0	0	0
193484	k__Bacteria, p__Firmicutes, c__Clostridia, o__Clostridiales, f__Lachnospiraceae, g__Blautia, s__	0	0	0	0	0	0	0	0	0	0	0	0	0	0	0	0	0	0	0	0	0	0	0	0	0	0	0	0	0	0	0	0	0	0	0	0	0	0	0	0	0	0	0	0	0	0	0	0
193551	k__Bacteria, p__Firmicutes, c__Clostridia, o__Clostridiales, f__Lachnospiraceae, g__Coprococcus, s__	0	0	0	0	0	0	0	0	0	0	0	0	0	0	0	0	0	0	0	0	0	0	0	0	0	0	0	0	0	0	0	0	0	0	0	0	0	0	0	0	0	0	0	0	0	0	0	0
193591	k__Bacteria, p__Bacteroidetes, c__Bacteroidia, o__Bacteroidales, f__Bacteroidaceae, g__Bacteroides, s__	0	0	0	0	0	0	0	0	0	11	0	0	0	0	0	0	0	0	0	0	0	0	0	0	0	0	0	0	0	0	0	0	0	0	0	0	0	0	0	0	0	0	0	0	0	0	0	0
193601	k__Bacteria, p__Firmicutes, c__Clostridia, o__Clostridiales, f__Lachnospiraceae, g__, s__	0	0	0	0	0	0	0	0	0	0	0	0	0	0	0	0	0	0	0	0	0	0	0	0	0	0	0	0	0	0	0	0	0	0	0	0	0	0	0	0	0	0	0	0	0	0	0	0
193621	k__Bacteria, p__Firmicutes, c__Clostridia, o__Clostridiales, f__Lachnospiraceae, g__Coprococcus, s__	0	0	0	0	0	0	0	0	0	0	0	0	0	0	0	0	0	0	0	0	0	0	0	0	0	0	0	0	0	0	0	0	0	0	0	0	0	0	0	0	0	0	0	0	0	0	0	0
193667	k__Bacteria, p__Firmicutes, c__Clostridia, o__Clostridiales, f__Ruminococcaceae, g__Faecalibacterium, s__	0	0	0	0	0	0	0	0	0	0	0	0	0	0	0	0	0	0	0	0	0	0	0	0	0	0	0	0	0	0	0	0	0	0	0	0	0	0	0	0	0	0	0	0	0	0	0	0
193709	k__Bacteria, p__Firmicutes, c__Clostridia, o__Clostridiales, f__Ruminococcaceae, g__, s__	0	0	0	0	0	0	0	0	0	0	0	0	0	0	0	0	0	0	0	0	0	0	0	0	0	0	0	0	0	0	0	0	0	0	0	0	0	0	0	0	0	0	0	0	0	0	0	0
193710	k__Bacteria, p__Firmicutes, c__Erysipelotrichi, o__Erysipelotrichales, f__Erysipelotrichaceae, g__[Eubacterium], s__biforme	0	0	0	0	0	0	0	0	0	0	0	0	0	0	0	0	0	0	0	0	0	0	0	0	0	0	0	0	0	0	0	0	0	0	0	0	0	0	0	0	0	0	0	0	0	0	0	0
193749	k__Bacteria, p__Firmicutes, c__Clostridia, o__Clostridiales, f__Lachnospiraceae, g__[Ruminococcus], s__gnavus	0	0	0	0	0	0	0	0	0	0	0	0	0	0	0	0	0	0	0	0	0	0	0	0	0	0	0	0	0	0	0	0	0	0	0	0	0	0	0	0	0	0	0	0	0	0	0	0
193755	k__Bacteria, p__Firmicutes, c__Clostridia, o__Clostridiales, f__Ruminococcaceae, g__Ruminococcus, s__	0	0	0	0	0	0	0	0	0	0	0	0	0	0	0	0	0	0	0	0	0	0	0	0	0	0	0	0	0	0	0	0	0	0	0	0	0	0	0	0	0	0	0	0	0	0	0	0
193786	k__Bacteria, p__Firmicutes, c__Clostridia, o__Clostridiales, f__Ruminococcaceae, g__, s__	0	0	0	0	0	0	0	0	0	0	0	0	0	0	0	0	0	0	0	0	0	0	0	0	0	0	0	0	0	0	0	0	0	0	0	0	0	0	0	0	0	0	0	0	0	0	0	0
193797	k__Bacteria, p__Firmicutes, c__Clostridia, o__Clostridiales, f__, g__, s__	0	0	0	0	0	0	0	0	0	0	0	0	0	0	0	0	0	0	0	0	0	0	0	0	0	0	0	0	0	0	0	0	0	0	0	0	0	0	0	0	0	0	0	0	0	0	0	0
193915	k__Bacteria, p__Firmicutes, c__Clostridia, o__Clostridiales, f__Ruminococcaceae, g__, s__	0	0	0	0	0	0	0	0	0	0	0	0	0	0	0	0	0	0	0	0	0	0	0	0	0	0	0	0	0	0	0	0	0	0	0	0	0	0	0	0	0	0	0	0	0	0	0	0
194079	k__Bacteria, p__Firmicutes, c__Clostridia, o__Clostridiales, f__Lachnospiraceae, g__, s__	0	0	0	0	0	0	0	0	0	0	0	0	0	0	0	0	0	0	0	0	0	0	0	0	0	0	0	0	0	0	0	0	0	0	0	0	0	0	0	0	0	0	0	0	0	0	0	0
194097	k__Bacteria, p__Firmicutes, c__Clostridia, o__Clostridiales, f__Ruminococcaceae, g__, s__	0	0	0	1	0	0	0	0	0	9	0	0	0	0	0	0	0	0	0	0	0	0	0	0	0	0	0	0	0	0	0	0	0	0	0	0	0	0	0	0	0	0	0	0	0	0	0	0
194107	k__Bacteria, p__Firmicutes, c__Clostridia, o__Clostridiales, f__Lachnospiraceae, g__, s__	0	0	0	0	0	0	0	0	0	0	0	0	0	0	0	0	0	0	0	0	0	0	0	0	0	0	0	0	0	0	0	0	0	0	0	0	0	0	0	0	0	0	0	0	0	0	0	0
194123	k__Bacteria, p__Firmicutes, c__Clostridia, o__Clostridiales, f__Lachnospiraceae, g__Coprococcus, s__	0	0	0	0	0	0	0	0	0	0	0	0	0	0	0	0	0	0	0	0	0	0	0	0	0	0	0	0	0	0	0	0	0	0	0	0	0	0	0	0	0	0	0	0	0	0	0	0
194177	k__Bacteria, p__Firmicutes, c__Clostridia, o__Clostridiales, f__Lachnospiraceae, g__, s__	0	0	0	0	0	0	0	0	0	0	0	0	0	0	0	0	0	0	0	0	0	0	0	0	0	0	0	0	0	0	0	0	0	0	0	0	0	0	0	0	0	0	0	0	0	0	0	0
194215	k__Bacteria, p__Firmicutes, c__Clostridia, o__Clostridiales, f__Ruminococcaceae, g__, s__	0	0	0	0	0	233	0	0	0	0	0	0	0	0	0	0	0	0	0	0	0	0	0	0	0	0	0	0	0	0	0	0	0	0	0	0	0	0	0	0	0	0	0	0	0	0	0	0
194219	k__Bacteria, p__Firmicutes, c__Clostridia, o__Clostridiales, f__Ruminococcaceae, g__, s__	0	0	0	0	0	0	0	0	0	0	0	0	0	0	0	0	0	0	0	0	0	0	0	0	0	0	0	0	0	0	0	0	0	0	0	0	0	0	0	0	0	0	0	0	0	0	0	0
194322	k__Bacteria, p__Firmicutes, c__Clostridia, o__Clostridiales, f__Ruminococcaceae, g__, s__	0	0	0	0	0	0	0	0	0	0	0	0	0	0	0	0	0	0	0	0	0	0	0	0	0	0	0	0	0	0	0	0	0	0	0	0	0	0	0	0	0	0	0	0	0	0	0	0
194360	k__Bacteria, p__Proteobacteria, c__Betaproteobacteria, o__Burkholderiales, f__Alcaligenaceae, g__Sutterella, s__	0	0	0	0	0	0	0	0	0	0	0	0	0	0	0	0	0	0	0	0	0	0	0	0	0	0	0	0	0	0	0	0	0	0	0	0	0	0	0	0	0	0	0	0	0	0	0	0
194395	k__Bacteria, p__Bacteroidetes, c__Bacteroidia, o__Bacteroidales, f__[Barnesiellaceae], g__, s__	0	0	0	0	0	0	0	0	0	0	0	0	0	0	0	0	0	0	0	0	0	0	0	0	0	0	0	0	0	0	0	0	0	0	0	0	0	0	0	0	0	0	0	0	0	0	0	0
194472	k__Bacteria, p__Firmicutes, c__Clostridia, o__Clostridiales, f__Lachnospiraceae, g__, s__	0	0	0	0	0	0	0	0	0	0	0	0	0	0	0	0	0	0	0	0	0	0	0	0	0	0	0	0	0	0	0	0	0	0	0	0	0	0	0	0	0	0	0	0	0	0	0	0
194591	k__Bacteria, p__Firmicutes, c__Clostridia, o__Clostridiales, f__Lachnospiraceae, g__Blautia, s__	0	0	0	0	0	0	0	0	0	0	0	0	0	0	0	0	0	0	0	0	0	0	0	0	0	0	0	0	0	0	0	0	0	0	0	0	0	0	0	0	0	0	0	0	0	0	0	0
194672	k__Bacteria, p__Firmicutes, c__Clostridia, o__Clostridiales, f__Ruminococcaceae, g__, s__	0	0	0	0	0	7	0	0	0	0	0	0	0	0	0	0	0	0	0	0	0	0	0	0	0	0	0	0	0	0	0	0	0	0	0	0	0	0	0	0	0	0	0	0	0	0	0	0
194696	k__Bacteria, p__Firmicutes, c__Clostridia, o__Clostridiales, f__Ruminococcaceae, g__, s__	0	0	0	0	0	0	0	0	0	0	0	0	0	0	0	0	0	0	0	0	0	0	0	0	0	0	0	0	0	0	0	0	0	0	0	0	0	0	0	0	0	0	0	0	0	0	0	0
194727	k__Bacteria, p__Firmicutes, c__Clostridia, o__Clostridiales, f__Lachnospiraceae, g__Lachnospira, s__	0	0	0	0	0	0	0	0	0	0	0	0	0	0	0	0	0	0	0	0	0	0	0	0	0	0	0	0	0	0	0	0	0	0	0	0	0	0	0	0	0	0	0	0	0	0	0	0
194792	k__Bacteria, p__Firmicutes, c__Clostridia, o__Clostridiales, f__, g__, s__	0	0	0	0	0	0	0	0	0	0	0	0	0	0	0	0	0	0	0	0	0	0	0	0	0	0	0	0	0	0	0	0	0	0	0	0	0	0	0	0	0	0	0	0	0	0	0	0
194925	k__Bacteria, p__Firmicutes, c__Clostridia, o__Clostridiales, f__, g__, s__	0	0	0	0	0	0	0	0	0	0	0	0	0	0	0	0	0	0	0	0	0	0	0	0	0	0	0	0	0	0	0	0	0	0	0	0	0	0	0	0	0	0	0	0	0	0	0	0
195004	k__Bacteria, p__Firmicutes, c__Clostridia, o__Clostridiales, f__, g__, s__	0	0	0	0	0	0	0	0	0	0	0	0	0	0	0	0	0	0	0	0	0	0	0	0	0	0	0	0	0	0	0	0	0	0	0	0	0	0	0	0	0	0	0	0	0	0	0	0
195086	k__Bacteria, p__Firmicutes, c__Clostridia, o__Clostridiales, f__Lachnospiraceae, g__Roseburia, s__	0	0	0	0	0	0	0	0	0	0	0	0	0	0	0	0	0	0	0	0	0	0	0	0	0	0	0	0	0	0	0	0	0	0	0	0	0	0	0	0	0	0	0	0	0	0	0	0
195105	k__Bacteria, p__Firmicutes, c__Clostridia, o__Clostridiales, f__Lachnospiraceae, g__Roseburia, s__faecis	0	0	0	0	0	0	0	0	0	0	0	0	0	0	0	0	0	0	0	0	0	0	0	0	0	0	0	0	0	0	0	0	0	0	0	0	0	0	0	0	0	0	0	0	0	0	0	0
195211	k__Bacteria, p__Firmicutes, c__Clostridia, o__Clostridiales, f__Christensenellaceae, g__, s__	0	0	0	0	0	0	0	0	0	0	0	0	0	0	0	0	0	0	0	0	0	0	0	0	0	0	0	0	0	0	0	0	0	0	0	0	0	0	0	0	0	0	0	0	0	0	0	0
195215	k__Bacteria, p__Firmicutes, c__Clostridia, o__Clostridiales, f__Lachnospiraceae, g__[Ruminococcus], s__gnavus	0	0	0	0	0	0	0	0	0	0	0	0	0	0	0	0	0	0	0	0	0	0	0	0	0	0	0	0	0	0	0	0	0	0	0	0	0	0	0	0	0	0	0	0	0	0	0	0
195222	k__Bacteria, p__Firmicutes, c__Clostridia, o__Clostridiales, f__Ruminococcaceae, g__, s__	0	0	0	0	0	0	0	0	0	0	0	0	0	0	0	0	0	0	0	0	0	0	0	0	0	0	0	0	0	0	0	0	0	0	0	0	0	0	0	0	0	0	0	0	0	0	0	0
195270	k__Bacteria, p__Firmicutes, c__Clostridia, o__Clostridiales, f__Ruminococcaceae, g__, s__	0	0	0	0	0	0	0	0	0	0	0	0	0	0	0	0	0	0	0	0	0	0	0	0	0	0	0	0	0	0	0	0	0	0	0	0	0	0	0	0	0	0	0	0	0	0	0	0
195407	k__Bacteria, p__Firmicutes, c__Clostridia, o__Clostridiales, f__Lachnospiraceae, g__, s__	0	0	0	0	0	0	0	0	0	0	0	0	0	0	0	0	0	0	0	0	0	0	0	0	0	0	0	0	0	0	0	0	0	0	0	0	0	0	0	0	0	0	0	0	0	0	0	0
195465	k__Bacteria, p__Firmicutes, c__Clostridia, o__Clostridiales, f__Lachnospiraceae, g__, s__	0	0	0	0	0	0	0	0	0	0	0	0	0	0	0	0	0	0	0	0	0	0	0	0	0	0	0	0	0	0	0	0	0	0	0	0	0	0	0	0	0	0	0	0	0	0	0	0
195492	k__Bacteria, p__Firmicutes, c__Clostridia, o__Clostridiales, f__Ruminococcaceae, g__, s__	0	0	0	0	0	0	0	0	0	0	0	0	0	0	0	0	0	0	0	0	0	0	0	0	0	0	0	0	0	0	0	0	0	0	0	0	0	0	0	0	0	0	0	0	0	0	0	0
195651	k__Bacteria, p__Firmicutes, c__Clostridia, o__Clostridiales, f__Ruminococcaceae, g__, s__	0	0	0	0	0	0	0	0	0	0	0	0	0	0	0	0	0	0	0	0	0	0	0	0	0	0	0	0	0	0	0	0	0	0	0	0	0	0	0	0	0	0	0	0	0	0	0	0
195719	k__Bacteria, p__Firmicutes, c__Clostridia, o__Clostridiales, f__Lachnospiraceae, g__Roseburia, s__	0	0	0	0	0	0	0	0	0	0	0	0	0	0	0	0	0	0	0	0	0	0	0	0	0	0	0	0	0	0	0	0	0	0	0	0	0	0	0	0	0	0	0	0	0	0	0	0
195757	k__Bacteria, p__Firmicutes, c__Clostridia, o__Clostridiales, f__Ruminococcaceae, g__, s__	0	0	0	0	0	0	0	0	0	0	0	0	0	0	0	0	0	0	0	0	0	0	0	0	0	0	0	0	0	0	0	0	0	0	0	0	0	0	0	0	0	0	0	0	0	0	0	0
195774	k__Bacteria, p__Firmicutes, c__Clostridia, o__Clostridiales, f__Lachnospiraceae, g__, s__	0	0	0	0	0	0	0	0	0	0	0	0	0	0	0	0	0	0	0	0	0	0	0	0	0	0	0	0	0	0	0	0	0	0	0	0	0	0	0	0	0	0	0	0	0	0	0	0
195876	k__Bacteria, p__Firmicutes, c__Clostridia, o__Clostridiales, f__Lachnospiraceae, g__Coprococcus, s__	0	0	0	0	0	0	0	0	0	0	0	0	0	0	0	0	0	0	0	0	0	0	0	0	0	0	0	0	0	0	0	0	0	0	0	0	0	0	0	0	0	0	0	0	0	0	0	0
196215	k__Bacteria, p__Firmicutes, c__Clostridia, o__Clostridiales, f__Lachnospiraceae, g__, s__	0	0	0	0	0	0	0	0	0	0	0	0	0	0	0	0	0	0	0	0	0	0	0	0	0	0	0	0	0	0	0	0	0	0	0	0	0	0	0	0	0	0	0	0	0	0	0	0
196246	k__Bacteria, p__Firmicutes, c__Clostridia, o__Clostridiales, f__Ruminococcaceae, g__Faecalibacterium, s__prausnitzii	0	0	0	0	0	0	0	0	0	0	0	0	0	0	0	0	0	0	0	0	0	0	0	0	0	0	0	0	0	0	0	0	0	0	0	0	0	0	0	0	0	0	0	0	0	0	0	0
196307	k__Bacteria, p__Firmicutes, c__Clostridia, o__Clostridiales, f__Ruminococcaceae, g__, s__	0	0	0	0	0	0	0	0	0	0	0	0	0	0	0	0	0	0	0	0	0	0	0	0	0	0	0	0	0	0	0	0	0	0	0	0	0	0	0	0	0	0	0	0	0	0	0	0
196391	k__Bacteria, p__Firmicutes, c__Clostridia, o__Clostridiales, f__Clostridiaceae, g__02d06, s__	0	0	0	0	0	0	0	0	0	0	0	0	0	0	0	0	0	0	0	0	0	0	0	0	0	0	0	0	0	0	0	0	0	0	0	0	0	0	0	0	0	0	0	0	0	0	0	0
196482	k__Bacteria, p__Firmicutes, c__Clostridia, o__Clostridiales, f__Ruminococcaceae, g__, s__	0	0	0	0	0	0	0	0	0	0	0	0	0	0	0	0	0	0	0	0	0	0	0	0	0	0	0	0	0	0	0	0	0	0	0	0	0	0	0	0	0	0	0	0	0	0	0	0
196553	k__Bacteria, p__Firmicutes, c__Clostridia, o__Clostridiales, f__Ruminococcaceae, g__Oscillospira, s__	0	0	0	0	0	0	0	0	0	0	0	0	0	0	0	0	0	0	0	0	0	0	0	0	0	0	0	0	0	0	0	0	0	0	0	0	0	0	0	0	0	0	0	0	0	0	0	0
196664	k__Bacteria, p__Bacteroidetes, c__Bacteroidia, o__Bacteroidales, f__Bacteroidaceae, g__Bacteroides, s__uniformis	0	0	0	0	0	0	0	0	0	0	0	0	0	0	0	0	0	0	0	0	0	0	0	0	0	0	0	0	0	0	0	0	0	0	0	0	0	0	0	0	0	0	0	0	0	0	0	0
196713	k__Bacteria, p__Firmicutes, c__Clostridia, o__Clostridiales, f__Ruminococcaceae, g__, s__	0	0	0	0	0	0	0	0	0	0	0	0	0	0	0	0	0	0	0	0	0	0	0	0	0	0	0	0	0	0	0	0	0	0	0	0	0	0	0	0	0	0	0	0	0	0	0	0
196753	k__Bacteria, p__Firmicutes, c__Clostridia, o__Clostridiales, f__Clostridiaceae, g__, s__	0	0	0	0	0	0	0	0	0	0	0	0	0	0	0	0	0	0	0	0	0	0	0	0	0	0	0	0	0	0	0	0	0	0	0	0	0	0	0	0	0	0	0	0	0	0	0	0
196769	k__Bacteria, p__Bacteroidetes, c__Bacteroidia, o__Bacteroidales, f__Bacteroidaceae, g__Bacteroides, s__	0	0	0	0	0	0	0	0	0	0	0	0	0	0	0	0	0	0	0	0	0	0	0	0	0	0	0	0	0	0	0	0	0	0	0	0	0	0	0	0	0	0	0	0	0	0	0	0
196832	k__Bacteria, p__Firmicutes, c__Clostridia, o__Clostridiales, f__Lachnospiraceae, g__, s__	0	0	0	0	0	0	0	0	0	0	0	0	0	0	0	0	0	0	0	0	0	0	0	0	0	0	0	0	0	0	25	0	0	0	0	0	0	0	0	0	0	0	0	0	0	0	0	0
196862	k__Bacteria, p__Firmicutes, c__Clostridia, o__Clostridiales, f__Lachnospiraceae, g__, s__	0	0	0	0	0	0	0	0	0	0	0	0	0	0	0	0	0	0	0	0	0	0	0	0	0	0	0	0	0	0	31	0	0	0	0	0	0	0	0	0	0	0	0	0	0	0	0	0
196893	k__Bacteria, p__Firmicutes, c__Clostridia, o__Clostridiales, f__Lachnospiraceae, g__, s__	0	0	0	0	0	0	0	0	0	0	0	0	0	0	0	0	0	0	0	0	0	0	0	0	0	0	0	0	0	0	0	0	0	0	0	0	0	0	0	0	0	0	0	0	0	0	0	0
196898	k__Bacteria, p__Firmicutes, c__Clostridia, o__Clostridiales, f__Ruminococcaceae, g__, s__	0	0	0	0	0	0	0	0	0	0	0	0	0	0	0	0	0	0	0	0	0	0	0	0	0	0	0	0	0	0	0	0	0	0	0	0	0	0	0	0	0	0	0	0	0	0	0	0
196982	k__Bacteria, p__Firmicutes, c__Clostridia, o__Clostridiales, f__Ruminococcaceae, g__, s__	0	0	0	0	0	0	0	0	0	0	0	0	0	0	0	0	0	0	0	0	0	0	0	0	0	0	0	0	0	0	0	0	0	0	0	0	0	0	0	0	0	0	0	0	0	0	0	0
197072	k__Bacteria, p__Bacteroidetes, c__Bacteroidia, o__Bacteroidales, f__Bacteroidaceae, g__Bacteroides, s__uniformis	0	0	0	0	0	0	0	0	0	0	0	0	0	0	0	0	0	0	0	0	0	0	0	0	0	0	0	0	0	0	0	0	0	0	0	0	0	0	0	0	0	0	0	0	0	0	0	0
197080	k__Bacteria, p__Firmicutes, c__Clostridia, o__Clostridiales, f__Ruminococcaceae, g__, s__	0	0	0	0	0	0	0	0	0	0	0	0	0	0	0	0	0	0	0	0	0	0	0	0	0	0	0	0	0	0	0	0	0	0	0	0	0	0	0	0	0	0	0	0	0	0	0	0
197164	k__Bacteria, p__Firmicutes, c__Clostridia, o__Clostridiales, f__Ruminococcaceae, g__, s__	0	0	0	0	0	319	0	1	0	0	0	0	0	0	0	0	0	0	0	0	0	0	234	0	0	0	0	0	0	0	177	0	0	0	0	0	0	0	0	0	0	0	0	0	0	0	0	0
197221	k__Bacteria, p__Firmicutes, c__Clostridia, o__Clostridiales, f__Lachnospiraceae, g__Blautia, s__	0	0	0	0	0	0	0	0	0	0	0	0	0	0	0	0	0	0	0	0	0	0	0	0	0	0	0	0	0	0	0	0	0	0	0	0	0	0	0	0	0	0	0	0	0	0	0	0
197273	k__Bacteria, p__Firmicutes, c__Bacilli, o__Lactobacillales, f__Streptococcaceae, g__Streptococcus, s__	0	1	0	0	1	0	0	6	0	0	1	0	0	0	0	1	0	0	1	0	0	0	0	8	1	0	0	4	0	0	0	5	9	5	1	0	0	1	1	0	0	0	1	0	0	5	0	1
197274	k__Bacteria, p__Firmicutes, c__Clostridia, o__Clostridiales, f__, g__, s__	0	0	0	0	0	0	0	0	0	0	0	0	0	0	0	0	0	0	0	0	0	0	0	0	0	0	0	0	0	0	0	0	0	0	0	0	0	0	0	0	0	0	0	0	0	0	0	0
197286	k__Bacteria, p__Proteobacteria, c__Gammaproteobacteria, o__Enterobacteriales, f__Enterobacteriaceae, g__, s__	4	0	0	1	0	1	0	2	1	0	3	0	0	1	3	0	10	24525	1	3	0	0	1	0	12	2	24	16	0	0	0	0	0	1	0	2393	51	4	14103	6	3	4406	9	1	2	4	0	1
197341	k__Bacteria, p__Firmicutes, c__Clostridia, o__Clostridiales, f__Lachnospiraceae, g__Lachnospira, s__	0	0	0	0	0	0	0	0	0	0	0	0	0	0	0	0	0	0	0	0	0	0	0	0	0	0	0	0	0	0	0	0	0	0	0	0	0	0	0	0	0	0	0	0	0	0	0	0
197343	k__Bacteria, p__Firmicutes, c__Clostridia, o__Clostridiales, f__Ruminococcaceae, g__, s__	0	0	0	0	0	0	0	0	0	0	0	0	0	0	0	0	0	0	0	0	0	0	0	0	0	0	0	0	0	0	0	0	0	0	0	0	0	0	0	0	0	0	0	0	0	0	0	0
197418	k__Bacteria, p__Firmicutes, c__Clostridia, o__Clostridiales, f__Ruminococcaceae, g__, s__	0	0	0	0	0	0	0	0	0	0	0	0	0	0	0	0	0	0	0	0	0	0	0	0	0	0	0	0	0	0	0	0	0	0	0	0	0	0	0	0	0	0	0	0	0	0	0	0
197435	k__Bacteria, p__Firmicutes, c__Clostridia, o__Clostridiales, f__Lachnospiraceae, g__[Ruminococcus], s__gnavus	0	0	0	0	0	0	0	0	0	0	0	0	0	0	0	0	0	0	0	0	0	0	0	0	0	0	0	0	0	0	0	0	0	0	0	0	0	0	0	0	0	0	0	0	0	0	0	0
197458	k__Bacteria, p__Firmicutes, c__Clostridia, o__Clostridiales, f__Lachnospiraceae, g__[Ruminococcus], s__	0	0	0	0	0	0	0	0	0	0	0	0	0	0	0	0	0	0	0	0	0	0	0	0	0	0	0	0	0	0	0	0	0	0	0	0	0	0	0	0	0	0	0	0	0	0	0	0
197499	k__Bacteria, p__Firmicutes, c__Clostridia, o__Clostridiales, f__Ruminococcaceae, g__, s__	0	0	0	0	0	0	0	0	0	0	0	0	0	0	0	0	0	0	0	0	0	0	0	0	0	0	0	0	0	0	0	0	0	0	0	0	0	0	0	0	0	0	0	0	0	0	0	0
197505	k__Bacteria, p__Firmicutes, c__Clostridia, o__Clostridiales, f__[Mogibacteriaceae], g__, s__	0	0	0	0	0	0	0	0	0	0	0	0	0	0	0	0	0	0	0	0	0	0	0	0	0	0	0	0	0	0	0	0	0	0	0	0	0	0	0	0	0	0	0	0	0	0	0	0
197517	k__Bacteria, p__Bacteroidetes, c__Bacteroidia, o__Bacteroidales, f__[Barnesiellaceae], g__, s__	0	0	0	0	0	0	0	0	0	0	0	0	0	0	0	0	0	0	0	0	0	0	0	0	0	0	0	0	0	0	0	0	0	0	0	0	0	0	0	0	0	0	0	0	0	0	0	0
197649	k__Bacteria, p__Firmicutes, c__Clostridia, o__Clostridiales, f__Lachnospiraceae, g__Lachnospira, s__	0	0	0	0	1	0	0	0	0	0	1	0	0	0	0	0	0	0	0	0	0	0	0	0	0	0	0	0	0	0	0	0	0	0	0	0	0	0	0	0	0	0	0	0	0	0	0	0
197661	k__Bacteria, p__Firmicutes, c__Clostridia, o__Clostridiales, f__Lachnospiraceae, g__, s__	0	0	0	0	0	0	0	0	0	0	0	0	0	0	0	0	0	0	0	0	0	0	0	0	0	0	0	0	0	0	0	0	0	0	0	0	0	0	0	0	0	0	0	0	0	0	0	0
197760	k__Bacteria, p__Firmicutes, c__Clostridia, o__Clostridiales, f__Lachnospiraceae, g__Roseburia, s__	0	0	0	0	0	0	0	0	0	0	0	0	0	0	0	0	0	0	0	0	0	0	0	0	0	0	0	0	0	0	0	0	0	0	0	0	0	0	0	0	0	0	0	0	0	0	0	0
197761	k__Bacteria, p__Firmicutes, c__Clostridia, o__Clostridiales, f__Ruminococcaceae, g__, s__	0	0	0	0	0	0	0	0	0	0	0	0	0	0	0	0	0	0	0	0	0	0	0	0	0	0	0	0	0	0	0	0	0	0	0	0	0	0	0	0	0	0	0	0	0	0	0	0
197783	k__Bacteria, p__Firmicutes, c__Clostridia, o__Clostridiales, f__Lachnospiraceae, g__, s__	0	0	0	0	0	0	0	0	0	0	0	0	0	0	0	0	0	0	0	0	0	0	0	0	0	0	0	0	0	0	0	0	0	0	0	0	0	0	0	0	0	0	0	0	0	0	0	0
197832	k__Bacteria, p__Firmicutes, c__Clostridia, o__Clostridiales, f__, g__, s__	0	0	0	0	0	0	0	0	0	0	0	0	0	0	0	0	0	0	0	0	0	0	0	0	0	0	0	0	0	0	0	0	0	0	0	0	0	0	0	0	0	0	0	0	0	0	0	0
197943	k__Bacteria, p__Firmicutes, c__Clostridia, o__Clostridiales, f__Ruminococcaceae, g__Ruminococcus, s__	2	0	1	0	0	0	0	0	0	8	0	0	0	0	0	0	0	0	0	0	0	0	0	0	0	0	0	0	0	0	0	0	0	0	0	0	0	0	0	0	0	0	0	0	0	0	0	0
197970	k__Bacteria, p__Firmicutes, c__Clostridia, o__Clostridiales, f__Ruminococcaceae, g__, s__	0	0	0	0	0	0	0	0	0	0	0	0	0	0	0	0	0	0	0	0	0	0	0	0	0	0	0	0	0	0	0	0	0	0	0	0	0	0	0	0	0	0	0	0	0	0	0	0
198034	k__Bacteria, p__Firmicutes, c__Clostridia, o__Clostridiales, f__Lachnospiraceae, g__Lachnospira, s__	0	0	0	0	0	0	0	0	0	0	0	0	0	0	0	0	0	0	0	0	0	0	0	0	0	0	0	0	0	0	0	0	0	0	0	0	0	0	0	0	0	0	0	0	0	0	0	0
198062	k__Bacteria, p__Firmicutes, c__Clostridia, o__Clostridiales, f__Ruminococcaceae, g__Ruminococcus, s__	0	0	0	0	0	0	0	0	0	0	0	0	0	0	0	0	0	0	0	0	0	3	0	0	0	0	0	0	0	0	0	0	0	0	0	0	0	0	0	0	0	0	0	0	0	0	0	0
198085	k__Bacteria, p__Firmicutes, c__Clostridia, o__Clostridiales, f__Ruminococcaceae, g__Faecalibacterium, s__prausnitzii	0	0	0	0	0	0	0	0	0	0	0	0	0	0	0	0	0	0	0	0	0	0	0	0	0	0	0	0	0	0	0	0	0	0	0	0	0	0	0	0	0	0	0	0	0	0	0	0
198117	k__Bacteria, p__Firmicutes, c__Clostridia, o__Clostridiales, f__Lachnospiraceae, g__, s__	0	0	0	0	0	0	0	0	0	0	0	0	0	0	0	0	0	0	0	0	0	0	0	0	0	0	0	0	0	0	0	0	0	0	0	0	0	0	0	0	0	0	0	0	0	0	0	0
198176	k__Bacteria, p__Firmicutes, c__Clostridia, o__Clostridiales, f__Lachnospiraceae, g__, s__	0	0	0	0	0	0	0	0	0	0	0	0	0	0	0	0	0	0	0	0	0	0	0	0	0	0	0	0	0	0	0	0	0	0	0	0	0	0	0	0	0	0	0	0	0	0	0	0
198198	k__Bacteria, p__Firmicutes, c__Clostridia, o__Clostridiales, f__Ruminococcaceae, g__, s__	0	0	0	0	0	0	0	0	0	0	0	0	0	0	0	0	0	0	0	0	0	0	0	0	0	0	0	0	0	0	0	0	0	0	0	0	0	0	0	0	0	0	0	0	0	0	0	0
198221	k__Bacteria, p__Firmicutes, c__Clostridia, o__Clostridiales, f__Ruminococcaceae, g__, s__	0	0	0	0	0	0	0	0	0	0	0	0	0	0	0	0	0	0	0	0	0	0	0	0	0	0	0	0	0	0	0	0	0	0	0	0	0	0	0	0	0	0	0	0	0	0	0	0
198380	k__Bacteria, p__Firmicutes, c__Clostridia, o__Clostridiales, f__, g__, s__	0	0	0	0	0	0	0	0	0	0	0	0	0	0	0	0	0	0	0	0	0	0	0	0	0	0	0	0	0	0	0	0	0	0	0	0	0	0	0	0	0	0	0	0	0	0	0	0
198422	k__Bacteria, p__Firmicutes, c__Clostridia, o__Clostridiales, f__, g__, s__	0	0	0	0	0	0	0	0	0	0	0	0	0	0	0	0	0	0	0	0	0	0	0	0	0	0	0	0	0	0	0	0	0	0	0	0	0	0	0	0	0	0	0	0	0	0	0	0
198426	k__Bacteria, p__Firmicutes, c__Clostridia, o__Clostridiales, f__Lachnospiraceae, g__, s__	0	0	0	0	0	0	0	0	0	0	0	0	0	0	0	0	0	0	0	0	0	0	0	0	0	0	0	0	0	0	0	0	0	0	0	0	0	0	0	0	0	0	0	0	0	0	0	0
198449	k__Bacteria, p__Bacteroidetes, c__Bacteroidia, o__Bacteroidales, f__Bacteroidaceae, g__Bacteroides, s__	0	0	0	0	0	0	0	0	0	0	0	0	0	0	0	0	0	0	0	0	0	0	0	0	0	0	0	0	0	0	0	0	0	0	0	0	0	0	0	0	0	0	0	0	0	0	0	0
198552	k__Bacteria, p__Firmicutes, c__Clostridia, o__Clostridiales, f__Lachnospiraceae, g__, s__	0	0	0	0	0	0	0	0	0	0	0	0	0	0	0	0	0	0	0	0	0	0	0	0	0	0	0	0	0	0	0	0	0	0	0	0	0	0	0	0	0	0	0	0	0	0	0	0
198555	k__Bacteria, p__Firmicutes, c__Clostridia, o__Clostridiales, f__Lachnospiraceae, g__Coprococcus, s__	0	0	0	0	0	0	0	0	0	0	0	0	0	0	0	0	0	0	0	0	0	0	0	0	0	0	0	0	0	0	0	0	0	0	0	0	0	0	0	0	0	0	0	0	0	0	0	0
198587	k__Bacteria, p__Firmicutes, c__Clostridia, o__Clostridiales, f__Ruminococcaceae, g__, s__	0	0	0	0	0	0	0	0	0	0	0	0	0	0	0	0	0	0	0	0	0	0	0	0	0	0	0	0	0	0	0	0	0	0	0	0	0	0	0	0	0	0	0	0	0	0	0	0
198641	k__Bacteria, p__Firmicutes, c__Bacilli, o__Lactobacillales, f__Lactobacillaceae, g__Lactobacillus, s__	0	0	0	0	0	0	0	0	0	0	0	0	0	0	0	0	0	0	0	0	0	0	0	0	0	0	0	0	0	0	0	0	0	0	0	0	0	0	0	0	0	0	0	0	0	0	0	0
198644	k__Bacteria, p__Bacteroidetes, c__Bacteroidia, o__Bacteroidales, f__S24-7, g__, s__	0	0	0	0	0	0	0	0	0	0	0	0	0	0	0	0	0	0	0	0	0	0	0	0	0	0	0	0	0	0	0	0	0	0	0	0	0	0	0	0	0	0	0	0	0	0	0	0
198783	k__Bacteria, p__Firmicutes, c__Clostridia, o__Clostridiales, f__Lachnospiraceae, g__, s__	0	0	0	0	0	0	0	0	0	0	0	0	0	0	0	0	0	0	0	0	0	0	0	0	0	0	0	0	0	0	0	0	0	0	0	0	0	0	0	0	0	0	0	0	0	0	0	0
198788	k__Bacteria, p__Bacteroidetes, c__Bacteroidia, o__Bacteroidales, f__Bacteroidaceae, g__Bacteroides, s__	0	0	0	0	0	3	2	0	0	0	0	0	0	0	0	0	0	0	0	0	0	0	0	0	0	0	0	0	0	0	0	0	0	0	0	0	0	0	0	0	0	0	0	0	0	0	0	0
198909	k__Bacteria, p__Firmicutes, c__Clostridia, o__Clostridiales, f__Lachnospiraceae, g__Lachnospira, s__	0	0	0	0	0	0	0	0	0	0	0	0	0	0	0	0	0	0	0	0	0	0	0	0	0	0	0	0	0	0	0	0	0	0	0	0	0	0	0	0	0	0	0	0	0	0	0	0
198930	k__Bacteria, p__Firmicutes, c__Clostridia, o__Clostridiales, f__Lachnospiraceae, g__, s__	0	0	0	0	0	0	0	0	0	0	0	0	0	0	0	0	0	0	0	0	0	0	0	0	0	0	0	0	0	0	0	0	0	0	0	0	0	0	0	0	0	0	0	0	0	0	0	0
198945	k__Bacteria, p__Firmicutes, c__Clostridia, o__Clostridiales, f__Lachnospiraceae, g__, s__	0	0	0	0	0	0	0	0	0	0	0	0	0	0	0	0	0	0	0	0	0	0	0	0	0	0	0	0	0	0	0	0	0	0	0	0	0	0	0	0	0	0	0	0	0	0	0	0
198947	k__Bacteria, p__Firmicutes, c__Clostridia, o__Clostridiales, f__Ruminococcaceae, g__, s__	0	0	0	0	0	0	0	0	0	0	0	0	0	0	0	0	0	0	0	0	0	0	0	0	0	0	0	0	0	0	0	0	0	0	0	0	0	0	0	0	0	0	0	0	0	0	0	0
198967	k__Bacteria, p__Firmicutes, c__Clostridia, o__Clostridiales, f__Ruminococcaceae, g__Oscillospira, s__	0	0	0	0	0	0	0	0	0	0	0	0	0	0	0	0	0	0	0	0	0	0	0	0	0	0	0	0	0	0	0	0	0	0	0	0	0	0	0	0	0	0	0	0	0	0	0	0
199047	k__Bacteria, p__Firmicutes, c__Clostridia, o__Clostridiales, f__Ruminococcaceae, g__, s__	0	0	0	0	0	0	0	0	0	0	0	0	0	0	0	0	0	0	0	0	0	0	0	0	0	0	0	0	0	0	0	0	0	0	0	0	0	0	0	0	0	0	0	0	0	0	0	0
199054	k__Bacteria, p__Firmicutes, c__Clostridia, o__Clostridiales, f__Lachnospiraceae, g__, s__	0	0	0	0	0	0	0	0	0	0	0	0	0	0	0	0	0	0	0	0	0	0	0	0	0	0	0	0	0	0	0	0	0	0	0	0	0	0	0	0	0	0	0	0	0	0	0	0
199061	k__Bacteria, p__Firmicutes, c__Clostridia, o__Clostridiales, f__, g__, s__	0	0	0	0	0	0	0	0	0	0	0	0	0	0	0	0	0	0	0	0	0	0	0	0	0	0	0	0	0	0	0	0	0	0	0	0	0	0	0	0	0	0	0	0	0	0	0	0
199081	k__Bacteria, p__Firmicutes, c__Clostridia, o__Clostridiales, f__Lachnospiraceae, g__Coprococcus, s__	0	0	0	0	0	0	0	0	0	0	0	0	0	0	0	0	0	0	0	0	0	0	0	0	0	0	0	0	0	0	0	0	0	0	0	0	0	0	0	0	0	0	0	0	0	0	0	0
199099	k__Bacteria, p__Proteobacteria, c__Gammaproteobacteria, o__Aeromonadales, f__Aeromonadaceae, g__, s__	0	0	0	0	0	0	0	0	0	0	0	0	0	0	0	0	0	0	0	0	0	0	0	0	0	0	0	0	0	0	0	0	0	0	0	0	0	0	0	0	0	0	0	0	0	0	0	0
199156	k__Bacteria, p__Firmicutes, c__Clostridia, o__Clostridiales, f__Lachnospiraceae, g__Lachnobacterium, s__	0	0	0	0	0	0	0	0	0	0	0	0	0	0	0	0	0	0	0	0	0	0	0	0	0	0	0	0	0	0	0	0	0	0	0	0	0	0	0	0	0	0	0	0	0	0	0	0
199182	k__Bacteria, p__Firmicutes, c__Clostridia, o__Clostridiales, f__Ruminococcaceae, g__, s__	0	0	0	0	0	0	0	0	0	0	0	0	0	0	0	0	0	0	0	0	0	0	0	0	0	0	0	0	0	0	0	0	0	0	0	0	0	0	0	0	0	0	0	0	0	0	0	0
199226	k__Bacteria, p__Firmicutes, c__Clostridia, o__Clostridiales, f__Ruminococcaceae, g__, s__	0	0	0	0	0	0	0	0	0	0	0	0	0	0	0	0	0	0	0	0	0	0	0	0	0	0	0	0	0	0	0	0	0	0	0	0	0	0	0	0	0	0	0	0	0	0	0	0
199245	k__Bacteria, p__Firmicutes, c__Clostridia, o__Clostridiales, f__Lachnospiraceae, g__, s__	0	0	0	0	0	0	0	0	3	0	0	0	0	0	0	0	0	0	0	0	0	0	0	0	0	0	0	0	0	0	0	0	0	0	0	0	0	0	0	0	0	0	0	0	0	0	0	0
199268	k__Bacteria, p__Firmicutes, c__Clostridia, o__Clostridiales, f__Clostridiaceae, g__, s__	0	0	0	0	0	0	0	0	0	0	0	0	0	0	0	0	0	0	0	0	0	0	0	0	0	0	0	0	0	0	0	0	0	0	0	0	0	0	0	0	0	0	0	0	0	0	0	0
199301	k__Bacteria, p__Firmicutes, c__Clostridia, o__Clostridiales, f__Lachnospiraceae, g__, s__	0	0	0	0	0	0	0	0	0	0	0	0	0	0	0	0	0	0	0	0	0	0	0	0	0	0	0	0	0	0	0	0	0	0	0	0	0	0	0	0	0	0	0	0	0	0	0	0
199344	k__Bacteria, p__Firmicutes, c__Clostridia, o__Clostridiales, f__Lachnospiraceae, g__, s__	0	0	0	0	0	0	0	0	0	0	0	0	0	0	0	0	0	0	0	0	0	0	0	0	0	0	0	0	0	0	0	0	0	0	0	0	0	0	0	0	0	0	0	0	0	0	0	0
199354	k__Bacteria, p__Bacteroidetes, c__Bacteroidia, o__Bacteroidales, f__[Barnesiellaceae], g__, s__	0	0	0	0	0	0	0	0	0	0	0	0	0	0	0	0	0	0	0	0	0	0	0	0	0	0	0	0	0	0	0	0	0	0	0	0	0	0	0	0	0	0	0	0	0	0	0	0
199422	k__Bacteria, p__Firmicutes, c__Clostridia, o__Clostridiales, f__Ruminococcaceae, g__Oscillospira, s__	0	0	0	0	0	0	0	0	0	0	0	0	0	0	0	0	0	0	0	0	0	0	0	0	0	0	0	0	0	0	0	0	0	0	0	0	0	0	0	0	0	0	0	0	0	0	0	0
199448	k__Bacteria, p__Firmicutes, c__Clostridia, o__Clostridiales, f__Ruminococcaceae, g__, s__	0	0	0	0	0	0	0	0	0	0	0	0	0	0	0	0	0	0	0	0	0	0	0	0	0	0	0	0	0	0	0	0	0	0	0	0	0	0	0	0	0	0	0	0	0	0	0	0
199501	k__Bacteria, p__Firmicutes, c__Clostridia, o__Clostridiales, f__Lachnospiraceae, g__Blautia, s__	0	0	0	0	0	0	0	0	0	0	0	0	0	0	0	0	0	0	0	0	0	0	0	0	0	0	0	0	0	0	0	0	0	0	0	0	0	0	0	0	0	0	0	0	0	0	0	0
199543	k__Bacteria, p__Firmicutes, c__Clostridia, o__Clostridiales, f__Ruminococcaceae, g__Ruminococcus, s__	0	0	0	0	0	0	0	0	0	0	0	0	0	0	0	0	0	0	0	0	0	0	0	0	0	0	0	0	0	0	0	0	0	0	0	0	0	0	0	0	0	0	0	0	0	0	0	0
199643	k__Bacteria, p__Firmicutes, c__Clostridia, o__Clostridiales, f__Lachnospiraceae, g__Roseburia, s__	0	0	0	0	0	0	0	0	0	0	0	0	0	0	0	0	0	0	0	0	0	0	0	0	0	0	0	0	0	0	0	0	0	0	0	0	0	0	0	0	0	0	0	0	0	0	0	0
199647	k__Bacteria, p__Proteobacteria, c__Gammaproteobacteria, o__Pseudomonadales, f__Pseudomonadaceae, g__Pseudomonas, s__	0	0	0	0	0	0	0	0	0	0	0	0	0	0	0	0	0	0	0	0	0	0	0	0	0	0	0	0	0	0	0	0	0	0	0	0	0	0	0	0	0	0	0	0	0	0	0	0
199710	k__Bacteria, p__Firmicutes, c__Clostridia, o__Clostridiales, f__, g__, s__	0	0	0	0	0	0	0	0	0	0	0	0	0	0	0	0	0	0	0	0	0	0	0	0	0	0	0	0	0	0	0	0	0	0	0	0	0	0	0	0	0	0	0	0	0	0	0	0
202131	k__Bacteria, p__Firmicutes, c__Bacilli, o__Lactobacillales, f__Lactobacillaceae, g__Lactobacillus, s__	0	0	0	0	0	0	0	0	0	0	0	0	0	0	0	126	0	101	0	0	0	0	0	0	0	0	0	0	0	0	0	0	9	461	0	0	0	0	129	0	76	37	0	0	0	0	38	10
202162	k__Bacteria, p__Firmicutes, c__Clostridia, o__Clostridiales, f__Ruminococcaceae, g__Ruminococcus, s__	0	0	0	0	0	0	0	0	0	0	0	0	0	0	0	0	0	0	0	0	0	0	0	58	0	0	0	0	0	0	0	0	0	0	0	0	0	0	0	0	0	0	0	0	0	0	0	0
202381	k__Bacteria, p__Actinobacteria, c__Actinobacteria, o__Actinomycetales, f__, g__, s__	0	0	0	0	0	0	0	0	0	0	0	0	0	0	0	0	0	0	0	0	0	0	0	0	0	0	0	0	0	0	0	0	0	0	0	0	0	0	0	0	0	0	0	0	0	17	0	0
203579	k__Bacteria, p__Proteobacteria, c__Gammaproteobacteria, o__Enterobacteriales, f__Enterobacteriaceae, g__, s__	0	0	0	0	0	0	0	0	0	0	0	0	0	0	0	0	0	9	0	0	0	0	0	0	0	0	0	0	0	0	0	0	0	0	0	0	0	0	0	0	0	0	0	0	0	0	0	0
204093	k__Bacteria, p__Firmicutes, c__Clostridia, o__Clostridiales, f__Ruminococcaceae, g__Oscillospira, s__	0	0	0	0	0	0	0	0	0	0	0	0	0	0	0	0	0	0	0	0	0	0	0	0	0	0	0	0	0	0	0	0	0	0	0	0	0	0	0	0	0	0	0	0	0	0	0	0
204864	k__Bacteria, p__Proteobacteria, c__Gammaproteobacteria, o__Enterobacteriales, f__Enterobacteriaceae, g__Proteus, s__	0	0	0	0	0	0	0	0	0	0	0	0	0	0	0	0	0	0	0	0	0	0	0	0	0	0	0	0	0	0	0	0	0	0	0	0	0	0	0	0	0	0	0	0	0	0	0	0
205904	k__Bacteria, p__Bacteroidetes, c__Bacteroidia, o__Bacteroidales, f__Bacteroidaceae, g__Bacteroides, s__	0	0	0	0	0	2074	1	1	1	1	1	28	0	0	0	0	0	0	0	0	0	0	0	0	0	0	0	0	0	0	0	0	0	0	0	0	0	0	0	0	0	0	0	0	4	0	0	0
206790	k__Bacteria, p__Bacteroidetes, c__Bacteroidia, o__Bacteroidales, f__S24-7, g__, s__	0	0	0	0	0	0	0	0	0	0	0	0	0	0	0	0	0	0	0	0	0	0	0	0	0	0	0	0	0	0	0	0	0	0	0	0	0	0	0	0	0	0	0	0	0	0	0	0
207126	k__Bacteria, p__Firmicutes, c__Clostridia, o__Clostridiales, f__Ruminococcaceae, g__, s__	0	0	0	0	0	0	0	0	0	0	0	0	0	0	0	0	0	0	0	0	0	0	0	0	0	0	0	0	0	0	0	0	0	0	0	0	0	0	0	0	0	0	0	0	0	0	0	0
207288	k__Bacteria, p__Bacteroidetes, c__Bacteroidia, o__Bacteroidales, f__S24-7, g__, s__	0	0	0	0	0	0	0	0	0	0	0	0	0	0	0	0	0	0	0	0	0	0	0	0	0	0	0	0	0	0	0	0	0	0	0	0	0	0	0	0	0	0	0	0	0	0	0	0
207936	k__Bacteria, p__Firmicutes, c__Clostridia, o__Clostridiales, f__[Tissierellaceae], g__Anaerococcus, s__	0	0	0	0	0	0	0	0	0	0	0	0	0	0	0	0	2	0	0	0	0	0	0	0	0	0	0	0	0	0	0	0	0	0	0	0	0	0	0	0	0	0	0	0	0	0	0	0
207994	k__Bacteria, p__Firmicutes, c__Clostridia, o__Clostridiales, f__Ruminococcaceae, g__Ruminococcus, s__	0	0	0	0	0	0	0	0	0	0	0	0	0	0	0	0	0	0	0	0	0	0	0	0	0	0	0	0	0	0	0	0	0	0	0	0	0	0	0	0	0	0	0	0	0	0	0	0
208479	k__Bacteria, p__Bacteroidetes, c__Bacteroidia, o__Bacteroidales, f__[Odoribacteraceae], g__Butyricimonas, s__	0	0	0	0	0	0	0	0	0	0	0	0	0	0	0	0	0	0	0	0	0	0	0	0	0	0	0	0	0	0	0	0	0	0	0	0	0	0	0	0	0	0	0	0	0	0	0	0
208539	k__Bacteria, p__Firmicutes, c__Clostridia, o__Clostridiales, f__[Mogibacteriaceae], g__, s__	0	0	0	0	0	0	0	0	0	0	0	0	0	0	0	0	0	0	0	0	0	0	0	0	0	0	0	0	0	0	0	0	0	0	0	0	0	0	0	0	0	0	0	0	0	0	0	0
209392	k__Bacteria, p__Firmicutes, c__Bacilli, o__Bacillales, f__Paenibacillaceae, g__Brevibacillus, s__	0	0	0	0	0	0	0	0	0	0	0	0	0	0	0	0	0	0	0	0	0	0	0	0	0	0	0	0	0	0	0	0	0	0	0	0	0	0	0	0	0	0	0	0	0	0	0	0
209685	k__Bacteria, p__Bacteroidetes, c__Bacteroidia, o__Bacteroidales, f__Bacteroidaceae, g__Bacteroides, s__	0	0	0	0	0	0	0	0	0	0	0	0	0	0	0	0	0	0	0	0	0	0	0	0	0	0	0	0	0	0	0	0	0	0	0	0	0	0	0	0	0	0	0	0	0	0	0	0
209760	k__Bacteria, p__Firmicutes, c__Clostridia, o__Clostridiales, f__Ruminococcaceae, g__Faecalibacterium, s__prausnitzii	0	0	0	0	0	0	0	0	0	0	0	0	10	0	0	0	0	0	0	0	0	0	0	0	0	0	0	0	0	0	0	0	0	0	0	0	0	0	0	0	0	0	0	0	0	0	0	0
210269	k__Bacteria, p__Proteobacteria, c__Gammaproteobacteria, o__Enterobacteriales, f__Enterobacteriaceae, g__, s__	0	0	0	0	0	0	0	0	0	0	0	0	0	0	0	0	1	108	0	0	0	0	0	0	0	0	17	2	0	0	0	0	0	0	0	0	2	0	2	0	0	12	0	0	0	0	0	0
210485	k__Bacteria, p__Proteobacteria, c__Betaproteobacteria, o__Burkholderiales, f__Comamonadaceae, g__, s__	0	0	0	0	0	0	0	0	0	0	0	0	0	0	0	0	0	0	0	0	0	5	0	1	0	0	0	0	0	0	0	0	0	0	0	0	0	0	0	0	0	0	0	0	0	0	0	0
210647	k__Bacteria, p__Firmicutes, c__Clostridia, o__Clostridiales, f__Ruminococcaceae, g__Ruminococcus, s__	0	0	0	0	0	0	0	0	0	0	0	0	0	0	0	0	0	0	0	0	0	0	0	0	0	0	0	0	0	0	0	0	0	0	0	0	0	0	0	0	0	0	0	0	0	0	0	0
211507	k__Bacteria, p__Actinobacteria, c__Actinobacteria, o__Actinomycetales, f__Nocardioidaceae, g__, s__	0	0	0	0	0	0	0	0	0	0	0	0	0	0	0	0	0	0	0	0	0	0	0	0	0	0	0	0	0	0	0	0	0	0	0	0	0	0	0	0	0	0	0	0	0	57	0	0
211593	k__Bacteria, p__Proteobacteria, c__Gammaproteobacteria, o__Enterobacteriales, f__Enterobacteriaceae, g__, s__	0	0	0	0	0	0	0	0	0	0	0	0	0	0	0	0	0	2	0	0	0	0	0	0	0	0	39	0	0	0	0	0	0	0	0	0	0	0	0	0	0	0	0	0	0	0	0	0
211720	k__Bacteria, p__Proteobacteria, c__Alphaproteobacteria, o__RF32, f__, g__, s__	0	0	0	0	0	0	0	0	0	0	0	0	0	0	0	0	0	0	0	0	0	0	0	0	0	0	0	0	0	0	0	0	0	0	0	0	0	0	0	0	0	0	0	0	0	0	0	0
211907	k__Bacteria, p__Firmicutes, c__Clostridia, o__Clostridiales, f__Ruminococcaceae, g__, s__	0	0	0	0	0	0	0	0	0	0	0	0	0	0	0	0	0	0	0	0	0	0	0	0	0	0	0	0	0	0	0	0	0	0	0	0	0	0	0	0	0	0	0	0	0	0	0	0
211935	k__Bacteria, p__Firmicutes, c__Clostridia, o__Clostridiales, f__Lachnospiraceae, g__, s__	0	0	0	0	0	0	0	0	0	0	0	0	0	0	0	0	0	0	0	0	0	0	0	0	0	0	0	0	0	0	0	0	0	0	0	0	0	0	0	0	0	0	0	0	0	0	0	0
212359	k__Bacteria, p__Firmicutes, c__Clostridia, o__Clostridiales, f__Lachnospiraceae, g__, s__	0	0	0	0	0	0	0	0	0	0	0	0	0	0	0	0	0	0	0	0	0	0	0	0	0	0	0	0	0	0	0	0	0	0	0	0	0	0	0	0	0	0	0	0	0	0	0	0
212532	k__Bacteria, p__Firmicutes, c__Clostridia, o__Clostridiales, f__Ruminococcaceae, g__, s__	0	0	0	0	0	0	0	0	0	0	0	0	0	0	0	0	0	0	0	0	0	0	0	0	0	0	0	0	0	0	0	0	0	0	0	0	0	0	0	0	0	0	0	0	0	0	0	0
212686	k__Bacteria, p__Firmicutes, c__Clostridia, o__Clostridiales, f__Ruminococcaceae, g__Oscillospira, s__	0	0	0	0	0	0	0	0	0	0	0	0	0	0	0	0	0	0	0	0	0	0	0	0	0	0	0	0	0	0	0	0	0	0	0	0	0	0	0	0	0	0	0	0	0	0	0	0
213493	k__Bacteria, p__Proteobacteria, c__Gammaproteobacteria, o__Legionellales, f__, g__, s__	0	0	0	0	0	0	0	0	0	0	0	0	0	0	0	0	0	0	0	0	0	0	0	0	0	0	0	0	0	0	0	0	0	0	0	0	0	0	0	0	0	0	0	0	0	0	0	0
213870	k__Bacteria, p__Firmicutes, c__Clostridia, o__Clostridiales, f__Ruminococcaceae, g__, s__	0	0	0	0	0	0	0	0	0	0	0	0	0	0	0	0	0	0	0	0	0	0	0	0	0	0	0	0	0	0	0	0	0	0	0	0	0	0	0	0	0	0	0	0	0	0	0	0
213885	k__Bacteria, p__Firmicutes, c__Clostridia, o__Clostridiales, f__Ruminococcaceae, g__Oscillospira, s__	0	0	0	0	0	272	0	0	0	0	0	0	0	0	0	0	0	0	0	0	0	0	0	0	0	0	0	0	0	0	0	0	0	0	0	0	0	0	0	0	0	0	0	0	0	0	0	0
214036	k__Bacteria, p__Firmicutes, c__Clostridia, o__Clostridiales, f__[Mogibacteriaceae], g__, s__	0	0	0	0	0	0	0	0	0	0	0	0	0	0	0	0	0	0	0	0	0	0	0	0	0	0	0	0	0	0	0	0	0	0	0	0	0	0	0	0	0	0	0	0	0	0	0	0
214450	k__Bacteria, p__Firmicutes, c__Clostridia, o__Clostridiales, f__, g__, s__	0	0	0	0	0	0	0	0	0	0	0	0	0	0	0	0	0	0	0	0	0	0	0	0	0	0	0	0	0	0	0	0	0	0	0	0	0	0	0	0	0	0	0	0	0	0	0	0
214699	k__Bacteria, p__Bacteroidetes, c__Bacteroidia, o__Bacteroidales, f__S24-7, g__, s__	0	0	0	0	0	0	0	0	0	0	0	0	0	0	0	0	0	0	0	0	0	0	0	0	0	0	0	0	0	0	0	0	0	0	0	0	0	0	0	0	0	0	0	0	0	0	0	0
214919	k__Bacteria, p__Firmicutes, c__Bacilli, o__Turicibacterales, f__Turicibacteraceae, g__Turicibacter, s__	0	0	0	0	0	0	0	0	0	0	0	0	0	0	0	0	205	0	0	0	0	0	0	0	0	171	0	0	0	0	0	0	0	0	0	0	0	0	0	0	0	0	0	0	0	0	0	0
215097	k__Bacteria, p__Proteobacteria, c__Betaproteobacteria, o__Burkholderiales, f__Alcaligenaceae, g__Sutterella, s__	0	0	0	0	0	0	0	0	0	0	0	0	0	0	0	0	0	0	0	0	0	0	0	0	0	0	0	0	0	0	0	0	0	0	0	0	0	0	0	0	0	0	0	0	0	0	0	0
215231	k__Bacteria, p__Firmicutes, c__Clostridia, o__Clostridiales, f__Ruminococcaceae, g__, s__	0	0	0	0	0	0	0	0	0	0	0	0	0	0	0	0	0	0	0	0	0	0	0	0	0	0	0	0	0	0	0	0	0	0	0	0	0	0	0	0	0	0	0	0	0	0	0	0
215269	k__Bacteria, p__Firmicutes, c__Clostridia, o__Clostridiales, f__Ruminococcaceae, g__, s__	0	0	0	0	0	0	0	0	0	0	0	0	0	0	0	0	0	0	0	0	0	0	0	0	0	0	0	0	0	0	0	0	0	0	0	0	0	0	0	0	0	0	0	0	0	0	0	0
215963	k__Bacteria, p__Firmicutes, c__Clostridia, o__Clostridiales, f__Clostridiaceae, g__Clostridium, s__	0	0	0	0	0	0	0	0	0	0	0	0	0	0	0	0	0	0	0	0	0	0	0	0	18	0	0	0	0	0	0	0	0	0	0	0	0	0	0	0	0	0	0	0	0	0	0	0
216111	k__Bacteria, p__Firmicutes, c__Clostridia, o__Clostridiales, f__Lachnospiraceae, g__, s__	0	0	0	0	0	0	0	0	0	0	0	0	0	0	0	0	0	0	0	0	0	0	0	0	0	0	0	0	0	0	0	0	0	0	0	0	0	0	0	0	0	0	0	0	0	0	0	0
216710	k__Bacteria, p__Firmicutes, c__Clostridia, o__Clostridiales, f__Ruminococcaceae, g__, s__	0	0	0	0	0	0	0	0	0	0	0	0	0	0	0	0	0	0	0	0	0	0	0	0	0	0	0	0	0	0	0	0	0	0	0	0	0	0	0	0	0	0	0	0	0	0	0	0
217109	k__Bacteria, p__Firmicutes, c__Clostridia, o__Clostridiales, f__Christensenellaceae, g__, s__	0	0	0	0	0	0	0	0	0	0	0	0	0	0	0	0	0	0	0	0	0	0	0	0	0	0	0	0	0	0	0	0	0	0	0	0	0	0	0	0	0	0	0	0	0	0	0	0
217482	k__Bacteria, p__Proteobacteria, c__Gammaproteobacteria, o__Pseudomonadales, f__Pseudomonadaceae, g__, s__	0	0	0	0	0	1	0	1094	0	0	0	0	0	48	30	2	33211	411	3	5	45	573	1445	97	0	22	1	0	11	0	76	27	98	1	7	1	0	38	22	0	0	1	72	1	10	0	0	0
217734	k__Bacteria, p__Firmicutes, c__Bacilli, o__Lactobacillales, f__Streptococcaceae, g__Streptococcus, s__anginosus	0	0	0	0	1	0	0	0	1	0	0	0	0	0	0	1	0	79	0	0	0	0	0	0	1	0	0	9	0	0	0	0	0	0	2	1	0	2	46	0	1	2	0	0	0	0	0	0
218095	k__Bacteria, p__Proteobacteria, c__Alphaproteobacteria, o__Rhizobiales, f__Rhizobiaceae, g__Rhizobium, s__leguminosarum	0	0	0	0	0	0	0	0	0	0	0	0	0	0	0	0	0	0	0	0	0	0	0	0	0	0	0	0	0	0	0	0	0	0	0	0	0	0	0	0	0	0	0	0	0	0	0	0
219248	k__Bacteria, p__Proteobacteria, c__Gammaproteobacteria, o__Enterobacteriales, f__Enterobacteriaceae, g__, s__	1	0	0	0	0	1	0	0	0	0	0	0	0	0	0	0	0	0	0	0	0	0	0	0	0	0	0	0	0	0	0	0	0	0	0	0	0	0	0	0	0	0	0	0	0	0	0	0
219439	k__Bacteria, p__Proteobacteria, c__Gammaproteobacteria, o__Xanthomonadales, f__Xanthomonadaceae, g__, s__	0	0	0	1	0	0	0	609	0	0	1	0	0	0	3	1	10091	3	5	0	0	668	155	1	19	239	0	1	0	0	0	0	36	0	11	0	0	0	1	0	0	0	9	0	5	6	0	0
219668	k__Bacteria, p__Firmicutes, c__Clostridia, o__Clostridiales, f__[Tissierellaceae], g__Anaerococcus, s__	0	0	0	0	0	0	0	0	0	0	0	0	0	0	0	0	336	0	0	0	0	0	0	0	425	0	0	2	30	2	20	0	0	0	0	0	0	0	0	0	0	0	0	0	0	0	0	0
219804	k__Bacteria, p__Proteobacteria, c__Gammaproteobacteria, o__Pseudomonadales, f__Pseudomonadaceae, g__Pseudomonas, s__	0	0	0	0	0	0	0	1	0	0	0	0	0	0	0	0	13	0	0	0	0	0	0	0	0	0	0	0	0	0	0	0	0	0	0	0	0	0	0	0	0	0	0	0	0	0	0	0
219826	k__Bacteria, p__Proteobacteria, c__Gammaproteobacteria, o__Pseudomonadales, f__Moraxellaceae, g__Acinetobacter, s__	0	0	0	0	0	0	0	0	0	0	0	0	0	0	0	0	0	0	0	0	0	0	0	0	0	0	0	0	0	0	0	0	0	0	0	0	0	0	0	0	0	0	0	0	0	0	0	0
219900	k__Bacteria, p__Proteobacteria, c__Gammaproteobacteria, o__Pseudomonadales, f__Pseudomonadaceae, g__, s__	0	0	0	0	0	0	0	1	0	0	0	0	0	1	0	0	13	0	0	0	0	0	0	0	0	0	0	0	0	0	0	0	0	0	0	0	0	0	0	0	0	0	0	0	0	0	0	0
220012	k__Bacteria, p__Proteobacteria, c__Gammaproteobacteria, o__Pseudomonadales, f__Pseudomonadaceae, g__Pseudomonas, s__	0	0	0	0	0	0	0	1	0	0	0	0	0	0	0	0	16	47	0	0	0	1	1	0	0	0	0	0	0	0	0	0	0	0	0	0	0	0	0	0	0	0	0	0	0	0	0	0
220149	k__Bacteria, p__Proteobacteria, c__Gammaproteobacteria, o__Pseudomonadales, f__Pseudomonadaceae, g__Pseudomonas, s__	0	0	0	0	0	0	0	0	0	0	0	0	0	0	0	0	17	0	0	0	0	0	1	0	0	0	0	0	0	0	0	0	1	0	0	0	0	1	0	0	0	0	0	0	0	0	0	0
220349	k__Bacteria, p__Proteobacteria, c__Gammaproteobacteria, o__Pseudomonadales, f__Pseudomonadaceae, g__Pseudomonas, s__	0	0	0	0	0	0	0	0	0	0	0	0	0	0	0	0	7	0	0	0	0	0	0	0	0	0	0	0	0	0	0	0	0	0	0	0	0	0	0	0	0	0	0	0	0	0	0	0
220970	k__Bacteria, p__Proteobacteria, c__Gammaproteobacteria, o__Enterobacteriales, f__Enterobacteriaceae, g__, s__	0	0	0	0	0	0	0	0	0	0	0	0	0	0	0	0	0	0	0	0	0	0	0	0	0	0	0	0	0	0	0	0	0	0	0	0	0	0	0	0	0	0	0	0	0	0	0	0
221429	k__Bacteria, p__Firmicutes, c__Clostridia, o__Clostridiales, f__Ruminococcaceae, g__, s__	0	0	0	0	0	0	0	0	0	0	0	0	0	0	0	0	0	0	0	0	0	0	0	0	0	0	0	0	0	0	0	0	0	0	0	0	0	0	0	0	0	0	0	0	0	0	0	0
222002	k__Bacteria, p__Proteobacteria, c__Alphaproteobacteria, o__Rhodospirillales, f__Acetobacteraceae, g__, s__	0	0	0	0	0	0	0	0	0	0	0	0	0	0	0	0	0	0	0	0	0	0	0	0	0	0	0	0	0	0	0	0	0	0	0	0	0	0	0	0	0	0	0	0	0	0	0	0
222032	k__Bacteria, p__Proteobacteria, c__Betaproteobacteria, o__Neisseriales, f__Neisseriaceae, g__Neisseria, s__subflava	0	3	0	0	0	0	31	0	0	13	79	196	0	0	17	0	0	0	0	2	0	19	0	3	21	11	34	8	1	5325	21	8	4	0	0	27	1	0	0	2487	0	205	0	2	844	102	0	4
222043	k__Bacteria, p__Proteobacteria, c__Gammaproteobacteria, o__Enterobacteriales, f__Enterobacteriaceae, g__Serratia, s__	0	0	0	0	0	0	0	0	0	0	0	0	0	0	0	0	0	0	0	0	0	0	0	0	0	0	0	0	0	0	0	0	0	0	0	0	0	0	0	0	0	0	0	0	0	0	0	0
222183	k__Bacteria, p__Proteobacteria, c__Alphaproteobacteria, o__Sphingomonadales, f__Sphingomonadaceae, g__, s__	0	0	0	0	0	0	0	0	0	0	0	0	0	0	0	0	0	0	0	0	0	0	0	0	0	0	0	0	0	0	0	0	0	0	0	0	0	0	0	0	0	0	0	0	0	0	0	0
223583	k__Bacteria, p__Actinobacteria, c__Actinobacteria, o__Actinomycetales, f__Mycobacteriaceae, g__Mycobacterium, s__celatum	0	0	0	0	0	0	0	0	0	0	0	0	0	0	0	0	0	0	0	0	0	0	0	0	0	0	0	0	0	0	0	0	0	0	0	0	0	0	0	0	0	0	0	0	0	0	0	0
224670	k__Bacteria, p__Proteobacteria, c__Gammaproteobacteria, o__Enterobacteriales, f__Enterobacteriaceae, g__Serratia, s__marcescens	0	0	0	0	0	0	0	0	0	0	0	0	0	0	0	0	0	0	0	0	0	0	0	0	0	0	0	0	0	0	0	0	0	0	0	0	0	0	0	0	0	0	0	0	0	0	0	0
225259	k__Bacteria, p__Proteobacteria, c__Betaproteobacteria, o__Burkholderiales, f__Comamonadaceae, g__, s__	0	0	0	0	0	0	0	0	0	0	0	0	0	0	0	0	0	0	0	0	0	0	0	0	0	0	0	0	0	0	0	0	0	0	0	0	0	0	0	0	0	0	0	0	0	0	0	0
225284	k__Bacteria, p__Proteobacteria, c__Gammaproteobacteria, o__Pseudomonadales, f__Pseudomonadaceae, g__Pseudomonas, s__	0	0	0	0	0	1	0	1659	0	0	1	0	0	89	74	6	54605	825	0	7	57	1063	2309	152	0	29	3	0	15	0	115	34	155	3	14	0	0	85	37	0	1	1	151	1	19	173	7	3
225370	k__Bacteria, p__Proteobacteria, c__Gammaproteobacteria, o__Oceanospirillales, f__Oceanospirillaceae, g__Marinomonas, s__	0	0	0	0	0	0	0	0	0	0	0	0	0	0	0	0	0	0	0	0	0	0	0	0	0	0	0	0	0	0	0	0	0	0	0	0	0	0	0	0	0	0	0	0	0	0	0	0
225582	k__Bacteria, p__Proteobacteria, c__Alphaproteobacteria, o__Rhizobiales, f__Rhizobiaceae, g__Agrobacterium, s__	0	0	0	0	0	0	0	0	0	0	0	0	0	0	0	0	0	0	0	0	0	0	0	0	0	0	0	0	0	0	0	0	0	0	0	0	0	0	0	0	0	0	0	0	0	0	0	0
225846	k__Bacteria, p__Firmicutes, c__Clostridia, o__Clostridiales, f__Veillonellaceae, g__Dialister, s__	0	0	0	0	0	0	0	0	0	0	0	0	0	0	0	0	0	0	0	0	0	0	0	0	0	0	0	0	0	0	0	0	0	0	0	0	0	0	0	0	0	0	0	0	0	0	0	0
226338	k__Bacteria, p__Firmicutes, c__Bacilli, o__Lactobacillales, f__Enterococcaceae, g__Enterococcus, s__cecorum	0	0	0	0	0	0	0	0	0	0	0	0	0	0	0	0	0	0	0	0	0	0	0	0	0	0	0	0	0	0	0	0	0	0	0	0	0	0	0	0	0	0	0	0	0	0	0	0
226846	k__Bacteria, p__Firmicutes, c__Bacilli, o__Bacillales, f__Bacillaceae, g__Bacillus, s__	0	0	0	0	0	0	0	0	0	0	0	0	0	0	0	0	0	0	0	0	0	0	0	0	0	0	0	0	0	0	0	0	0	0	0	0	0	0	0	0	0	0	18	0	0	0	0	0
227343	k__Bacteria, p__Proteobacteria, c__Gammaproteobacteria, o__Xanthomonadales, f__Xanthomonadaceae, g__, s__	0	0	0	0	0	0	0	0	0	0	0	0	0	0	0	0	2	0	0	0	0	0	0	0	0	0	0	0	0	0	0	0	5	0	0	0	0	0	0	0	0	0	0	0	0	0	0	0
228199	k__Bacteria, p__Firmicutes, c__Clostridia, o__Clostridiales, f__Ruminococcaceae, g__Ruminococcus, s__	0	0	1	0	0	0	0	0	0	0	0	0	0	0	0	0	0	0	0	0	0	0	0	0	0	0	0	0	0	0	0	0	0	0	0	0	0	0	0	0	0	0	0	0	0	0	0	0
228556	k__Bacteria, p__Proteobacteria, c__Gammaproteobacteria, o__Enterobacteriales, f__Enterobacteriaceae, g__, s__	0	0	0	0	0	0	0	0	0	0	0	0	0	0	0	0	0	25	0	0	0	0	0	0	0	0	28	0	0	0	0	0	0	0	0	0	0	0	0	0	0	0	0	0	0	0	0	0
233253	k__Bacteria, p__Firmicutes, c__Clostridia, o__Clostridiales, f__Ruminococcaceae, g__, s__	0	0	0	0	0	0	0	0	0	0	0	0	0	0	0	0	0	0	0	0	0	0	0	0	0	0	0	0	0	0	0	0	0	0	0	0	0	0	0	0	0	0	0	0	0	0	0	0
233623	k__Bacteria, p__Firmicutes, c__Clostridia, o__Clostridiales, f__Ruminococcaceae, g__, s__	0	0	0	0	0	0	0	0	0	0	0	0	0	0	0	0	0	0	0	0	0	0	0	0	0	0	0	0	0	0	0	0	0	0	0	0	0	0	0	0	0	0	0	0	0	0	0	0
233981	k__Bacteria, p__Proteobacteria, c__Gammaproteobacteria, o__Enterobacteriales, f__Enterobacteriaceae, g__Morganella, s__morganii	0	0	0	0	0	0	0	0	0	0	0	0	0	0	0	0	0	0	0	0	0	0	0	0	0	0	0	0	0	0	0	0	0	0	0	0	0	0	0	0	0	0	0	0	0	0	0	0
235024	k__Bacteria, p__Proteobacteria, c__Gammaproteobacteria, o__Enterobacteriales, f__Enterobacteriaceae, g__, s__	0	0	0	0	0	0	0	0	0	0	0	0	0	0	0	0	0	0	0	0	0	0	0	0	0	0	0	0	0	0	0	0	0	18	0	1	0	0	0	0	0	0	0	0	0	0	0	0
235127	k__Bacteria, p__Actinobacteria, c__Coriobacteriia, o__Coriobacteriales, f__Coriobacteriaceae, g__, s__	0	0	0	0	0	0	0	0	0	0	0	0	0	0	0	0	0	0	0	0	0	0	0	0	0	0	0	0	0	0	0	0	0	0	0	0	0	0	0	0	0	0	0	0	0	0	0	0
235262	k__Bacteria, p__Actinobacteria, c__Actinobacteria, o__Bifidobacteriales, f__Bifidobacteriaceae, g__Bifidobacterium, s__adolescentis	0	0	0	0	0	0	0	0	0	0	0	0	0	0	0	0	0	0	0	0	0	0	0	0	0	0	0	0	0	0	61	0	0	0	0	0	0	0	0	0	0	0	0	0	0	0	0	0
237288	k__Bacteria, p__Firmicutes, c__Clostridia, o__Clostridiales, f__Veillonellaceae, g__Schwartzia, s__	0	3	0	0	0	0	0	0	0	0	0	0	0	0	0	0	0	2	0	0	0	0	0	0	0	0	0	0	0	1	0	0	0	0	0	20	0	0	0	0	0	0	0	0	0	0	0	0
237945	k__Bacteria, p__Firmicutes, c__Clostridia, o__Clostridiales, f__Lachnospiraceae, g__Oribacterium, s__	0	0	15	0	1	0	0	0	0	0	0	0	0	0	0	0	0	0	0	0	0	0	0	0	0	0	0	0	0	0	0	0	0	0	0	0	0	44	0	0	0	0	0	0	0	0	0	0
238051	k__Bacteria, p__Firmicutes, c__Bacilli, o__Bacillales, f__Bacillaceae, g__Bacillus, s__cohnii	0	0	0	0	0	0	0	0	0	0	0	0	0	0	0	0	0	0	0	0	0	0	0	0	0	0	0	0	0	0	0	0	0	0	0	0	0	0	0	0	0	0	0	0	0	0	0	0
238674	k__Bacteria, p__Proteobacteria, c__Epsilonproteobacteria, o__Campylobacterales, f__Campylobacteraceae, g__Campylobacter, s__	0	0	0	0	0	0	0	0	0	0	0	0	0	0	0	0	0	0	0	0	0	0	0	0	0	0	0	0	0	0	0	0	0	0	0	0	0	0	0	0	0	0	0	0	0	0	0	0
239066	k__Bacteria, p__Proteobacteria, c__Deltaproteobacteria, o__Bdellovibrionales, f__Bacteriovoracaceae, g__, s__	0	0	0	0	0	0	0	0	0	0	0	0	0	0	0	0	0	0	0	0	0	0	0	0	0	0	0	0	0	0	0	0	0	0	0	0	0	0	0	0	0	0	0	0	0	0	0	0
239506	k__Bacteria, p__Bacteroidetes, c__Bacteroidia, o__Bacteroidales, f__Prevotellaceae, g__Prevotella, s__	0	10	0	0	0	0	961	0	0	0	6	18	0	1	1	0	0	0	0	1	0	0	1144	0	0	0	0	2	0	320	0	0	1	0	9	0	43	0	0	36	0	0	0	0	40	97	0	0
239562	k__Bacteria, p__Firmicutes, c__Clostridia, o__Clostridiales, f__, g__, s__	0	0	0	0	0	0	0	0	0	0	0	0	0	0	0	0	0	0	0	0	0	0	0	0	0	0	0	0	0	0	0	0	0	0	0	0	0	0	0	0	0	0	0	0	0	0	0	0
239628	k__Bacteria, p__Spirochaetes, c__Spirochaetes, o__Spirochaetales, f__Spirochaetaceae, g__Treponema, s__	0	0	0	0	0	0	0	0	0	0	0	0	0	0	0	0	0	0	0	0	0	0	0	0	0	0	0	0	0	0	0	0	0	0	0	0	0	0	0	0	0	0	0	0	0	0	0	0
239771	k__Bacteria, p__Firmicutes, c__Clostridia, o__Clostridiales, f__Clostridiaceae, g__Clostridium, s__	0	0	0	0	0	0	0	0	0	0	0	0	0	0	0	0	0	0	0	0	0	0	0	0	0	0	0	0	0	0	0	0	0	0	0	0	0	0	0	0	0	0	0	0	0	0	0	0
239923	k__Bacteria, p__Firmicutes, c__Clostridia, o__Clostridiales, f__Veillonellaceae, g__Schwartzia, s__	0	0	0	0	0	0	0	0	0	0	0	0	0	0	0	0	0	0	0	0	0	0	0	0	0	0	0	0	0	0	0	0	0	0	0	0	0	0	0	0	0	0	0	0	0	0	0	0
240049	k__Bacteria, p__Bacteroidetes, c__Bacteroidia, o__Bacteroidales, f__Prevotellaceae, g__Prevotella, s__	0	0	0	0	0	0	0	0	0	0	0	0	0	0	0	0	0	0	0	0	0	0	0	0	0	0	0	0	0	0	0	0	0	0	0	0	3	0	0	0	0	0	0	0	0	0	0	0
240755	k__Bacteria, p__Proteobacteria, c__Gammaproteobacteria, o__Pasteurellales, f__Pasteurellaceae, g__Haemophilus, s__influenzae	0	0	0	0	0	0	0	0	0	0	1	0	0	0	0	0	0	0	0	0	0	0	0	1	0	0	0	0	0	0	0	0	0	0	0	0	0	0	0	0	0	6	0	4	5	0	0	1
240810	k__Bacteria, p__Proteobacteria, c__Gammaproteobacteria, o__Enterobacteriales, f__Enterobacteriaceae, g__, s__	0	0	0	0	0	0	0	0	0	0	0	0	0	0	0	0	146	0	0	0	0	0	0	0	0	0	0	0	0	0	0	0	0	0	0	0	0	0	0	0	0	0	0	0	0	0	0	0
241368	k__Bacteria, p__Firmicutes, c__Bacilli, o__Lactobacillales, f__Streptococcaceae, g__Streptococcus, s__	0	0	0	0	0	0	0	0	0	0	4	27	0	0	0	0	0	0	0	0	0	0	0	0	0	0	0	0	0	0	0	0	0	0	0	0	0	0	0	0	0	0	0	0	0	0	0	0
241543	k__Bacteria, p__Actinobacteria, c__Actinobacteria, o__Actinomycetales, f__Nocardiaceae, g__Rhodococcus, s__	2	0	0	0	0	0	0	0	0	0	0	0	0	0	0	0	0	0	0	0	0	0	0	0	0	0	0	0	0	0	0	0	0	0	0	0	0	0	0	0	0	0	0	0	0	0	0	0
241760	k__Bacteria, p__Actinobacteria, c__Rubrobacteria, o__Rubrobacterales, f__Rubrobacteraceae, g__Rubrobacter, s__	0	0	0	0	0	234	0	0	0	0	0	0	0	0	0	0	0	0	0	0	0	0	0	0	0	0	0	0	0	0	0	0	0	0	0	0	0	0	0	0	0	0	0	0	0	0	0	0
241991	k__Bacteria, p__Proteobacteria, c__Betaproteobacteria, o__Burkholderiales, f__Comamonadaceae, g__, s__	0	0	0	0	0	0	0	0	0	0	0	0	0	0	0	0	0	0	0	0	0	0	0	0	0	0	0	0	0	0	0	0	0	0	0	0	0	0	0	0	0	0	0	0	0	0	0	0
242293	k__Bacteria, p__Proteobacteria, c__Alphaproteobacteria, o__Rhodobacterales, f__Rhodobacteraceae, g__Paracoccus, s__	0	0	0	0	0	0	0	0	0	0	0	0	0	0	0	0	0	0	0	0	0	199	239	0	0	0	0	0	0	0	0	0	0	0	0	0	0	80	0	0	0	0	0	0	0	0	0	0
243599	k__Bacteria, p__Firmicutes, c__Bacilli, o__Bacillales, f__Bacillaceae, g__Anoxybacillus, s__kestanbolensis	0	0	0	0	0	0	0	0	0	0	0	0	0	0	0	0	0	0	0	0	0	0	0	0	0	0	0	0	0	0	0	0	0	0	0	0	0	0	0	0	0	0	0	0	0	0	0	0
243777	k__Bacteria, p__Proteobacteria, c__Gammaproteobacteria, o__Pasteurellales, f__Pasteurellaceae, g__Haemophilus, s__	0	1	0	0	0	0	0	0	0	0	15	0	0	0	0	0	0	0	0	0	0	0	0	0	0	0	0	0	0	0	0	0	0	0	9	0	0	0	0	0	0	1	0	1	1	0	0	0
243956	k__Bacteria, p__Bacteroidetes, c__Bacteroidia, o__Bacteroidales, f__Prevotellaceae, g__Prevotella, s__	0	0	0	0	0	0	0	0	0	0	0	0	0	0	0	0	0	0	0	0	0	0	0	0	0	0	0	0	0	0	0	0	0	0	0	0	0	0	0	0	0	0	0	0	0	0	0	0
245523	k__Bacteria, p__Bacteroidetes, c__Bacteroidia, o__Bacteroidales, f__, g__, s__	0	0	0	0	0	0	0	0	0	0	0	0	0	0	0	0	0	0	0	0	0	0	0	0	0	0	0	0	0	0	0	0	0	0	6	0	0	0	0	0	0	0	0	0	0	0	0	0
246528	k__Bacteria, p__Proteobacteria, c__Gammaproteobacteria, o__Pseudomonadales, f__Moraxellaceae, g__Moraxella, s__	0	0	0	0	0	0	0	0	0	0	0	0	0	0	0	0	0	0	0	0	0	0	0	0	0	0	0	0	0	0	0	0	0	0	0	0	0	0	0	0	0	0	0	0	0	0	0	0
246717	k__Bacteria, p__Proteobacteria, c__Epsilonproteobacteria, o__Campylobacterales, f__Campylobacteraceae, g__Campylobacter, s__	0	0	0	0	0	0	0	0	0	0	0	0	0	0	0	0	0	0	0	0	0	0	0	0	207	0	0	0	0	0	0	0	0	0	0	0	0	0	0	0	0	0	0	0	0	0	0	0
246785	k__Bacteria, p__Bacteroidetes, c__Bacteroidia, o__Bacteroidales, f__Prevotellaceae, g__Prevotella, s__	0	0	0	0	0	0	0	0	0	0	0	0	0	0	0	0	0	0	0	0	0	0	0	0	0	0	0	0	0	0	0	0	0	0	35	0	0	0	0	16	0	0	0	0	0	0	0	0
246930	k__Bacteria, p__Firmicutes, c__Clostridia, o__Clostridiales, f__Veillonellaceae, g__Dialister, s__	0	0	0	0	0	0	0	0	0	0	0	0	0	0	0	0	0	0	0	0	0	0	0	0	0	0	0	0	0	0	0	0	0	0	0	0	0	0	0	0	0	0	0	0	0	0	0	0
247442	k__Bacteria, p__Proteobacteria, c__Gammaproteobacteria, o__Aeromonadales, f__Aeromonadaceae, g__, s__	0	0	0	0	0	0	0	0	0	0	0	0	0	0	0	0	0	0	0	0	0	0	0	0	0	0	0	0	0	0	0	0	0	0	0	0	0	0	0	0	0	0	0	0	0	0	0	0
247695	k__Bacteria, p__Proteobacteria, c__Gammaproteobacteria, o__Pseudomonadales, f__Moraxellaceae, g__Acinetobacter, s__	0	0	0	0	0	0	0	0	0	0	0	27	0	0	0	0	0	0	0	0	0	0	0	0	0	0	0	0	0	0	0	0	0	0	0	0	0	0	0	0	0	0	0	0	0	0	0	0
247984	k__Bacteria, p__Firmicutes, c__Clostridia, o__Clostridiales, f__Peptostreptococcaceae, g__, s__	0	0	0	0	0	0	0	0	0	0	0	0	0	0	0	0	0	0	0	0	0	0	0	0	0	0	0	0	0	0	0	0	0	0	0	0	0	0	0	0	0	0	0	0	0	0	0	0
248826	k__Bacteria, p__Proteobacteria, c__Alphaproteobacteria, o__Sphingomonadales, f__Sphingomonadaceae, g__Sphingomonas, s__	0	0	0	0	0	0	0	0	0	0	0	0	0	0	0	0	0	0	0	0	0	0	0	0	0	0	0	0	0	0	0	0	0	0	0	0	0	0	0	0	0	0	0	0	0	0	0	0
249525	k__Bacteria, p__Proteobacteria, c__Gammaproteobacteria, o__Aeromonadales, f__Aeromonadaceae, g__, s__	0	0	0	0	0	0	0	0	0	0	0	0	0	0	0	0	0	0	0	0	0	0	0	0	0	0	0	0	0	0	0	0	0	0	0	0	0	0	0	0	0	0	0	0	0	0	0	0
249740	k__Bacteria, p__Bacteroidetes, c__Flavobacteriia, o__Flavobacteriales, f__Flavobacteriaceae, g__Capnocytophaga, s__	0	0	0	0	0	0	0	0	0	0	0	0	0	0	0	0	0	0	0	0	0	0	0	0	0	0	0	0	0	0	0	0	0	0	0	0	0	0	0	0	0	0	0	0	0	0	0	0
249776	k__Bacteria, p__Firmicutes, c__Clostridia, o__Clostridiales, f__, g__, s__	0	0	0	0	0	0	0	0	0	0	0	0	0	0	0	0	0	0	0	0	0	0	0	0	0	0	0	0	0	0	0	0	0	0	0	0	0	0	0	0	0	0	0	0	0	0	0	0
249778	k__Bacteria, p__Proteobacteria, c__Alphaproteobacteria, o__Rhodospirillales, f__Acetobacteraceae, g__, s__	0	0	0	0	0	0	0	0	0	0	0	0	0	0	0	0	0	0	0	0	0	0	0	0	0	0	0	0	0	0	0	0	0	0	0	0	0	0	0	0	0	0	0	0	0	0	0	0
249831	k__Bacteria, p__Proteobacteria, c__Alphaproteobacteria, o__Rhizobiales, f__Bradyrhizobiaceae, g__Bradyrhizobium, s__	0	0	0	0	0	0	0	0	0	0	0	0	0	0	0	0	0	0	0	0	0	0	0	0	0	0	0	0	0	0	0	0	4	0	0	0	0	0	0	0	0	0	0	0	0	0	0	0
250038	k__Bacteria, p__Firmicutes, c__Clostridia, o__Clostridiales, f__Lachnospiraceae, g__Oribacterium, s__	0	0	0	0	0	0	0	0	0	0	0	0	0	0	0	0	0	0	0	0	0	0	0	0	0	0	0	0	0	0	0	0	0	17	0	0	0	0	0	0	0	0	0	0	0	0	0	0
250112	k__Bacteria, p__Proteobacteria, c__Alphaproteobacteria, o__Rhizobiales, f__Methylobacteriaceae, g__Methylobacterium, s__organophilum	0	0	0	0	0	0	0	0	0	0	0	0	0	0	0	0	0	0	0	0	0	0	0	0	0	0	0	0	0	0	0	0	0	0	0	0	0	0	0	0	0	0	0	0	0	0	0	0
250288	k__Bacteria, p__Firmicutes, c__Clostridia, o__Clostridiales, f__Peptostreptococcaceae, g__, s__	0	3	0	4	0	0	0	0	2	0	5	1	0	0	0	0	0	2	0	0	0	0	0	0	0	0	0	0	0	0	0	0	0	0	15	2	0	0	0	2	0	0	0	0	10	0	0	0
251255	k__Bacteria, p__Proteobacteria, c__Betaproteobacteria, o__Burkholderiales, f__, g__, s__	0	0	0	0	0	0	0	0	0	0	0	0	0	11	2	1	11	0	0	0	1	18	2	13	4	26	0	0	6	0	14	0	0	0	2	0	1	8	0	0	0	0	0	0	0	0	0	0
251702	k__Bacteria, p__Actinobacteria, c__Coriobacteriia, o__Coriobacteriales, f__Coriobacteriaceae, g__Atopobium, s__rimae	0	0	1	0	24	0	0	0	6	0	0	0	0	16	0	0	0	0	0	0	382	0	0	0	0	0	38	1	1	11	208	2	0	1	0	0	0	0	0	21	0	652	0	0	0	0	0	0
252119	k__Bacteria, p__Actinobacteria, c__Actinobacteria, o__Actinomycetales, f__Micrococcaceae, g__, s__	453	0	0	0	0	0	0	0	0	0	0	0	0	0	0	0	75	0	0	0	195	0	0	0	0	0	0	0	0	0	0	0	0	0	0	0	0	0	0	0	0	0	0	0	0	0	0	0
252843	k__Bacteria, p__Fusobacteria, c__Fusobacteriia, o__Fusobacteriales, f__Leptotrichiaceae, g__Leptotrichia, s__	3	3	1	3	7	0	1	0	9014	1	3	0	4	0	0	0	0	0	0	58	0	0	0	0	0	0	0	0	0	0	0	0	0	0	190	0	0	0	0	0	0	0	0	0	0	0	0	1
253550	k__Bacteria, p__Bacteroidetes, c__Bacteroidia, o__Bacteroidales, f__, g__, s__	0	0	0	0	0	0	0	0	0	0	0	0	0	0	0	0	0	0	0	0	0	0	0	0	0	0	0	0	0	0	0	0	0	0	0	0	0	0	0	0	0	0	0	0	0	0	0	0
254011	k__Bacteria, p__Firmicutes, c__Bacilli, o__Lactobacillales, f__Lactobacillaceae, g__Lactobacillus, s__	0	0	0	0	0	0	0	0	0	0	0	0	0	0	0	0	0	12	0	0	0	0	0	0	0	0	0	0	0	0	0	0	0	0	0	0	0	0	0	0	0	0	0	0	0	0	0	0
254099	k__Bacteria, p__Bacteroidetes, c__Bacteroidia, o__Bacteroidales, f__Prevotellaceae, g__Prevotella, s__	0	0	0	0	0	0	0	0	0	0	0	0	0	0	0	0	0	0	0	0	0	0	0	0	0	0	0	0	0	0	0	0	0	0	0	0	0	0	0	0	0	0	0	0	0	0	0	0
254116	k__Bacteria, p__Proteobacteria, c__Alphaproteobacteria, o__Rhizobiales, f__Bradyrhizobiaceae, g__, s__	5	0	0	2	0	0	36	0	0	0	0	22	6	104	0	0	0	0	0	1	0	0	0	111	15	0	0	0	0	0	0	3	0	0	0	0	0	0	15	9	1	0	0	0	0	0	4	0
254476	k__Bacteria, p__Firmicutes, c__Clostridia, o__Clostridiales, f__Veillonellaceae, g__Schwartzia, s__	0	0	0	0	0	0	0	0	0	0	0	0	0	0	0	0	0	0	0	0	0	0	0	0	0	0	0	0	0	0	49	0	0	0	0	0	0	0	0	0	0	0	0	0	0	0	0	0
254888	k__Bacteria, p__Proteobacteria, c__Betaproteobacteria, o__Burkholderiales, f__Comamonadaceae, g__, s__	0	0	0	0	0	0	0	0	0	0	0	0	0	0	0	0	0	0	0	0	0	0	0	0	0	0	0	0	0	0	0	0	0	0	4	0	0	0	0	0	0	0	0	0	0	0	0	0
255095	k__Bacteria, p__Firmicutes, c__Bacilli, o__Bacillales, f__Bacillaceae, g__Bacillus, s__	0	0	0	0	0	0	0	0	0	0	0	0	0	0	0	0	0	0	0	0	0	0	0	0	0	0	0	0	0	0	0	0	0	0	0	0	0	0	0	0	0	0	0	0	0	0	0	0
255367	k__Bacteria, p__Firmicutes, c__Bacilli, o__Lactobacillales, f__Lactobacillaceae, g__Lactobacillus, s__	0	0	0	0	0	0	0	0	0	0	0	0	0	1	0	0	7	517	0	0	1	2	0	2	52	2	0	0	0	0	6	0	0	2	0	0	0	1	0	0	0	0	0	0	0	1	0	0
255518	k__Bacteria, p__Proteobacteria, c__Betaproteobacteria, o__Burkholderiales, f__Comamonadaceae, g__, s__	0	2	0	0	0	0	0	0	0	0	0	35	0	0	0	0	0	0	0	0	0	13	4	0	31	0	0	0	0	0	0	0	1	0	0	0	0	0	0	0	0	0	0	0	0	0	0	0
256089	k__Bacteria, p__Proteobacteria, c__Alphaproteobacteria, o__Sphingomonadales, f__Sphingomonadaceae, g__Sphingobium, s__	0	0	0	0	0	0	0	0	0	0	0	0	0	0	0	0	0	0	0	0	0	0	0	0	0	0	0	0	0	0	0	0	0	0	0	0	0	0	0	0	0	0	0	0	0	0	0	0
256173	k__Bacteria, p__Actinobacteria, c__Actinobacteria, o__Actinomycetales, f__Micrococcaceae, g__, s__	0	0	0	0	0	0	0	0	0	0	0	0	0	0	0	0	0	0	0	0	0	0	0	0	0	0	0	0	0	0	0	0	0	0	0	0	0	0	0	0	0	0	0	0	0	0	0	0
256276	k__Bacteria, p__Proteobacteria, c__Alphaproteobacteria, o__Rhizobiales, f__Brucellaceae, g__Ochrobactrum, s__	0	0	0	0	0	0	0	0	0	0	0	0	0	0	0	0	0	0	0	0	0	0	0	0	0	0	0	0	0	0	0	0	0	0	0	0	0	0	0	0	0	0	0	0	0	0	0	0
256643	k__Bacteria, p__Proteobacteria, c__Betaproteobacteria, o__Burkholderiales, f__Alcaligenaceae, g__Achromobacter, s__	0	0	0	0	0	0	0	0	0	0	0	0	0	0	0	0	0	0	0	0	0	0	0	0	0	0	0	0	0	0	0	0	0	0	0	0	0	0	0	0	0	0	0	0	0	0	0	0
257492	k__Bacteria, p__Firmicutes, c__Bacilli, o__Lactobacillales, f__Aerococcaceae, g__, s__	0	2	1	2	4	0	0	1	4	3	2	0	17	26	4	15	3	1	6	0	1	24	20	29	23	8	1	40	2	1	1	10	16	10	1	13	3	0	3	1	9	0	9	0	3	25	0	2
258034	k__Bacteria, p__Firmicutes, c__Clostridia, o__Clostridiales, f__Veillonellaceae, g__Selenomonas, s__	0	0	0	0	0	0	2	0	0	0	0	0	0	0	0	0	97	405	0	0	0	1	0	0	1	0	0	0	0	0	0	0	0	0	3	0	0	0	17	8	0	0	0	0	0	0	0	0
258140	k__Bacteria, p__Actinobacteria, c__Actinobacteria, o__Actinomycetales, f__Actinomycetaceae, g__Mobiluncus, s__	0	0	0	0	0	0	0	0	0	0	0	0	0	0	0	0	1	0	0	0	0	0	0	1	0	0	0	0	0	0	0	0	0	0	0	0	0	0	0	0	0	0	0	0	0	0	0	0
258882	k__Bacteria, p__Firmicutes, c__Bacilli, o__Gemellales, f__Gemellaceae, g__Gemella, s__	0	0	0	0	0	0	0	0	0	0	0	0	0	294	0	0	0	0	0	0	0	0	0	0	0	0	0	0	0	0	0	0	0	0	0	0	0	0	0	0	0	0	0	0	0	0	0	0
259012	k__Bacteria, p__Bacteroidetes, c__Bacteroidia, o__Bacteroidales, f__S24-7, g__, s__	0	0	0	0	0	0	0	0	0	0	0	0	0	0	0	0	0	0	0	0	0	0	0	0	0	0	0	0	0	0	0	0	0	0	0	0	0	0	0	0	0	0	0	0	0	0	0	0
259097	k__Bacteria, p__Synergistetes, c__Synergistia, o__Synergistales, f__Dethiosulfovibrionaceae, g__Pyramidobacter, s__piscolens	0	0	0	0	0	0	0	0	0	0	0	0	0	0	0	0	0	0	0	25	0	0	0	0	0	0	0	0	0	0	0	0	0	0	0	0	0	0	0	0	0	0	0	0	0	0	0	14
259193	k__Bacteria, p__Firmicutes, c__Bacilli, o__Bacillales, f__Bacillaceae, g__Bacillus, s__	0	0	0	0	0	0	0	0	0	0	0	0	0	0	0	0	0	0	0	0	0	0	0	0	0	0	0	0	0	0	0	0	0	0	0	0	0	0	0	0	0	0	0	0	0	0	0	0
259993	k__Bacteria, p__Firmicutes, c__Bacilli, o__Lactobacillales, f__Lactobacillaceae, g__Lactobacillus, s__	0	0	0	0	0	0	0	0	0	0	0	0	0	0	0	0	0	0	0	0	0	0	0	0	0	0	0	0	0	0	0	0	0	0	0	0	0	0	0	0	0	0	0	0	0	0	0	0
260828	k__Bacteria, p__Firmicutes, c__Clostridia, o__Clostridiales, f__, g__, s__	0	0	0	0	0	0	0	0	0	0	0	0	0	0	0	0	0	0	0	0	0	0	0	0	0	0	0	0	0	0	0	0	0	0	0	0	0	0	0	0	0	0	0	0	0	0	0	0
261241	k__Bacteria, p__Firmicutes, c__Bacilli, o__Lactobacillales, f__Carnobacteriaceae, g__Granulicatella, s__	0	1	1	1	1	0	1	0	0	0	0	1	12	3	1	1	1	0	1	0	0	4	1	5	3	1	1	7	0	0	0	0	2	2	1	2	1	0	1	0	2	0	2	2	0	2	0	0
261774	k__Bacteria, p__Actinobacteria, c__Actinobacteria, o__Actinomycetales, f__Corynebacteriaceae, g__Corynebacterium, s__	0	0	0	0	0	0	0	0	0	0	0	0	0	0	0	0	0	0	0	0	0	0	0	0	0	0	0	0	0	0	0	0	0	0	0	0	0	0	0	0	0	0	0	0	0	0	0	0
261894	k__Bacteria, p__Firmicutes, c__Clostridia, o__Clostridiales, f__Ruminococcaceae, g__Oscillospira, s__	0	0	0	0	0	0	0	0	0	0	0	0	0	0	0	0	0	0	0	0	0	0	0	0	0	0	0	0	0	0	0	0	0	0	0	0	0	0	0	0	0	0	0	0	0	0	0	0
261980	k__Bacteria, p__Actinobacteria, c__Actinobacteria, o__Actinomycetales, f__Micromonosporaceae, g__, s__	0	0	0	0	0	0	0	0	0	0	0	0	0	0	0	0	0	0	0	0	0	0	0	0	0	0	0	0	0	0	0	0	0	0	0	0	0	0	0	0	0	0	0	0	0	0	0	0
262752	k__Bacteria, p__Bacteroidetes, c__Bacteroidia, o__Bacteroidales, f__S24-7, g__, s__	0	0	0	0	0	0	0	0	0	0	0	0	0	0	0	0	0	0	0	0	0	0	0	0	0	0	0	0	0	0	0	0	0	0	0	0	0	0	0	0	0	0	0	0	0	0	0	0
263111	k__Bacteria, p__Bacteroidetes, c__Bacteroidia, o__Bacteroidales, f__S24-7, g__, s__	0	0	0	0	0	0	0	0	0	0	0	0	0	0	0	0	0	0	0	0	0	0	0	0	0	0	0	0	0	0	0	0	0	0	0	0	0	0	0	0	0	0	0	0	0	0	0	0
263138	k__Bacteria, p__Firmicutes, c__Clostridia, o__Clostridiales, f__Lachnospiraceae, g__[Ruminococcus], s__gnavus	0	0	0	0	0	0	0	0	0	0	0	0	0	0	0	0	0	0	0	0	0	0	0	0	0	0	0	0	0	0	0	0	0	0	0	0	0	0	0	0	0	0	0	0	0	0	0	0
263212	k__Bacteria, p__Actinobacteria, c__Actinobacteria, o__Actinomycetales, f__Micrococcaceae, g__, s__	0	0	3	0	0	0	0	0	0	0	0	0	0	0	0	0	0	0	0	0	0	0	0	0	0	0	0	0	0	0	0	0	0	0	0	0	0	0	0	0	0	0	0	0	0	3	0	0
263957	k__Bacteria, p__Firmicutes, c__Clostridia, o__Clostridiales, f__Clostridiaceae, g__, s__	0	0	0	0	0	0	0	0	0	0	0	0	0	0	0	0	0	0	0	0	0	0	0	0	0	0	0	0	0	0	0	0	0	0	0	0	0	0	0	0	0	0	0	0	0	0	0	0
264967	k__Bacteria, p__Firmicutes, c__Clostridia, o__Clostridiales, f__Veillonellaceae, g__Megasphaera, s__	0	0	0	0	0	0	0	0	0	0	0	0	0	0	0	0	0	0	0	0	0	0	0	0	0	0	0	0	0	0	0	0	0	0	0	0	0	0	0	0	0	0	0	0	0	0	0	0
266445	k__Bacteria, p__Firmicutes, c__Bacilli, o__Lactobacillales, f__Lactobacillaceae, g__Lactobacillus, s__	0	0	0	0	0	0	0	0	0	0	0	0	0	0	0	0	0	0	0	0	0	0	0	0	0	0	0	0	0	0	0	0	0	0	0	0	0	0	0	0	0	0	0	0	0	0	0	0
266777	k__Bacteria, p__Firmicutes, c__Clostridia, o__Clostridiales, f__[Tissierellaceae], g__Peptoniphilus, s__	0	0	0	0	0	0	0	0	0	0	0	0	0	0	0	0	0	0	0	0	0	0	0	0	0	0	0	0	0	0	0	0	0	0	2	0	0	0	0	0	0	0	0	0	0	0	0	0
266976	k__Bacteria, p__Bacteroidetes, c__Bacteroidia, o__Bacteroidales, f__S24-7, g__, s__	0	0	0	0	0	0	0	0	0	0	0	0	0	0	0	0	0	0	0	0	0	0	0	0	0	0	0	0	0	0	0	0	0	0	0	0	0	0	0	0	0	0	0	0	0	0	0	0
267718	k__Bacteria, p__Firmicutes, c__Clostridia, o__Clostridiales, f__Ruminococcaceae, g__, s__	0	0	0	0	0	0	0	0	0	0	0	0	0	0	0	0	0	0	0	0	0	0	0	0	0	0	0	0	0	0	0	0	0	0	0	0	0	0	0	0	0	0	0	0	0	0	0	0
267824	k__Bacteria, p__Proteobacteria, c__Betaproteobacteria, o__Methylophilales, f__Methylophilaceae, g__, s__	0	0	0	0	0	0	0	0	0	0	0	0	0	0	0	0	0	0	0	0	0	0	0	0	0	0	0	0	0	0	0	0	0	0	0	0	0	0	0	0	0	0	0	0	0	0	0	0
267843	k__Bacteria, p__Proteobacteria, c__Gammaproteobacteria, o__Pseudomonadales, f__Pseudomonadaceae, g__Pseudomonas, s__	0	0	0	0	0	0	0	0	0	0	0	0	0	0	0	0	0	0	0	0	0	0	0	0	0	0	0	0	0	0	0	6	5	0	0	0	0	0	0	0	0	0	0	0	0	0	0	0
268101	k__Bacteria, p__Proteobacteria, c__Gammaproteobacteria, o__Enterobacteriales, f__Enterobacteriaceae, g__, s__	0	0	0	0	0	0	0	0	0	0	0	0	0	0	0	0	0	0	0	0	0	0	0	0	0	0	0	0	0	0	0	0	0	0	0	0	0	0	0	0	0	0	0	0	0	0	0	0
268410	k__Bacteria, p__Firmicutes, c__Clostridia, o__Clostridiales, f__Ruminococcaceae, g__, s__	0	0	0	0	0	0	0	0	0	0	0	0	0	0	0	0	35	0	0	0	0	0	0	0	0	0	0	0	0	0	0	0	0	0	0	0	0	0	0	0	0	0	0	0	0	0	0	0
268506	k__Bacteria, p__Firmicutes, c__Clostridia, o__Clostridiales, f__Veillonellaceae, g__Succiniclasticum, s__	0	0	0	0	0	0	0	0	0	0	0	0	0	0	0	0	0	0	0	0	0	0	0	0	0	0	0	0	0	4	0	0	0	0	0	0	0	0	0	0	0	0	0	0	0	0	0	0
268538	k__Bacteria, p__Firmicutes, c__Clostridia, o__Clostridiales, f__Lachnospiraceae, g__, s__	0	0	0	0	0	0	0	0	0	0	0	0	0	0	0	0	0	0	0	0	0	0	0	0	0	0	0	0	0	0	0	0	0	0	0	0	0	0	0	0	0	0	0	0	0	0	0	0
269091	k__Bacteria, p__Firmicutes, c__Clostridia, o__Clostridiales, f__, g__, s__	0	0	0	0	0	0	0	0	0	0	0	0	0	0	0	0	0	0	0	0	0	0	0	0	0	0	0	0	0	0	0	0	0	0	0	0	0	0	0	0	0	0	0	0	0	0	0	0
269386	k__Bacteria, p__Cyanobacteria, c__4C0d-2, o__YS2, f__, g__, s__	0	0	0	0	0	0	0	0	0	0	0	0	0	0	0	0	0	0	0	0	0	0	0	0	0	0	0	0	0	0	0	0	0	0	0	0	0	0	0	0	0	0	0	0	0	0	0	0
269418	k__Bacteria, p__Firmicutes, c__Clostridia, o__Clostridiales, f__Ruminococcaceae, g__, s__	0	0	0	0	0	0	0	0	0	0	0	0	0	0	0	0	0	0	0	0	0	0	0	0	0	0	0	0	0	0	0	0	0	0	0	0	0	0	0	0	0	0	0	0	0	0	0	0
269901	k__Bacteria, p__Proteobacteria, c__Gammaproteobacteria, o__Pseudomonadales, f__Pseudomonadaceae, g__Pseudomonas, s__	0	0	0	0	0	0	0	1	0	0	0	0	0	0	0	0	25	1	0	0	0	1	2	0	0	0	0	0	0	0	0	0	0	0	0	0	0	0	0	0	0	0	0	0	0	0	0	0
269907	k__Bacteria, p__Bacteroidetes, c__Bacteroidia, o__Bacteroidales, f__[Paraprevotellaceae], g__[Prevotella], s__	0	0	0	0	0	0	383	0	0	0	2	15	0	0	0	0	0	0	0	0	132	0	15	0	0	489	0	10	0	0	1	0	11	0	0	0	0	0	0	84	0	101	0	0	34	0	0	0
269937	k__Bacteria, p__Bacteroidetes, c__Bacteroidia, o__Bacteroidales, f__Prevotellaceae, g__Prevotella, s__stercorea	0	0	0	0	0	0	0	0	0	0	0	0	0	0	0	0	0	0	0	0	0	0	0	0	0	0	0	0	0	0	0	0	0	0	0	0	0	0	0	0	0	0	0	0	0	0	0	0
270094	k__Bacteria, p__Bacteroidetes, c__Bacteroidia, o__Bacteroidales, f__Bacteroidaceae, g__Bacteroides, s__	0	0	0	0	0	0	0	0	0	0	0	0	0	0	0	0	0	0	0	0	0	0	0	0	0	0	0	0	0	0	0	0	0	0	0	0	0	0	0	0	0	0	0	0	0	0	0	0
271159	k__Bacteria, p__Firmicutes, c__Bacilli, o__Lactobacillales, f__Carnobacteriaceae, g__Granulicatella, s__	0	0	0	0	0	0	0	0	1	0	4	0	6	5	0	4	1	0	1	0	0	6	11	5	4	4	0	3	1	0	0	1	5	4	0	10	2	0	0	1	0	0	1	0	0	1	0	0
271214	k__Bacteria, p__Bacteroidetes, c__Bacteroidia, o__Bacteroidales, f__Bacteroidaceae, g__Bacteroides, s__	0	0	0	0	0	0	0	0	0	0	0	0	0	0	0	0	0	0	0	0	0	0	0	0	0	0	0	0	0	0	0	0	0	0	0	0	0	0	0	0	0	0	0	0	0	0	0	0
271644	k__Bacteria, p__Actinobacteria, c__Actinobacteria, o__Actinomycetales, f__Micrococcaceae, g__Kocuria, s__	0	0	0	0	0	0	0	0	0	0	0	0	0	0	0	0	0	0	0	0	0	0	0	0	0	0	0	0	0	0	0	0	0	0	0	0	0	0	0	0	0	0	0	0	0	0	0	0
272850	k__Bacteria, p__Bacteroidetes, c__Bacteroidia, o__Bacteroidales, f__S24-7, g__, s__	0	0	0	0	0	0	0	0	0	0	0	0	0	0	0	0	0	0	0	0	0	0	0	0	0	0	0	0	0	0	0	0	0	0	0	0	0	0	0	0	0	0	0	0	0	0	0	0
273232	k__Bacteria, p__Verrucomicrobia, c__Verrucomicrobiae, o__Verrucomicrobiales, f__Verrucomicrobiaceae, g__Akkermansia, s__muciniphila	0	0	0	0	0	0	0	0	0	0	0	0	0	0	0	0	0	0	0	0	0	0	0	0	0	0	0	0	0	1	0	2	0	0	0	0	0	0	0	0	0	0	0	0	0	0	0	0
275061	k__Bacteria, p__Firmicutes, c__Clostridia, o__Clostridiales, f__Ruminococcaceae, g__, s__	0	0	0	0	0	375	0	0	0	0	0	0	0	0	0	0	0	0	0	0	0	0	0	0	0	0	0	0	0	0	0	0	0	0	0	0	0	0	0	0	0	0	0	0	0	0	0	0
275097	k__Bacteria, p__Proteobacteria, c__Gammaproteobacteria, o__Enterobacteriales, f__Enterobacteriaceae, g__, s__	0	0	0	0	0	0	0	0	0	0	0	0	0	0	0	0	0	0	0	0	0	0	0	0	0	0	0	0	0	0	0	0	0	0	0	0	0	0	0	0	0	0	0	0	0	0	0	0
275845	k__Bacteria, p__Firmicutes, c__Bacilli, o__Lactobacillales, f__Lactobacillaceae, g__Lactobacillus, s__	0	0	0	0	0	0	0	0	0	0	0	0	0	0	0	0	0	0	0	0	0	0	0	0	0	0	0	0	0	0	0	0	3	0	0	0	0	0	0	0	0	0	0	0	0	0	0	2
276478	k__Bacteria, p__Firmicutes, c__Clostridia, o__Clostridiales, f__Peptostreptococcaceae, g__, s__	0	0	0	0	0	0	0	0	0	0	0	0	0	0	0	0	0	0	0	0	0	0	0	0	0	0	0	0	0	0	0	0	0	0	0	0	0	0	0	0	0	0	0	0	0	0	0	0
276632	k__Bacteria, p__Firmicutes, c__Bacilli, o__Lactobacillales, f__Lactobacillaceae, g__Lactobacillus, s__	0	0	0	0	0	0	0	0	0	0	0	0	0	0	0	0	0	0	0	0	0	0	0	0	0	0	0	0	0	0	0	0	0	0	0	0	0	0	0	0	0	0	0	0	0	0	0	0
276834	k__Bacteria, p__Firmicutes, c__Bacilli, o__Lactobacillales, f__Lactobacillaceae, g__Lactobacillus, s__	0	0	0	0	0	0	0	0	0	0	0	0	0	0	0	0	0	0	0	0	0	0	0	0	0	0	0	0	0	0	0	0	0	0	0	0	0	0	0	0	0	0	0	0	0	0	0	0
277106	k__Bacteria, p__Bacteroidetes, c__Sphingobacteriia, o__Sphingobacteriales, f__Sphingobacteriaceae, g__, s__	0	0	0	0	0	0	0	0	0	0	0	0	0	0	0	0	0	0	0	0	0	0	0	0	0	0	0	0	0	0	0	0	0	0	0	0	0	0	0	0	0	0	0	0	0	0	0	0
277143	k__Bacteria, p__Firmicutes, c__Erysipelotrichi, o__Erysipelotrichales, f__Erysipelotrichaceae, g__Allobaculum, s__	0	0	0	0	0	0	0	0	0	0	0	0	0	0	0	0	0	0	0	0	0	0	0	0	0	0	0	0	0	0	0	0	0	0	0	0	0	0	0	0	0	0	0	0	0	0	0	0
277933	k__Bacteria, p__Firmicutes, c__Clostridia, o__Clostridiales, f__Ruminococcaceae, g__, s__	0	0	0	0	0	0	0	0	0	0	0	0	0	0	0	0	0	0	0	0	0	0	0	0	0	0	0	0	0	0	0	0	0	0	0	0	0	0	0	0	0	0	0	0	0	0	0	0
278795	k__Bacteria, p__Actinobacteria, c__Actinobacteria, o__Actinomycetales, f__Nocardiaceae, g__Rhodococcus, s__	0	0	0	0	0	0	0	0	0	0	0	0	0	0	0	0	0	0	0	0	0	0	0	0	0	0	0	0	0	0	0	0	0	0	0	0	0	0	0	0	0	0	0	0	0	0	0	0
279487	k__Bacteria, p__Firmicutes, c__Clostridia, o__Clostridiales, f__Lachnospiraceae, g__Coprococcus, s__	0	0	0	0	0	0	0	0	0	0	0	0	0	0	0	0	0	0	0	0	0	0	0	0	0	0	0	0	0	0	0	0	0	0	0	0	0	0	0	0	0	0	0	0	0	0	0	0
279534	k__Bacteria, p__Firmicutes, c__Clostridia, o__Clostridiales, f__Ruminococcaceae, g__, s__	0	0	0	0	0	0	0	0	0	0	0	0	0	0	0	0	0	0	0	0	0	0	0	0	0	0	0	0	0	0	0	0	0	0	0	0	0	0	0	0	0	0	0	0	0	0	0	0
280459	k__Bacteria, p__Proteobacteria, c__Gammaproteobacteria, o__Pseudomonadales, f__Pseudomonadaceae, g__Pseudomonas, s__	0	0	0	0	0	0	0	0	0	0	0	0	0	2	0	0	0	0	0	0	0	0	0	0	0	0	0	0	0	0	0	0	0	0	0	0	0	0	0	0	0	0	0	0	0	0	0	0
280567	k__Bacteria, p__Bacteroidetes, c__Bacteroidia, o__Bacteroidales, f__Prevotellaceae, g__Prevotella, s__	0	0	0	0	0	0	0	0	0	0	0	0	0	0	0	0	0	0	0	0	0	0	0	0	0	0	0	0	0	0	0	0	0	0	0	0	0	0	0	0	0	0	0	0	0	0	0	0
280706	k__Bacteria, p__Proteobacteria, c__Gammaproteobacteria, o__Enterobacteriales, f__Enterobacteriaceae, g__Citrobacter, s__	0	0	0	0	0	0	0	0	0	0	0	0	0	0	0	0	0	7	0	0	0	0	0	0	0	0	71	1	0	0	0	0	0	0	0	0	0	0	1	0	0	0	0	0	0	0	0	0
280968	k__Bacteria, p__Bacteroidetes, c__Sphingobacteriia, o__Sphingobacteriales, f__Sphingobacteriaceae, g__Sphingobacterium, s__multivorum	0	0	0	0	0	0	0	0	0	0	0	0	0	0	0	0	0	0	0	0	0	0	0	0	0	0	0	0	0	0	0	0	0	0	0	0	0	46	0	0	0	0	0	0	0	0	0	0
281015	k__Bacteria, p__Proteobacteria, c__Gammaproteobacteria, o__Enterobacteriales, f__Enterobacteriaceae, g__, s__	0	0	0	0	0	0	0	0	0	0	0	0	0	0	0	0	0	2	0	0	0	0	0	0	0	0	16	1	0	0	0	0	0	0	0	0	0	0	0	0	0	0	0	0	0	0	0	0
283765	k__Bacteria, p__Actinobacteria, c__Actinobacteria, o__Actinomycetales, f__Micrococcaceae, g__Kocuria, s__rhizophila	0	0	0	0	0	0	0	0	0	0	0	0	0	0	0	0	0	0	0	0	0	0	0	0	0	0	0	0	0	0	0	0	0	0	0	0	0	0	0	0	0	0	0	0	0	0	0	0
284014	k__Bacteria, p__Proteobacteria, c__Gammaproteobacteria, o__Enterobacteriales, f__Enterobacteriaceae, g__, s__	0	0	0	0	0	0	0	0	0	0	0	0	0	0	0	0	0	0	0	0	0	0	0	0	0	0	0	0	0	0	0	0	0	0	0	0	0	0	0	0	0	0	0	0	0	0	0	0
287032	k__Bacteria, p__Proteobacteria, c__Gammaproteobacteria, o__Pseudomonadales, f__Pseudomonadaceae, g__Pseudomonas, s__	0	0	0	0	0	0	0	0	0	0	0	0	0	0	0	0	0	0	0	0	0	0	0	0	0	0	0	0	0	0	0	0	0	0	0	0	0	0	0	0	0	0	0	0	0	0	0	0
287570	k__Bacteria, p__Firmicutes, c__Clostridia, o__Clostridiales, f__Peptostreptococcaceae, g__, s__	0	0	0	0	0	0	0	0	0	0	0	0	0	0	0	0	0	0	0	0	0	0	0	0	0	0	0	0	0	0	0	0	0	0	0	0	0	0	0	0	0	0	0	0	0	0	0	0
287645	k__Bacteria, p__Firmicutes, c__Clostridia, o__Clostridiales, f__Lachnospiraceae, g__[Ruminococcus], s__	0	0	0	0	0	0	0	0	0	3	0	0	0	0	0	0	0	0	0	0	0	0	0	0	0	0	0	0	0	0	0	0	0	0	0	0	0	0	0	0	0	0	0	0	0	0	0	0
287755	k__Bacteria, p__Firmicutes, c__Clostridia, o__Clostridiales, f__Lachnospiraceae, g__, s__	0	0	0	0	0	0	0	0	0	0	0	0	0	0	0	0	0	0	0	0	0	0	0	0	0	0	0	0	0	0	0	0	0	0	0	0	0	0	0	0	0	0	0	0	0	0	0	0
288249	k__Bacteria, p__Firmicutes, c__Bacilli, o__Lactobacillales, f__Streptococcaceae, g__Streptococcus, s__	0	0	1	0	1	0	0	0	0	0	0	0	0	3	0	12	1	3	2	0	0	2	1	3	2	1	2	1	0	0	1	3	9	2	3	0	0	1	2	0	0	0	1	0	0	3	0	3
288283	k__Bacteria, p__Proteobacteria, c__Alphaproteobacteria, o__Caulobacterales, f__Caulobacteraceae, g__, s__	0	0	0	0	0	0	0	0	0	0	0	0	0	0	0	0	0	0	0	0	0	0	0	0	0	0	0	0	0	0	0	0	0	0	0	0	0	0	0	0	0	0	0	0	0	0	0	0
288521	k__Bacteria, p__Firmicutes, c__Bacilli, o__Lactobacillales, f__Lactobacillaceae, g__Lactobacillus, s__	0	0	0	0	0	0	0	0	0	0	0	0	0	0	0	0	0	18	0	0	0	0	0	0	0	0	0	0	0	0	0	0	0	0	0	0	0	185	10	0	0	0	0	0	0	0	0	0
289130	k__Bacteria, p__Firmicutes, c__Clostridia, o__Clostridiales, f__Clostridiaceae, g__Sarcina, s__	0	0	0	0	0	0	0	0	0	0	0	0	0	0	0	0	0	0	0	0	0	0	0	0	0	0	0	0	0	0	0	0	0	0	0	0	0	0	0	0	0	0	0	0	0	0	0	0
289293	k__Bacteria, p__Firmicutes, c__Clostridia, o__Clostridiales, f__Clostridiaceae, g__Clostridium, s__perfringens	0	0	0	0	0	0	0	0	0	0	0	0	0	0	0	0	0	0	0	0	0	0	0	0	0	0	0	0	0	0	0	0	0	0	0	0	0	0	0	0	0	0	0	0	0	0	0	0
289918	k__Bacteria, p__Firmicutes, c__Bacilli, o__Lactobacillales, f__Lactobacillaceae, g__Lactobacillus, s__	0	0	0	0	0	0	0	0	0	0	0	0	0	0	0	3	1	4	0	0	1	0	0	0	1	0	0	0	2	0	1	0	0	0	0	0	0	0	1	0	0	0	0	0	0	0	1	0
290178	k__Bacteria, p__Bacteroidetes, c__Bacteroidia, o__Bacteroidales, f__S24-7, g__, s__	0	0	0	0	0	0	0	0	0	0	0	0	0	0	0	0	0	0	0	0	0	0	0	0	0	0	0	0	0	0	0	0	0	0	0	0	0	0	0	0	0	0	0	0	0	0	0	0
291090	k__Bacteria, p__Bacteroidetes, c__Bacteroidia, o__Bacteroidales, f__Porphyromonadaceae, g__Parabacteroides, s__distasonis	0	0	0	0	0	0	0	0	0	0	0	0	0	0	0	0	0	0	0	0	0	0	0	0	0	0	0	0	0	0	0	0	0	0	0	0	0	0	0	0	0	0	0	0	0	0	0	0
291094	k__Bacteria, p__Firmicutes, c__Clostridia, o__Clostridiales, f__Ruminococcaceae, g__, s__	0	0	0	0	0	0	0	0	0	0	0	0	0	0	0	0	0	0	0	0	0	0	0	0	0	0	0	0	0	0	0	0	0	0	0	0	0	0	0	0	0	0	0	0	0	0	0	0
291648	k__Bacteria, p__Firmicutes, c__Clostridia, o__Clostridiales, f__Ruminococcaceae, g__, s__	0	0	0	0	0	0	0	0	0	0	0	0	0	0	0	0	0	0	0	0	0	0	0	0	0	0	0	0	0	0	0	0	0	0	0	0	0	0	0	0	0	0	0	0	0	0	0	0
291733	k__Bacteria, p__Firmicutes, c__Clostridia, o__Clostridiales, f__Lachnospiraceae, g__Blautia, s__	0	0	0	0	0	0	0	0	0	0	0	0	0	0	0	0	0	0	0	0	0	0	0	0	0	0	0	0	0	0	0	0	0	0	0	0	0	0	0	0	0	0	0	0	0	0	0	0
291846	k__Bacteria, p__Actinobacteria, c__Actinobacteria, o__Actinomycetales, f__Corynebacteriaceae, g__Corynebacterium, s__	0	0	0	0	0	0	0	0	0	0	0	0	0	0	0	0	0	0	0	0	0	0	0	0	0	0	0	0	0	0	0	0	0	0	0	0	0	0	0	0	0	0	0	0	0	0	0	0
292057	k__Bacteria, p__Firmicutes, c__Bacilli, o__Lactobacillales, f__Lactobacillaceae, g__Lactobacillus, s__	0	0	0	0	0	0	0	0	1	0	0	0	0	0	0	0	0	0	0	1	0	0	0	0	0	0	0	0	0	0	0	0	0	250	0	0	0	0	29	0	0	0	0	0	0	2	17	3
292145	k__Bacteria, p__Firmicutes, c__Clostridia, o__Clostridiales, f__Clostridiaceae, g__, s__	0	0	0	0	0	0	0	0	0	0	0	0	0	0	0	0	0	0	0	0	0	0	0	0	0	0	0	0	0	0	0	0	0	0	0	0	0	0	0	0	0	0	0	0	0	0	0	0
292228	k__Bacteria, p__Firmicutes, c__Clostridia, o__Clostridiales, f__Lachnospiraceae, g__Blautia, s__	0	0	0	0	0	0	0	0	0	0	0	0	0	0	0	0	0	0	0	0	0	0	0	0	0	0	0	0	0	0	0	0	0	0	0	0	0	0	0	0	0	0	0	0	0	0	0	0
292242	k__Bacteria, p__Firmicutes, c__Clostridia, o__Clostridiales, f__Ruminococcaceae, g__, s__	0	0	0	0	0	0	0	0	0	0	0	0	0	0	0	0	0	0	0	0	0	0	0	0	0	0	0	0	0	0	0	0	0	0	0	0	0	0	0	0	0	0	0	0	0	0	0	0
292260	k__Bacteria, p__Bacteroidetes, c__Bacteroidia, o__Bacteroidales, f__Bacteroidaceae, g__Bacteroides, s__	0	0	0	0	0	0	0	0	0	0	0	0	0	0	0	0	0	0	0	0	0	0	0	0	0	0	0	0	0	0	0	0	0	0	0	0	0	0	0	0	0	0	0	0	0	0	0	0
292289	k__Bacteria, p__Proteobacteria, c__Gammaproteobacteria, o__Enterobacteriales, f__Enterobacteriaceae, g__, s__	0	0	0	0	0	0	0	0	0	0	0	0	0	0	20	0	0	12	0	0	0	0	0	0	0	0	0	0	0	0	0	0	0	0	0	0	0	0	0	0	0	0	0	0	0	0	17	0
292521	k__Bacteria, p__Actinobacteria, c__Actinobacteria, o__Bifidobacteriales, f__Bifidobacteriaceae, g__Bifidobacterium, s__	0	0	0	0	0	0	0	0	0	0	0	0	0	0	0	0	0	0	0	0	0	0	0	0	0	0	0	0	0	0	0	0	0	0	0	0	0	0	0	0	0	0	0	0	0	0	0	0
294219	k__Bacteria, p__Firmicutes, c__Clostridia, o__Clostridiales, f__Lachnospiraceae, g__[Ruminococcus], s__gnavus	0	0	0	0	0	0	0	0	0	0	0	0	0	0	0	0	0	0	0	0	0	0	0	0	0	0	0	0	0	0	0	0	0	0	0	0	0	0	0	0	0	0	0	0	0	0	0	0
295019	k__Bacteria, p__Firmicutes, c__Clostridia, o__Clostridiales, f__Veillonellaceae, g__Selenomonas, s__	0	0	0	0	1	0	0	0	2	0	0	0	0	0	0	0	0	0	0	5	0	0	0	0	0	0	0	0	0	4	0	0	0	0	0	0	0	0	0	0	0	0	0	1	0	0	0	2
295031	k__Bacteria, p__Proteobacteria, c__Gammaproteobacteria, o__Pseudomonadales, f__Pseudomonadaceae, g__Pseudomonas, s__fragi	0	0	0	0	0	0	0	0	0	0	0	0	0	0	0	0	0	0	0	0	0	0	0	0	0	0	0	0	0	0	0	0	0	0	0	0	0	0	0	0	0	0	0	0	0	0	0	0
295478	k__Bacteria, p__Firmicutes, c__Bacilli, o__Lactobacillales, f__Enterococcaceae, g__Vagococcus, s__	0	0	0	0	0	0	0	0	0	0	0	0	0	0	0	0	0	0	0	0	0	0	0	0	0	0	0	0	0	0	0	0	0	0	0	0	0	0	0	0	0	0	0	0	0	0	0	0
295849	k__Bacteria, p__Firmicutes, c__Clostridia, o__Clostridiales, f__Clostridiaceae, g__Sarcina, s__	0	0	0	0	0	0	0	0	0	0	0	0	0	0	0	0	0	0	0	0	0	0	0	0	0	0	0	0	0	0	0	0	0	0	0	0	0	0	0	0	0	0	0	0	0	0	0	0
296298	k__Bacteria, p__Firmicutes, c__Clostridia, o__Clostridiales, f__Lachnospiraceae, g__, s__	0	0	0	0	0	0	0	0	0	0	0	0	0	0	0	0	0	0	0	0	0	0	0	0	0	0	0	0	0	0	0	0	0	0	0	0	0	0	0	0	0	0	0	0	0	0	0	0
296394	k__Bacteria, p__Firmicutes, c__Clostridia, o__Clostridiales, f__Ruminococcaceae, g__, s__	0	0	0	0	0	0	0	0	0	0	0	0	0	0	0	0	0	0	0	0	0	0	0	0	0	0	0	0	0	0	0	0	0	0	0	0	0	0	0	0	0	0	0	0	0	0	0	0
296858	k__Bacteria, p__Firmicutes, c__Clostridia, o__Clostridiales, f__Peptococcaceae, g__Peptococcus, s__	0	0	0	0	0	0	0	0	0	0	0	0	0	0	0	0	0	0	0	0	0	0	0	0	0	0	0	0	0	0	0	0	0	0	0	0	0	0	0	0	0	0	0	0	0	0	0	0
296941	k__Bacteria, p__Firmicutes, c__Clostridia, o__Clostridiales, f__Ruminococcaceae, g__, s__	0	0	0	0	0	0	0	0	0	0	0	0	0	0	0	0	0	0	0	0	0	0	0	0	0	0	0	0	0	0	0	0	0	0	0	0	0	0	0	0	0	0	0	0	0	0	0	0
296960	k__Bacteria, p__Firmicutes, c__Clostridia, o__Clostridiales, f__Lachnospiraceae, g__Coprococcus, s__	0	0	0	0	0	0	0	0	0	0	0	0	0	0	0	0	0	0	0	0	0	0	0	0	0	0	0	0	0	0	0	0	0	0	0	0	0	0	0	0	0	0	0	0	0	0	0	0
297771	k__Bacteria, p__Proteobacteria, c__Gammaproteobacteria, o__Enterobacteriales, f__Enterobacteriaceae, g__, s__	0	0	0	0	0	0	0	0	0	0	0	0	0	0	1	0	0	12	0	0	0	0	0	0	0	0	0	0	0	0	0	0	0	0	0	0	0	0	0	0	0	0	0	0	0	0	5	0
298813	k__Bacteria, p__Firmicutes, c__Bacilli, o__Lactobacillales, f__Leuconostocaceae, g__Leuconostoc, s__	0	0	0	0	0	0	0	0	0	0	0	0	0	0	0	0	0	0	0	0	0	0	0	0	0	0	0	0	0	0	0	0	0	0	0	0	0	0	0	0	0	0	0	0	0	0	0	0
298954	k__Bacteria, p__Firmicutes, c__Bacilli, o__Lactobacillales, f__Lactobacillaceae, g__Lactobacillus, s__	0	0	0	0	0	0	0	0	0	0	0	0	0	0	0	0	0	0	0	0	0	0	0	0	0	0	0	0	0	0	0	0	0	0	0	0	0	0	0	0	0	0	0	0	0	0	0	0
299267	k__Bacteria, p__Proteobacteria, c__Gammaproteobacteria, o__Enterobacteriales, f__Enterobacteriaceae, g__, s__	2	0	0	0	0	0	0	0	1	0	0	0	0	0	215	0	1	4605	0	0	0	0	0	0	0	0	0	2	0	0	0	0	0	0	1	1	0	0	1	0	1	0	0	0	0	1	118	1
299302	k__Bacteria, p__Firmicutes, c__Clostridia, o__Clostridiales, f__Lachnospiraceae, g__Blautia, s__	0	0	0	0	0	0	0	0	0	0	0	0	0	0	0	0	0	0	0	0	0	0	0	0	0	0	0	0	0	0	0	0	0	0	0	0	0	0	0	0	0	0	0	0	0	0	0	0
299858	k__Bacteria, p__Firmicutes, c__Clostridia, o__Clostridiales, f__Lachnospiraceae, g__, s__	0	0	0	0	0	0	0	0	0	0	0	0	0	0	0	0	0	0	0	0	0	0	0	0	0	0	0	0	0	0	0	0	0	0	0	0	0	0	0	0	0	0	0	0	0	0	0	0
300045	k__Bacteria, p__Firmicutes, c__Clostridia, o__Clostridiales, f__Clostridiaceae, g__Clostridium, s__perfringens	0	0	0	0	0	0	0	0	0	0	0	0	0	0	0	0	0	0	0	0	0	0	0	0	0	0	0	0	0	0	0	0	0	0	0	0	0	0	0	0	0	0	0	0	0	0	0	0
300136	k__Bacteria, p__Firmicutes, c__Clostridia, o__Clostridiales, f__Lachnospiraceae, g__, s__	0	0	0	0	0	0	0	0	0	0	0	0	0	0	0	0	0	0	0	0	0	0	0	0	0	0	0	0	0	0	0	0	0	0	0	0	0	0	0	0	0	0	0	0	0	0	0	0
300357	k__Bacteria, p__Firmicutes, c__Clostridia, o__Clostridiales, f__Clostridiaceae, g__Clostridium, s__perfringens	0	0	0	0	0	0	0	0	0	0	0	0	0	0	0	0	0	0	0	0	0	0	0	0	0	0	0	0	0	0	0	0	0	0	0	0	0	0	0	0	0	0	0	0	0	0	0	0
300432	k__Bacteria, p__Proteobacteria, c__Epsilonproteobacteria, o__Campylobacterales, f__Campylobacteraceae, g__Campylobacter, s__	0	0	0	0	0	0	0	0	0	0	0	0	0	0	0	0	0	0	0	0	0	0	0	0	0	0	0	0	0	0	0	0	0	0	0	0	0	0	0	0	0	0	0	0	0	0	0	0
300662	k__Bacteria, p__Firmicutes, c__Clostridia, o__Clostridiales, f__Clostridiaceae, g__Sarcina, s__	0	0	0	0	0	0	0	0	0	0	0	0	0	0	0	0	0	0	0	0	0	0	0	0	0	0	0	0	0	0	0	0	0	0	0	0	0	0	0	0	0	0	0	0	0	0	0	0
300729	k__Bacteria, p__Proteobacteria, c__Gammaproteobacteria, o__Enterobacteriales, f__Enterobacteriaceae, g__Providencia, s__	0	0	0	0	0	0	0	0	0	0	0	0	0	0	0	0	0	0	0	0	0	0	0	0	0	0	0	0	0	0	0	0	0	0	0	0	0	0	0	0	0	0	0	0	0	0	0	0
300952	k__Bacteria, p__Firmicutes, c__Clostridia, o__Clostridiales, f__Lachnospiraceae, g__Coprococcus, s__	0	0	0	0	0	0	0	0	0	0	0	0	0	0	0	0	0	0	0	0	0	0	0	0	0	0	0	0	0	0	0	0	0	0	0	0	0	0	0	0	0	0	0	0	0	0	0	0
300978	k__Bacteria, p__Firmicutes, c__Clostridia, o__Clostridiales, f__Lachnospiraceae, g__Blautia, s__	0	0	0	0	0	0	0	0	0	0	0	0	0	0	0	0	0	0	0	0	0	0	0	0	0	0	0	0	0	0	0	0	0	0	0	0	0	0	0	0	0	0	0	0	0	0	0	0
301149	k__Bacteria, p__Proteobacteria, c__Gammaproteobacteria, o__Enterobacteriales, f__Enterobacteriaceae, g__, s__	0	0	0	0	0	0	0	0	0	0	0	0	0	0	31	0	0	18	0	0	0	0	0	0	0	0	0	0	0	0	0	0	0	0	0	0	1	0	0	0	0	0	0	0	0	0	17	0
301184	k__Bacteria, p__Proteobacteria, c__Gammaproteobacteria, o__Enterobacteriales, f__Enterobacteriaceae, g__, s__	0	0	0	0	0	0	0	0	0	0	0	0	0	0	3	0	0	6	0	0	0	0	0	0	0	0	0	0	0	0	0	0	0	0	0	0	0	0	0	0	0	0	0	0	0	0	4	0
301270	k__Bacteria, p__Firmicutes, c__Bacilli, o__Lactobacillales, f__Streptococcaceae, g__Streptococcus, s__	0	0	0	0	0	0	0	0	0	0	0	0	0	0	0	0	0	0	0	0	0	0	0	0	0	0	0	0	0	0	0	0	0	0	0	0	0	0	0	0	0	0	0	0	0	0	0	0
301363	k__Bacteria, p__Firmicutes, c__Bacilli, o__Lactobacillales, f__Lactobacillaceae, g__Lactobacillus, s__	0	0	0	0	0	0	0	0	0	0	0	0	0	0	0	0	0	0	0	0	0	0	0	0	0	0	0	0	0	0	0	0	0	0	0	0	0	0	0	0	0	0	0	0	0	0	0	0
301578	k__Bacteria, p__Bacteroidetes, c__Bacteroidia, o__Bacteroidales, f__Bacteroidaceae, g__Bacteroides, s__	0	0	0	0	0	0	0	0	0	0	0	0	0	0	0	0	0	0	0	0	0	0	0	0	0	0	0	0	0	0	0	0	0	0	0	0	0	0	0	0	0	0	0	0	0	0	0	0
302160	k__Bacteria, p__Firmicutes, c__Clostridia, o__Clostridiales, f__Ruminococcaceae, g__, s__	0	0	0	0	0	0	0	0	0	0	0	0	0	0	0	0	0	0	0	0	0	0	0	0	0	0	0	0	0	0	0	0	0	0	0	0	0	0	0	0	0	0	0	0	0	0	0	0
302302	k__Bacteria, p__Proteobacteria, c__Betaproteobacteria, o__Burkholderiales, f__Comamonadaceae, g__Comamonas, s__	0	0	0	0	0	0	9	0	0	0	0	0	0	0	0	0	0	0	0	0	0	0	0	0	0	0	0	0	0	0	0	0	0	0	0	0	0	0	0	0	0	0	0	0	0	0	0	0
302746	k__Bacteria, p__Firmicutes, c__Clostridia, o__Clostridiales, f__Lachnospiraceae, g__, s__	0	0	0	0	0	0	0	0	0	0	0	0	0	0	0	0	0	0	0	0	0	0	0	0	0	0	0	0	0	0	0	0	0	0	0	0	0	0	0	0	0	0	0	0	0	0	0	0
302932	k__Bacteria, p__Firmicutes, c__Clostridia, o__Clostridiales, f__Clostridiaceae, g__, s__	0	0	0	0	0	0	0	0	0	0	0	0	0	0	0	0	0	0	0	0	0	0	0	0	0	0	0	0	0	0	0	0	0	0	0	0	0	0	0	0	0	0	0	0	0	0	0	0
302975	k__Bacteria, p__Firmicutes, c__Bacilli, o__Lactobacillales, f__Lactobacillaceae, g__Lactobacillus, s__	0	0	0	0	0	0	0	0	0	0	0	0	0	1	0	0	1	2	0	0	0	0	0	0	3	0	0	0	0	0	0	0	0	0	0	0	0	0	0	0	0	0	0	0	0	0	0	0
303498	k__Bacteria, p__Actinobacteria, c__Coriobacteriia, o__Coriobacteriales, f__Coriobacteriaceae, g__, s__	0	0	0	0	0	0	0	0	0	0	0	0	0	0	0	0	0	0	0	0	0	0	0	0	0	0	0	0	0	0	0	0	0	0	0	0	0	0	0	0	0	0	0	0	0	0	0	0
303990	k__Bacteria, p__Firmicutes, c__Clostridia, o__Clostridiales, f__Clostridiaceae, g__Clostridium, s__	0	0	0	0	0	0	0	0	0	0	0	0	0	0	0	0	0	0	0	0	0	0	0	0	0	0	0	0	0	0	0	0	0	0	0	0	0	0	0	0	0	0	0	0	0	0	0	0
304211	k__Bacteria, p__Firmicutes, c__Clostridia, o__Clostridiales, f__Ruminococcaceae, g__Ruminococcus, s__	0	0	0	0	0	0	0	0	0	0	0	48	0	0	0	0	0	0	0	0	0	0	0	0	0	0	0	0	0	0	0	0	0	0	0	0	0	0	0	0	0	0	0	0	0	0	0	0
304309	k__Bacteria, p__Firmicutes, c__Clostridia, o__Clostridiales, f__Lachnospiraceae, g__Blautia, s__producta	0	0	0	0	0	0	0	0	0	0	0	0	0	0	0	0	0	0	0	0	0	0	0	0	0	0	0	0	0	0	0	0	0	0	0	0	0	0	0	0	0	0	0	0	0	0	0	0
304641	k__Bacteria, p__Proteobacteria, c__Gammaproteobacteria, o__Enterobacteriales, f__Enterobacteriaceae, g__, s__	0	0	0	0	0	0	0	0	0	0	0	0	0	0	1	0	0	6	0	0	0	0	0	0	0	0	0	0	0	0	0	0	0	0	0	0	0	0	0	0	1	0	0	0	0	0	3	0
304779	k__Bacteria, p__Firmicutes, c__Clostridia, o__Clostridiales, f__Clostridiaceae, g__Clostridium, s__perfringens	0	0	0	0	0	0	0	0	0	0	0	0	0	0	0	0	0	0	0	0	0	0	0	0	0	0	0	0	0	0	0	0	0	0	0	0	0	0	0	0	0	0	0	0	0	0	0	0
304973	k__Bacteria, p__Firmicutes, c__Clostridia, o__Clostridiales, f__Ruminococcaceae, g__Oscillospira, s__	0	0	0	0	0	0	0	0	0	0	0	0	0	0	0	0	0	0	0	0	0	0	0	0	0	0	0	0	0	0	0	0	0	0	0	0	0	0	0	0	0	0	0	0	0	0	0	0
305288	k__Bacteria, p__Firmicutes, c__Clostridia, o__Clostridiales, f__Clostridiaceae, g__Clostridium, s__	0	0	0	0	0	0	0	0	0	0	0	0	0	0	0	0	0	0	0	0	0	0	0	0	0	0	0	0	0	0	0	0	0	0	0	0	0	0	0	0	0	0	0	0	0	0	0	0
305318	k__Bacteria, p__Firmicutes, c__Clostridia, o__Clostridiales, f__Lachnospiraceae, g__, s__	0	0	0	0	0	0	0	0	0	0	0	0	0	0	0	0	0	0	0	0	0	0	0	0	0	0	0	0	0	0	0	0	0	0	0	0	0	0	0	0	0	0	0	0	0	0	0	0
305946	k__Bacteria, p__Bacteroidetes, c__Bacteroidia, o__Bacteroidales, f__Bacteroidaceae, g__Bacteroides, s__	0	0	0	0	0	0	0	0	0	0	0	0	0	0	0	0	0	0	0	0	0	0	0	0	0	0	0	0	0	0	0	0	0	0	0	0	0	0	0	0	0	0	0	0	1	0	0	0
306261	k__Bacteria, p__Firmicutes, c__Clostridia, o__Clostridiales, f__Lachnospiraceae, g__, s__	0	0	0	0	0	0	0	0	0	0	0	0	0	0	0	0	0	0	0	0	0	0	0	0	0	0	0	0	0	0	2	0	0	0	0	0	0	0	0	0	0	0	0	0	0	0	0	0
306306	k__Bacteria, p__Firmicutes, c__Bacilli, o__Lactobacillales, f__Lactobacillaceae, g__Lactobacillus, s__	0	0	0	0	0	0	0	0	0	0	0	0	0	0	0	0	0	6	0	0	0	0	0	0	0	0	0	0	0	0	0	0	0	0	0	0	0	0	0	0	0	0	0	0	0	0	0	0
306633	k__Bacteria, p__Firmicutes, c__Clostridia, o__Clostridiales, f__Ruminococcaceae, g__, s__	0	0	0	0	0	0	0	0	0	0	0	0	0	0	0	0	0	0	0	0	0	0	0	0	0	0	0	0	0	0	0	0	0	0	0	0	0	0	0	0	0	0	0	0	0	0	0	0
306647	k__Bacteria, p__Tenericutes, c__Mollicutes, o__Mycoplasmatales, f__Mycoplasmataceae, g__Mycoplasma, s__	0	0	0	0	0	0	0	0	0	0	0	0	0	0	0	0	0	0	0	0	0	0	0	0	0	0	0	0	0	0	0	7	0	0	0	0	0	0	0	0	0	3	0	0	0	0	0	0
307238	k__Bacteria, p__Firmicutes, c__Clostridia, o__Clostridiales, f__Ruminococcaceae, g__Oscillospira, s__	0	0	0	0	0	0	0	0	0	0	0	0	0	0	0	0	0	0	0	0	0	0	0	0	0	0	0	0	0	0	0	0	0	0	0	0	0	0	0	0	0	0	0	0	0	0	0	0
307856	k__Bacteria, p__Proteobacteria, c__Alphaproteobacteria, o__Sphingomonadales, f__Sphingomonadaceae, g__Sphingomonas, s__	0	0	0	0	0	0	0	0	0	0	0	0	0	0	0	0	0	0	0	0	0	0	0	0	0	0	0	0	0	0	0	0	0	0	0	0	0	0	0	0	0	0	0	0	0	0	0	0
308057	k__Bacteria, p__Firmicutes, c__Clostridia, o__Clostridiales, f__, g__, s__	0	0	0	0	0	0	0	0	0	0	0	0	0	0	0	0	0	0	0	0	0	0	0	0	0	0	0	0	0	0	0	0	0	0	0	0	0	0	0	0	0	0	0	0	0	0	0	0
308072	k__Bacteria, p__Firmicutes, c__Clostridia, o__Clostridiales, f__Lachnospiraceae, g__, s__	0	0	0	0	0	0	0	0	0	0	0	0	0	0	0	0	0	0	0	0	0	0	0	0	0	0	0	0	0	0	0	0	0	0	0	0	0	0	0	0	0	0	0	0	0	0	0	0
308249	k__Bacteria, p__Firmicutes, c__Bacilli, o__Lactobacillales, f__Lactobacillaceae, g__Lactobacillus, s__	0	0	0	0	0	0	0	0	0	0	0	0	0	0	0	0	0	0	0	0	0	0	0	0	0	0	0	0	0	0	0	0	0	0	0	0	0	0	0	0	0	0	0	0	0	0	0	0
308309	k__Bacteria, p__Firmicutes, c__Clostridia, o__Clostridiales, f__Peptostreptococcaceae, g__, s__	0	0	0	0	0	0	0	0	0	0	0	0	0	0	0	0	0	0	0	0	0	0	0	0	0	0	0	0	0	0	0	0	0	0	0	0	0	0	0	0	0	0	0	0	0	0	0	0
308333	k__Bacteria, p__Firmicutes, c__Clostridia, o__Clostridiales, f__Ruminococcaceae, g__Faecalibacterium, s__prausnitzii	0	0	0	0	0	0	0	0	0	0	0	0	0	0	0	0	0	0	0	0	0	0	0	0	0	0	0	0	0	0	0	0	0	0	0	0	0	0	0	0	0	0	0	0	0	0	0	0
308598	k__Bacteria, p__Bacteroidetes, c__Bacteroidia, o__Bacteroidales, f__Bacteroidaceae, g__Bacteroides, s__ovatus	0	0	0	0	0	0	0	0	0	0	0	0	0	0	0	0	0	0	0	0	0	0	0	0	0	0	0	0	0	0	0	0	0	0	0	0	0	0	0	0	0	0	0	0	0	0	0	0
308684	k__Bacteria, p__Firmicutes, c__Clostridia, o__Clostridiales, f__Clostridiaceae, g__, s__	0	0	0	0	0	0	0	0	0	0	0	0	0	0	0	0	0	0	0	0	0	0	0	0	0	0	0	0	0	0	0	0	0	0	0	0	0	0	0	0	0	0	0	0	0	0	0	0
308956	k__Bacteria, p__Bacteroidetes, c__Bacteroidia, o__Bacteroidales, f__Porphyromonadaceae, g__Porphyromonas, s__endodontalis	0	0	0	0	0	0	0	0	0	0	0	0	0	0	0	0	0	0	0	0	0	0	0	0	0	0	0	0	0	0	0	0	0	0	0	0	0	0	0	0	0	0	0	0	0	0	0	0
309302	k__Bacteria, p__Firmicutes, c__Clostridia, o__Clostridiales, f__Ruminococcaceae, g__Oscillospira, s__	0	0	0	0	0	0	0	0	0	0	0	0	0	0	0	0	0	0	0	0	0	0	0	0	0	0	0	0	0	0	0	0	0	0	0	0	0	0	0	0	0	0	0	0	0	0	0	0
309433	k__Bacteria, p__Firmicutes, c__Clostridia, o__Clostridiales, f__Lachnospiraceae, g__Lachnospira, s__	0	0	0	0	0	0	0	0	0	0	0	0	0	0	0	0	0	0	0	0	0	0	0	0	0	0	0	0	0	0	0	0	0	0	0	0	0	0	0	0	0	0	0	0	0	0	0	0
309720	k__Bacteria, p__Firmicutes, c__Clostridia, o__Clostridiales, f__Ruminococcaceae, g__, s__	0	0	0	0	0	978	0	0	0	0	0	0	0	0	0	0	0	0	0	0	0	0	0	0	0	0	0	0	0	0	0	0	0	0	0	0	0	0	0	0	0	0	0	0	0	0	0	0
310018	k__Bacteria, p__Proteobacteria, c__Gammaproteobacteria, o__Pseudomonadales, f__Moraxellaceae, g__Acinetobacter, s__rhizosphaerae	0	0	0	0	0	4	0	0	0	0	0	0	0	0	0	0	2	0	0	0	0	0	0	0	0	0	0	0	0	0	0	0	0	0	0	0	0	0	0	0	0	0	0	0	0	0	0	0
310301	k__Bacteria, p__Firmicutes, c__Clostridia, o__Clostridiales, f__Ruminococcaceae, g__Faecalibacterium, s__prausnitzii	1	0	0	0	0	0	0	0	0	0	1	0	8	0	0	0	0	0	0	0	0	0	0	0	0	0	0	0	0	0	0	0	0	0	0	0	0	0	0	0	0	0	0	0	0	0	0	0
310886	k__Bacteria, p__Firmicutes, c__Clostridia, o__Clostridiales, f__Ruminococcaceae, g__Oscillospira, s__	0	0	0	0	0	0	0	0	0	0	0	46	0	0	0	0	0	0	0	0	0	0	0	0	0	0	0	0	0	0	0	0	0	0	0	0	0	0	0	0	0	0	0	0	0	0	0	0
311305	k__Bacteria, p__Firmicutes, c__Clostridia, o__Clostridiales, f__Clostridiaceae, g__Clostridium, s__perfringens	0	0	0	0	0	1	0	158	0	0	0	0	0	0	0	0	0	0	0	0	0	0	0	0	0	0	0	0	0	0	0	0	0	0	0	0	0	0	214	0	0	0	0	0	0	0	0	0
311522	k__Bacteria, p__Proteobacteria, c__Gammaproteobacteria, o__Pseudomonadales, f__Pseudomonadaceae, g__Pseudomonas, s__	0	0	0	0	0	0	0	0	0	0	0	0	0	0	0	0	0	0	0	0	0	0	0	0	0	0	0	0	0	0	0	0	0	0	0	0	0	0	0	0	0	0	0	0	0	0	0	0
311820	k__Bacteria, p__Firmicutes, c__Clostridia, o__Clostridiales, f__Lachnospiraceae, g__, s__	0	0	0	0	0	0	0	0	0	0	0	0	0	0	0	0	0	0	0	0	0	0	0	0	0	0	0	0	0	0	0	0	0	0	0	0	0	0	0	0	0	0	0	0	0	0	0	0
311947	k__Bacteria, p__Firmicutes, c__Clostridia, o__Clostridiales, f__Ruminococcaceae, g__, s__	0	0	0	0	0	0	0	0	0	0	0	0	0	0	0	0	0	0	0	0	0	0	0	0	0	0	0	0	0	0	0	0	0	0	0	0	0	0	0	0	0	0	0	0	0	0	0	0
312070	k__Bacteria, p__Firmicutes, c__Clostridia, o__Clostridiales, f__[Mogibacteriaceae], g__, s__	0	0	0	0	0	0	0	0	0	0	0	0	0	0	0	0	0	0	0	0	0	0	0	0	0	0	0	0	0	0	0	0	0	0	0	0	0	0	0	0	0	0	0	0	0	0	0	0
312140	k__Bacteria, p__Bacteroidetes, c__Bacteroidia, o__Bacteroidales, f__Bacteroidaceae, g__Bacteroides, s__	0	0	0	0	0	0	0	0	0	0	0	0	0	0	0	0	0	0	0	0	0	0	0	0	0	0	0	0	0	0	0	0	0	0	0	0	0	0	0	0	0	0	0	0	0	0	0	0
312490	k__Bacteria, p__Firmicutes, c__Clostridia, o__Clostridiales, f__, g__, s__	0	0	0	0	0	0	0	0	0	0	0	0	0	0	0	0	0	0	0	0	0	0	0	0	0	0	0	0	0	0	0	0	0	0	0	0	0	0	0	0	0	0	0	0	0	0	0	0
312532	k__Bacteria, p__Actinobacteria, c__Actinobacteria, o__Actinomycetales, f__Nocardioidaceae, g__Propionicimonas, s__	0	0	0	0	0	0	0	0	0	0	0	0	0	0	0	0	0	0	0	0	0	0	0	0	0	0	0	0	0	0	0	0	0	0	0	0	0	0	0	0	0	0	0	0	0	0	0	0
312586	k__Bacteria, p__Firmicutes, c__Clostridia, o__Clostridiales, f__Lachnospiraceae, g__, s__	0	0	0	0	0	0	0	0	0	0	0	0	0	0	0	0	0	0	0	0	0	0	0	0	0	0	0	0	0	0	0	0	0	0	0	0	0	0	0	0	0	0	0	0	0	0	0	0
312770	k__Bacteria, p__Bacteroidetes, c__Bacteroidia, o__Bacteroidales, f__Bacteroidaceae, g__Bacteroides, s__eggerthii	0	0	0	0	0	0	0	0	0	0	0	0	0	0	0	0	0	0	0	0	0	0	0	0	0	0	0	0	0	0	0	0	0	0	0	0	0	0	0	0	0	0	0	0	0	0	0	0
313143	k__Bacteria, p__Firmicutes, c__Clostridia, o__Clostridiales, f__Peptostreptococcaceae, g__, s__	0	0	0	0	0	0	0	0	0	0	0	0	0	0	0	0	0	0	0	0	0	0	0	0	0	0	0	0	0	0	0	0	0	0	0	0	0	0	0	0	0	0	0	0	0	0	0	0
314095	k__Bacteria, p__Firmicutes, c__Clostridia, o__Clostridiales, f__Lachnospiraceae, g__Lachnospira, s__	0	0	0	0	0	0	0	0	0	0	0	0	0	0	0	0	0	0	0	0	0	0	0	0	0	0	0	0	0	0	0	0	0	0	0	0	0	0	0	0	0	0	0	0	0	0	0	0
314433	k__Bacteria, p__Firmicutes, c__Clostridia, o__Clostridiales, f__Ruminococcaceae, g__, s__	0	0	0	0	0	0	0	0	0	0	0	0	0	0	0	0	0	0	0	0	0	0	0	0	0	0	0	0	0	0	0	0	0	0	0	0	0	0	0	0	0	0	0	0	0	0	0	0
315189	k__Bacteria, p__Firmicutes, c__Bacilli, o__Lactobacillales, f__Lactobacillaceae, g__Lactobacillus, s__	0	0	0	0	0	0	0	0	0	0	0	0	0	0	0	0	0	0	0	0	0	0	0	0	0	0	0	0	0	0	0	0	0	15	0	0	0	0	0	0	0	0	0	0	0	0	0	0
315223	k__Bacteria, p__Firmicutes, c__Clostridia, o__Clostridiales, f__Ruminococcaceae, g__Anaerotruncus, s__	0	0	0	0	0	0	0	0	0	0	0	0	0	0	0	0	0	0	0	0	0	0	0	0	0	0	0	0	0	0	0	0	0	0	0	0	0	0	0	0	0	0	0	0	0	0	0	0
315391	k__Bacteria, p__Firmicutes, c__Clostridia, o__Clostridiales, f__Ruminococcaceae, g__Faecalibacterium, s__prausnitzii	0	0	0	0	0	0	0	0	0	0	0	0	4	0	0	0	0	0	0	0	0	0	0	0	0	0	0	0	0	0	0	0	0	0	0	0	0	0	0	0	0	0	0	0	0	0	0	0
315429	k__Bacteria, p__Bacteroidetes, c__Bacteroidia, o__Bacteroidales, f__Bacteroidaceae, g__Bacteroides, s__	0	0	0	0	0	0	0	0	0	0	0	0	0	0	0	0	0	0	0	0	0	0	0	0	0	0	0	0	0	0	0	0	0	0	0	0	0	0	0	0	0	0	0	0	0	0	0	0
315846	k__Bacteria, p__Bacteroidetes, c__Bacteroidia, o__Bacteroidales, f__[Barnesiellaceae], g__, s__	0	0	0	0	0	0	0	0	0	0	0	0	0	0	0	0	0	0	0	0	0	0	0	0	0	0	0	0	0	0	0	0	0	0	0	0	0	0	0	0	0	0	0	0	0	0	0	0
315896	k__Bacteria, p__Firmicutes, c__Clostridia, o__Clostridiales, f__, g__, s__	0	0	0	0	0	0	0	0	0	0	0	0	0	0	0	0	0	0	0	0	0	0	0	0	0	0	0	0	0	0	0	0	0	0	0	0	0	0	0	0	0	0	0	0	0	0	0	0
315982	k__Bacteria, p__Firmicutes, c__Clostridia, o__Clostridiales, f__Clostridiaceae, g__Clostridium, s__perfringens	0	0	0	0	0	0	0	0	0	0	0	0	0	0	0	0	0	0	0	0	0	0	0	0	0	0	0	0	0	0	0	0	0	0	0	0	0	0	0	0	0	0	0	0	0	0	0	0
316081	k__Bacteria, p__Firmicutes, c__Clostridia, o__Clostridiales, f__Ruminococcaceae, g__, s__	0	0	0	0	0	0	0	0	0	0	0	0	0	0	0	0	0	0	0	0	0	0	0	0	0	0	0	0	0	0	0	0	0	0	0	0	0	0	0	0	0	0	0	0	0	0	0	0
316496	k__Bacteria, p__Firmicutes, c__Clostridia, o__Clostridiales, f__Clostridiaceae, g__SMB53, s__	0	0	0	0	0	0	0	0	0	0	0	0	0	0	0	0	10	0	0	0	0	0	0	0	0	0	0	0	0	0	0	0	0	0	0	0	0	0	0	0	0	0	0	0	0	0	0	0
316515	k__Bacteria, p__Firmicutes, c__Bacilli, o__Lactobacillales, f__Streptococcaceae, g__, s__	0	0	0	0	0	0	0	0	0	0	0	0	0	0	0	0	0	10	0	0	0	0	0	0	0	0	0	0	0	0	0	0	0	17	0	0	0	0	0	0	0	0	0	0	0	0	0	0
316587	k__Bacteria, p__Firmicutes, c__Bacilli, o__Lactobacillales, f__Streptococcaceae, g__Streptococcus, s__	0	0	0	0	0	0	0	0	0	0	0	0	0	0	0	0	0	0	0	0	0	0	0	0	0	0	0	0	0	0	0	0	0	0	0	0	0	0	0	0	0	0	0	0	0	0	0	0
316761	k__Bacteria, p__Bacteroidetes, c__Bacteroidia, o__Bacteroidales, f__Bacteroidaceae, g__Bacteroides, s__eggerthii	0	0	0	0	0	0	0	0	0	0	0	0	0	0	0	0	0	0	0	0	0	0	0	0	0	0	0	0	0	0	0	0	0	0	0	0	0	0	0	0	0	0	0	0	0	0	0	0
316852	k__Bacteria, p__Proteobacteria, c__Gammaproteobacteria, o__Pasteurellales, f__Pasteurellaceae, g__Haemophilus, s__	0	0	0	0	0	0	0	0	0	0	0	0	0	0	0	0	0	0	0	0	0	0	0	0	0	0	0	0	0	0	0	0	0	0	0	0	0	0	0	0	0	0	0	0	3	0	0	0
316924	k__Bacteria, p__Proteobacteria, c__Alphaproteobacteria, o__Rhizobiales, f__Methylobacteriaceae, g__, s__	0	0	0	0	0	0	0	0	0	0	0	0	0	0	0	0	0	0	0	0	0	0	0	0	0	0	0	0	0	0	0	0	0	0	0	0	0	0	0	0	0	0	0	0	0	0	0	0
317135	k__Bacteria, p__Firmicutes, c__Clostridia, o__Clostridiales, f__Ruminococcaceae, g__, s__	0	0	0	0	0	0	0	0	0	0	0	0	0	0	0	0	0	0	0	0	0	0	0	0	0	0	0	0	0	0	0	0	0	0	0	0	0	0	0	0	0	0	0	0	0	0	0	0
317677	k__Bacteria, p__Firmicutes, c__Clostridia, o__Clostridiales, f__Ruminococcaceae, g__, s__	0	0	0	0	0	0	0	0	0	0	0	0	0	0	0	0	0	0	0	0	0	0	0	0	0	0	0	0	0	0	0	0	0	0	0	0	0	0	0	0	0	0	0	0	0	0	0	0
318229	k__Bacteria, p__Firmicutes, c__Clostridia, o__Clostridiales, f__Clostridiaceae, g__, s__	0	0	0	0	0	0	0	0	0	0	0	0	0	0	0	0	0	0	0	0	0	0	0	0	0	0	0	0	0	0	0	0	0	0	0	0	0	0	0	0	0	0	0	0	0	0	0	0
318583	k__Bacteria, p__Firmicutes, c__Bacilli, o__Lactobacillales, f__Lactobacillaceae, g__Lactobacillus, s__	0	0	0	0	0	0	0	0	0	0	0	0	0	0	0	0	0	0	0	0	0	0	0	0	0	0	0	0	0	0	0	0	0	0	0	0	0	0	0	0	0	0	0	0	0	0	0	0
318609	k__Bacteria, p__Proteobacteria, c__Alphaproteobacteria, o__Rhizobiales, f__Bradyrhizobiaceae, g__, s__	0	0	0	0	0	0	0	0	0	0	0	0	0	0	0	0	0	0	0	0	0	0	0	0	0	0	0	0	0	0	0	0	0	0	0	0	0	0	0	0	0	0	0	0	0	0	0	0
319455	k__Bacteria, p__Firmicutes, c__Clostridia, o__Clostridiales, f__Christensenellaceae, g__, s__	0	0	0	0	0	0	0	0	0	0	0	0	0	0	0	0	0	0	0	0	0	0	0	0	0	0	0	0	0	0	0	0	0	0	0	0	0	0	0	0	0	0	0	0	0	0	0	0
320363	k__Bacteria, p__Firmicutes, c__Clostridia, o__Clostridiales, f__, g__, s__	0	0	0	0	0	0	0	0	0	0	0	0	0	0	0	0	0	0	0	0	0	0	0	0	0	0	0	0	0	0	0	0	0	0	0	0	0	0	0	0	0	0	0	0	0	0	0	0
321902	k__Bacteria, p__Firmicutes, c__Clostridia, o__Clostridiales, f__Lachnospiraceae, g__, s__	0	0	0	0	0	0	0	0	0	0	0	0	0	0	0	0	0	0	0	0	0	0	0	0	0	0	0	0	0	0	0	0	0	0	0	0	0	0	0	0	0	0	0	0	0	0	0	0
322114	k__Bacteria, p__Firmicutes, c__Clostridia, o__Clostridiales, f__Lachnospiraceae, g__Roseburia, s__	0	0	0	0	0	0	0	0	0	0	0	0	0	0	0	0	0	0	0	0	0	0	0	0	0	0	0	0	0	0	0	0	0	0	0	0	0	0	0	0	0	0	0	0	0	0	0	0
322136	k__Bacteria, p__Firmicutes, c__Bacilli, o__Bacillales, f__Bacillaceae, g__Bacillus, s__thermoamylovorans	0	0	0	0	0	0	0	0	0	0	0	0	0	0	0	0	0	0	0	0	0	0	0	0	0	0	0	0	0	0	0	0	0	0	0	0	0	0	0	0	0	0	0	0	0	0	0	0
322560	k__Bacteria, p__Firmicutes, c__Clostridia, o__Clostridiales, f__Clostridiaceae, g__SMB53, s__	0	0	0	0	0	0	0	0	0	0	0	0	0	0	0	0	0	0	0	0	0	0	0	0	0	0	0	0	0	0	0	0	0	0	0	0	0	0	0	0	0	0	0	0	0	0	0	0
322723	k__Bacteria, p__Firmicutes, c__Bacilli, o__Lactobacillales, f__Lactobacillaceae, g__Lactobacillus, s__	0	0	0	0	0	0	0	0	0	0	0	0	0	0	0	0	0	28	0	0	0	0	0	0	0	0	0	0	0	0	0	0	0	35	0	0	0	2	0	0	0	0	0	0	0	0	0	0
322835	k__Bacteria, p__Firmicutes, c__Clostridia, o__Clostridiales, f__Lachnospiraceae, g__Lachnospira, s__	0	0	0	0	0	0	0	0	0	0	0	0	0	0	0	0	0	0	0	0	0	0	0	0	0	0	0	0	0	0	0	0	0	0	0	0	0	0	0	0	0	0	0	0	0	0	0	0
322927	k__Bacteria, p__Proteobacteria, c__Gammaproteobacteria, o__Pseudomonadales, f__Moraxellaceae, g__Acinetobacter, s__	0	0	0	0	0	0	0	0	0	0	0	0	0	0	0	0	0	0	0	0	0	0	0	0	0	0	0	0	0	0	39	0	0	0	4	0	0	0	27	2	0	0	0	0	0	0	0	0
323135	k__Bacteria, p__Firmicutes, c__Clostridia, o__Clostridiales, f__Ruminococcaceae, g__Ruminococcus, s__	0	0	0	0	0	0	0	0	0	0	0	0	0	0	0	0	0	0	0	0	0	0	0	0	0	0	0	0	0	0	0	0	0	0	0	0	0	0	0	0	0	0	0	0	0	0	0	0
323746	k__Bacteria, p__Firmicutes, c__Clostridia, o__Clostridiales, f__, g__, s__	0	0	0	0	0	0	0	0	0	0	0	0	0	0	0	0	0	0	0	0	0	0	0	0	0	0	0	0	0	0	0	0	0	0	0	0	0	0	0	0	0	0	0	0	0	0	0	0
324015	k__Bacteria, p__Firmicutes, c__Clostridia, o__Clostridiales, f__, g__, s__	0	0	0	0	0	0	0	0	0	0	0	0	0	0	0	0	0	0	0	0	0	0	0	0	0	0	0	0	0	0	0	0	0	0	0	0	0	0	0	0	0	0	0	0	0	0	0	0
324214	k__Bacteria, p__Firmicutes, c__Clostridia, o__Clostridiales, f__Ruminococcaceae, g__Oscillospira, s__	0	0	0	0	0	0	0	0	0	0	0	0	0	0	0	0	0	0	0	0	0	0	0	0	0	0	0	0	0	0	0	0	0	0	0	0	0	0	0	0	0	0	0	0	0	0	0	0
324219	k__Bacteria, p__Firmicutes, c__Clostridia, o__Clostridiales, f__Ruminococcaceae, g__, s__	0	0	0	0	0	0	0	0	0	0	0	0	0	0	0	0	0	0	0	0	0	0	0	0	0	0	0	0	0	0	0	0	0	0	0	0	0	0	0	0	0	0	0	0	0	0	0	0
324532	k__Bacteria, p__Fusobacteria, c__Fusobacteriia, o__Fusobacteriales, f__Leptotrichiaceae, g__Leptotrichia, s__	0	0	0	0	0	1	0	0	0	0	0	103	0	0	0	0	0	0	0	0	0	0	0	0	20	0	0	0	0	0	0	0	0	0	2	0	8	0	0	4	0	0	1	38	0	0	0	0
324629	k__Bacteria, p__Bacteroidetes, c__[Saprospirae], o__[Saprospirales], f__Chitinophagaceae, g__Segetibacter, s__	0	0	0	0	0	0	0	0	0	0	0	0	0	0	0	0	0	0	0	0	0	0	8	0	0	0	0	0	0	0	0	0	0	0	0	0	0	0	0	0	0	0	0	0	0	0	0	0
324926	k__Bacteria, p__Firmicutes, c__Bacilli, o__Lactobacillales, f__Lactobacillaceae, g__Lactobacillus, s__	0	0	0	0	0	0	0	0	0	0	0	0	0	0	0	0	0	0	0	0	0	0	0	0	0	0	0	0	0	0	0	0	0	0	0	0	0	0	0	0	0	0	0	0	0	0	0	0
325419	k__Bacteria, p__Firmicutes, c__Clostridia, o__Clostridiales, f__Clostridiaceae, g__, s__	0	0	0	0	0	0	0	0	0	0	0	0	0	0	0	0	0	0	0	0	0	0	0	0	0	0	0	0	29	0	0	0	0	0	0	0	0	0	0	0	0	0	0	0	0	0	0	0
325808	k__Bacteria, p__Firmicutes, c__Clostridia, o__Clostridiales, f__Veillonellaceae, g__Megamonas, s__	0	0	0	0	0	0	0	0	0	0	0	0	0	0	0	0	0	0	0	0	0	0	0	0	0	0	0	0	0	0	0	0	0	0	0	0	0	0	0	0	0	0	0	0	0	0	0	0
325918	k__Bacteria, p__Firmicutes, c__Bacilli, o__Lactobacillales, f__Lactobacillaceae, g__Lactobacillus, s__	0	0	0	0	0	0	0	0	0	0	0	0	0	0	0	0	0	0	0	0	0	0	0	0	0	0	0	0	0	0	0	0	0	0	0	0	0	0	0	0	0	0	0	0	0	0	0	0
326136	k__Bacteria, p__Firmicutes, c__Clostridia, o__Clostridiales, f__, g__, s__	0	0	0	0	0	0	0	0	0	0	0	0	0	0	0	0	0	0	0	0	0	0	0	0	0	0	0	0	0	0	0	0	0	0	0	0	0	0	0	0	0	0	0	0	0	0	0	0
326482	k__Bacteria, p__Bacteroidetes, c__Bacteroidia, o__Bacteroidales, f__Prevotellaceae, g__Prevotella, s__copri	0	0	0	0	0	0	0	0	0	0	0	0	0	0	0	0	0	0	0	0	0	0	0	0	0	0	0	0	0	0	0	0	0	0	0	0	0	0	0	0	0	0	0	0	0	0	0	0
326662	k__Bacteria, p__Bacteroidetes, c__Bacteroidia, o__Bacteroidales, f__Bacteroidaceae, g__Bacteroides, s__	0	0	0	0	0	0	0	0	0	0	0	0	0	0	0	0	0	0	0	0	0	0	0	0	0	0	0	0	0	0	0	0	0	0	0	0	0	0	0	0	0	0	0	0	0	0	0	0
326804	k__Bacteria, p__Firmicutes, c__Clostridia, o__Clostridiales, f__, g__, s__	0	0	0	0	0	0	0	0	0	0	0	0	0	0	0	0	0	0	0	0	0	0	0	0	0	0	0	0	0	0	0	0	0	0	0	0	0	0	0	0	0	0	0	0	0	0	0	0
327050	k__Bacteria, p__Bacteroidetes, c__Bacteroidia, o__Bacteroidales, f__Bacteroidaceae, g__Bacteroides, s__	0	0	0	0	0	0	0	0	0	0	0	0	0	0	0	0	0	0	0	0	0	0	0	0	0	0	0	0	0	0	0	0	0	0	0	0	0	0	0	0	0	0	0	0	0	0	0	0
327432	k__Bacteria, p__Proteobacteria, c__Betaproteobacteria, o__Burkholderiales, f__Oxalobacteraceae, g__, s__	0	0	0	0	0	0	0	0	0	0	0	0	0	0	0	0	0	0	0	0	0	0	0	0	0	0	0	0	0	0	0	0	0	0	0	0	0	0	0	0	0	0	0	0	0	0	0	0
327598	k__Bacteria, p__Firmicutes, c__Clostridia, o__Clostridiales, f__Christensenellaceae, g__, s__	0	0	0	0	0	0	0	0	0	0	0	0	0	0	0	0	0	0	0	0	0	0	0	0	0	0	0	0	0	0	0	0	0	0	0	0	0	0	0	0	0	0	0	0	0	0	0	0
327969	k__Bacteria, p__Firmicutes, c__Clostridia, o__Clostridiales, f__Ruminococcaceae, g__, s__	0	0	0	0	0	0	0	0	0	0	0	0	0	0	0	0	0	0	0	0	0	0	0	0	0	0	0	0	0	0	0	0	0	0	0	0	0	0	0	0	0	0	0	0	0	0	0	0
328393	k__Bacteria, p__Firmicutes, c__Bacilli, o__Lactobacillales, f__Lactobacillaceae, g__Lactobacillus, s__	0	0	0	0	0	0	0	0	0	0	0	0	0	0	0	0	0	0	0	0	0	0	0	0	0	0	0	0	0	0	0	0	0	0	0	0	0	0	0	0	0	0	0	0	0	0	0	0
328472	k__Bacteria, p__Actinobacteria, c__Actinobacteria, o__Actinomycetales, f__Actinomycetaceae, g__Varibaculum, s__	0	0	0	0	0	0	0	0	0	0	0	0	0	0	0	0	0	0	0	0	0	0	0	0	2	0	0	0	0	0	0	0	0	0	0	0	0	0	0	0	0	0	0	0	0	0	0	0
328628	k__Bacteria, p__Firmicutes, c__Clostridia, o__Clostridiales, f__Lachnospiraceae, g__Blautia, s__	0	0	0	0	0	0	0	0	0	0	0	0	0	0	0	0	0	0	0	0	0	0	0	0	0	0	0	0	0	0	0	0	0	0	0	0	0	0	0	0	0	0	0	0	0	0	0	0
328659	k__Bacteria, p__Firmicutes, c__Clostridia, o__Clostridiales, f__Ruminococcaceae, g__, s__	0	0	0	0	0	0	0	0	0	0	0	0	0	0	0	0	0	0	0	0	0	0	0	0	0	0	0	0	0	0	0	0	0	0	0	0	0	0	0	0	0	0	0	0	0	0	0	0
328892	k__Bacteria, p__Firmicutes, c__Clostridia, o__Clostridiales, f__Lachnospiraceae, g__Roseburia, s__	0	0	0	0	0	0	0	0	0	0	0	0	0	0	0	0	0	0	0	0	0	0	0	0	0	0	0	0	0	0	0	0	0	0	0	0	0	0	0	0	0	0	0	0	0	0	0	0
328951	k__Bacteria, p__Nitrospirae, c__Nitrospira, o__Nitrospirales, f__Nitrospiraceae, g__Nitrospira, s__	0	0	0	0	0	0	0	0	0	0	0	13	0	0	0	0	0	0	0	0	0	0	0	0	0	0	0	0	0	0	0	0	0	0	0	0	0	0	0	0	0	0	0	0	0	0	0	0
328955	k__Bacteria, p__Firmicutes, c__Clostridia, o__Clostridiales, f__Clostridiaceae, g__, s__	0	0	0	0	0	0	0	0	0	0	0	0	0	0	0	0	0	0	0	0	0	0	0	0	0	0	0	0	0	0	0	0	0	0	0	0	0	0	0	0	0	0	0	0	0	0	0	0
329096	k__Bacteria, p__Proteobacteria, c__Gammaproteobacteria, o__Enterobacteriales, f__Enterobacteriaceae, g__, s__	0	0	0	0	0	0	0	0	0	0	0	0	0	0	1	0	0	3	0	0	0	0	0	0	0	1	0	1	0	0	0	0	0	0	0	0	0	0	0	0	0	0	0	0	0	0	1	0
329402	k__Bacteria, p__Firmicutes, c__Bacilli, o__Lactobacillales, f__Lactobacillaceae, g__Lactobacillus, s__	0	0	0	0	0	0	0	0	0	0	0	0	0	0	0	0	0	0	0	0	0	0	0	0	0	0	0	0	0	0	0	0	0	0	0	0	0	0	0	0	0	0	0	0	0	0	0	0
329668	k__Bacteria, p__Firmicutes, c__Clostridia, o__Clostridiales, f__Ruminococcaceae, g__, s__	0	0	0	0	0	0	0	0	0	0	0	0	0	0	0	0	0	0	0	0	0	0	0	0	0	0	0	0	0	0	0	0	0	0	0	0	0	0	0	0	0	0	0	0	0	0	0	0
330469	k__Bacteria, p__Firmicutes, c__Clostridia, o__Clostridiales, f__Ruminococcaceae, g__, s__	0	0	0	0	0	0	0	0	0	0	0	0	0	0	0	0	0	0	0	0	0	0	0	0	0	0	0	0	0	0	0	0	0	0	0	0	0	0	0	0	0	0	0	0	0	0	0	0
330564	k__Bacteria, p__Firmicutes, c__Clostridia, o__Clostridiales, f__Lachnospiraceae, g__[Ruminococcus], s__gnavus	0	0	0	0	0	0	0	0	0	0	0	0	0	0	0	0	0	0	0	0	0	0	0	0	0	0	0	0	0	0	0	0	0	0	0	0	0	0	0	0	0	0	0	0	0	0	0	0
330714	k__Bacteria, p__Firmicutes, c__Clostridia, o__Clostridiales, f__Clostridiaceae, g__Clostridium, s__	0	0	0	0	0	0	0	0	0	0	0	0	0	0	0	0	0	0	0	0	0	0	0	0	0	0	0	0	0	0	0	0	0	0	0	0	0	0	0	0	0	0	0	0	0	0	0	0
330772	k__Bacteria, p__Bacteroidetes, c__Bacteroidia, o__Bacteroidales, f__S24-7, g__, s__	0	0	0	0	0	0	0	0	0	0	0	0	0	0	0	0	0	0	0	0	0	0	0	0	0	0	0	0	0	0	0	0	0	0	0	0	0	0	0	0	0	0	0	0	0	0	0	0
331248	k__Bacteria, p__Firmicutes, c__Bacilli, o__Lactobacillales, f__Lactobacillaceae, g__Lactobacillus, s__	0	0	0	0	0	0	0	0	0	0	0	0	0	0	0	0	1	0	0	0	1	0	0	0	0	0	0	0	0	0	0	0	0	0	0	0	0	0	0	0	0	0	0	0	0	0	0	0
331326	k__Bacteria, p__Firmicutes, c__Clostridia, o__Clostridiales, f__, g__, s__	0	0	0	0	0	0	0	0	0	0	0	0	0	0	0	0	0	0	0	0	0	0	0	0	0	0	0	0	0	0	0	0	0	0	0	0	0	0	0	0	0	0	0	0	0	0	0	0
331697	k__Bacteria, p__Proteobacteria, c__Gammaproteobacteria, o__Enterobacteriales, f__Enterobacteriaceae, g__, s__	0	0	0	0	0	7	0	0	0	0	0	0	0	0	0	0	0	5	0	0	0	0	0	0	0	0	23	0	0	0	0	0	0	0	0	0	0	0	0	0	0	0	0	0	0	0	0	0
331752	k__Bacteria, p__Proteobacteria, c__Betaproteobacteria, o__Burkholderiales, f__Oxalobacteraceae, g__Ralstonia, s__	1482	0	0	0	0	369	1146	30	2	0	0	55	0	0	0	0	0	0	0	0	0	0	0	0	0	249	0	1	0	0	0	0	0	0	0	0	0	0	0	0	0	0	0	0	0	0	0	2
331881	k__Bacteria, p__Firmicutes, c__Clostridia, o__Clostridiales, f__Clostridiaceae, g__, s__	0	0	0	0	0	0	0	0	0	0	0	0	0	0	0	0	0	0	0	0	0	0	0	0	0	0	0	0	0	0	0	0	0	0	0	0	0	0	0	0	0	0	0	0	0	0	0	0
332185	k__Bacteria, p__Firmicutes, c__Clostridia, o__Clostridiales, f__Ruminococcaceae, g__, s__	0	0	0	0	0	0	0	0	0	0	0	0	0	0	0	0	0	0	0	0	0	0	0	0	0	0	0	0	0	0	0	0	0	0	0	0	0	0	0	0	0	0	0	0	0	0	0	0
332718	k__Bacteria, p__Firmicutes, c__Bacilli, o__Lactobacillales, f__Lactobacillaceae, g__Lactobacillus, s__	0	0	0	0	0	0	0	0	0	0	0	0	0	0	0	0	0	18	0	0	0	0	1	0	20	0	0	0	0	0	1	0	1	21	0	0	0	0	0	0	0	0	0	0	1	0	0	0
332731	k__Bacteria, p__Firmicutes, c__Clostridia, o__Clostridiales, f__Clostridiaceae, g__Clostridium, s__	0	0	0	0	0	0	0	0	0	0	0	0	0	0	0	0	0	0	0	0	0	0	0	0	0	0	0	0	0	0	0	0	0	0	0	0	0	0	0	0	0	0	0	0	0	0	0	0
332919	k__Bacteria, p__Firmicutes, c__Bacilli, o__Lactobacillales, f__Lactobacillaceae, g__Lactobacillus, s__agilis	0	0	0	0	0	0	0	0	0	0	0	0	0	0	65	0	0	0	0	0	0	0	0	0	0	0	0	0	0	0	0	0	0	0	0	0	0	0	0	0	0	0	0	0	0	0	0	0
332929	k__Bacteria, p__Firmicutes, c__Clostridia, o__Clostridiales, f__Ruminococcaceae, g__, s__	0	0	0	0	0	0	0	0	0	0	0	0	0	0	0	0	0	0	0	0	0	0	0	0	0	0	0	0	0	0	0	0	0	0	0	0	0	0	0	0	0	0	0	0	0	0	0	0
333166	k__Bacteria, p__Firmicutes, c__Clostridia, o__Clostridiales, f__, g__, s__	0	0	0	0	0	0	0	0	0	0	0	0	0	0	0	0	0	0	0	0	0	0	0	0	0	0	0	0	0	0	0	0	0	0	0	0	0	0	0	0	0	0	0	0	0	0	0	0
333178	k__Bacteria, p__Firmicutes, c__Bacilli, o__Lactobacillales, f__Lactobacillaceae, g__Lactobacillus, s__	0	0	0	0	0	0	0	0	0	0	0	0	0	0	0	0	0	0	0	0	0	0	0	0	0	0	0	0	0	0	0	0	0	0	0	0	0	0	0	0	0	0	0	0	0	0	0	0
333886	k__Bacteria, p__Firmicutes, c__Clostridia, o__Clostridiales, f__, g__, s__	0	0	0	0	0	0	0	0	0	0	0	0	0	0	0	0	0	0	0	0	0	0	0	0	0	0	0	0	0	0	0	0	0	0	0	0	0	0	0	0	0	0	0	0	0	0	0	0
334336	k__Bacteria, p__Firmicutes, c__Clostridia, o__Clostridiales, f__Ruminococcaceae, g__, s__	0	0	0	0	0	0	0	0	0	0	0	0	0	0	0	0	0	0	0	0	0	0	0	0	0	0	0	0	0	0	0	0	0	0	0	0	0	0	0	0	0	0	0	0	0	0	0	0
334409	k__Bacteria, p__Proteobacteria, c__Alphaproteobacteria, o__Sphingomonadales, f__Sphingomonadaceae, g__Sphingomonas, s__	0	0	0	0	0	0	0	0	0	0	0	0	0	0	0	0	0	0	0	0	0	0	0	0	0	0	0	0	0	0	0	0	0	0	0	0	0	0	0	0	0	0	0	0	0	0	0	0
335816	k__Bacteria, p__Firmicutes, c__Clostridia, o__Clostridiales, f__Ruminococcaceae, g__, s__	0	0	0	0	0	0	0	0	0	0	0	0	0	0	0	0	0	0	0	0	0	0	0	0	0	0	0	0	0	0	0	0	0	0	0	0	0	0	0	0	0	0	0	0	0	0	0	0
335906	k__Bacteria, p__Firmicutes, c__Clostridia, o__Clostridiales, f__Ruminococcaceae, g__, s__	0	0	0	0	0	0	0	0	0	0	0	0	0	0	0	0	0	0	0	0	0	0	0	0	0	0	0	0	0	0	0	0	0	0	0	0	0	0	0	0	0	0	0	0	0	0	0	0
336627	k__Bacteria, p__Firmicutes, c__Clostridia, o__Clostridiales, f__, g__, s__	0	0	0	0	0	0	0	0	0	0	0	0	0	0	0	0	0	0	0	0	0	0	0	0	0	0	0	0	0	0	0	0	0	0	0	0	0	0	0	0	0	0	0	0	0	0	0	0
337083	k__Bacteria, p__Firmicutes, c__Clostridia, o__Clostridiales, f__Peptostreptococcaceae, g__, s__	0	0	0	0	0	0	0	0	0	0	0	0	0	0	0	0	0	0	0	0	0	0	0	0	0	0	0	0	0	0	0	0	0	0	0	0	0	0	0	0	0	0	0	0	0	0	0	0
337379	k__Bacteria, p__Firmicutes, c__Clostridia, o__Clostridiales, f__Clostridiaceae, g__, s__	0	0	0	0	0	0	0	0	0	0	0	0	0	0	0	0	52	0	0	0	0	0	0	0	0	0	0	0	0	0	0	0	0	0	0	0	0	0	0	0	0	0	0	0	0	0	0	0
337403	k__Bacteria, p__Firmicutes, c__Clostridia, o__Clostridiales, f__, g__, s__	0	0	0	0	0	0	0	0	0	0	0	0	0	0	0	0	0	0	0	0	0	0	0	0	0	0	0	0	0	0	0	0	0	0	0	0	0	0	0	0	0	0	0	0	0	0	0	0
337511	k__Bacteria, p__Firmicutes, c__Clostridia, o__Clostridiales, f__Clostridiaceae, g__, s__	0	0	0	0	0	0	0	0	0	0	0	0	0	0	0	0	0	0	0	0	0	0	0	0	0	0	0	0	0	0	0	0	0	0	0	0	0	0	0	0	0	0	0	0	0	0	0	0
337735	k__Bacteria, p__Firmicutes, c__Clostridia, o__Clostridiales, f__Lachnospiraceae, g__Dorea, s__	0	0	0	0	0	0	0	0	0	0	0	0	0	0	0	0	0	0	0	0	0	0	0	0	0	0	0	0	0	0	0	0	0	0	0	0	0	0	0	0	0	0	0	0	0	0	0	0
337909	k__Bacteria, p__Firmicutes, c__Clostridia, o__Clostridiales, f__Clostridiaceae, g__, s__	0	0	0	0	0	0	0	0	0	0	0	0	0	0	0	0	0	0	0	0	0	0	0	0	0	0	0	0	0	0	0	0	0	0	0	0	0	0	0	0	0	0	0	0	0	0	0	0
338145	k__Bacteria, p__Actinobacteria, c__Coriobacteriia, o__Coriobacteriales, f__Coriobacteriaceae, g__, s__	0	0	0	0	0	0	0	0	0	0	0	0	0	0	0	0	0	0	0	0	0	0	0	0	0	0	0	0	0	0	0	0	0	0	0	0	0	0	0	0	0	0	0	0	0	0	0	0
338177	k__Bacteria, p__Firmicutes, c__Clostridia, o__Clostridiales, f__Lachnospiraceae, g__Roseburia, s__faecis	0	0	0	0	0	0	0	0	0	0	0	24	0	0	0	0	0	0	0	0	0	0	0	0	0	0	0	0	0	0	0	0	0	0	1	0	0	0	0	0	0	0	0	0	0	0	0	0
338605	k__Bacteria, p__Proteobacteria, c__Betaproteobacteria, o__Neisseriales, f__Neisseriaceae, g__Neisseria, s__	0	0	0	0	0	0	0	0	0	0	0	0	0	0	0	0	0	0	0	0	0	0	0	0	0	0	0	0	0	0	0	0	0	0	0	0	0	0	0	0	0	0	0	0	0	0	0	0
338845	k__Bacteria, p__Firmicutes, c__Bacilli, o__Lactobacillales, f__Lactobacillaceae, g__Lactobacillus, s__	0	0	0	0	0	0	0	0	0	0	0	0	0	0	0	0	0	1	0	0	0	0	0	0	0	0	0	0	0	0	0	0	0	0	0	0	0	0	0	0	0	1	0	0	0	0	0	0
338852	k__Bacteria, p__Firmicutes, c__Bacilli, o__Lactobacillales, f__Lactobacillaceae, g__Lactobacillus, s__reuteri	0	0	35	0	0	0	0	59	3	0	1	27	5	2	0	2	18	2541	0	0	0	0	0	0	90	0	0	3	28	0	3	0	0	3583	3	0	2	4986	431	1	0	107	0	0	0	0	559	5
338992	k__Bacteria, p__Firmicutes, c__Clostridia, o__Clostridiales, f__Lachnospiraceae, g__, s__	0	0	0	0	0	0	0	0	0	0	0	0	0	0	0	0	0	0	0	0	0	0	0	0	0	0	0	0	0	0	0	0	0	0	0	0	0	0	0	0	0	0	0	0	0	0	0	0
339013	k__Bacteria, p__Bacteroidetes, c__Bacteroidia, o__Bacteroidales, f__Bacteroidaceae, g__Bacteroides, s__	0	0	0	0	0	0	0	0	0	0	0	0	0	0	0	0	0	0	0	0	0	0	0	0	0	0	0	0	0	0	0	0	0	0	0	0	0	0	0	0	0	0	0	0	0	0	0	0
339015	k__Bacteria, p__Proteobacteria, c__Betaproteobacteria, o__Burkholderiales, f__Comamonadaceae, g__Tepidimonas, s__	0	0	0	0	0	1	255	0	0	0	0	0	0	0	0	0	0	0	0	0	0	0	0	0	0	0	0	0	0	0	65	0	0	0	0	0	0	0	0	0	0	0	0	0	0	32	0	0
339087	k__Bacteria, p__Firmicutes, c__Clostridia, o__Clostridiales, f__Ruminococcaceae, g__Faecalibacterium, s__prausnitzii	0	0	0	0	0	0	0	0	0	0	0	0	0	0	0	0	0	0	0	0	0	0	0	0	0	0	0	0	0	0	0	0	0	0	0	0	0	0	0	0	0	0	0	0	0	0	0	0
339549	k__Bacteria, p__Bacteroidetes, c__Bacteroidia, o__Bacteroidales, f__S24-7, g__, s__	0	0	0	0	0	0	0	0	0	0	0	0	0	0	0	0	0	0	0	0	0	0	0	7	0	0	0	0	0	0	0	0	0	0	0	0	0	0	0	0	0	0	0	0	0	0	0	0
339599	k__Bacteria, p__Bacteroidetes, c__Bacteroidia, o__Bacteroidales, f__Bacteroidaceae, g__Bacteroides, s__fragilis	0	0	0	0	0	0	0	0	0	0	0	0	0	0	0	0	0	0	0	0	0	0	0	0	0	0	0	0	0	0	0	0	0	0	0	0	0	0	0	0	0	0	0	0	0	0	0	0
339685	k__Bacteria, p__Firmicutes, c__Clostridia, o__Clostridiales, f__Peptococcaceae, g__Peptococcus, s__	0	0	0	0	0	0	0	0	0	0	0	0	0	0	0	0	0	0	0	0	0	0	0	0	0	0	0	0	0	0	0	0	0	0	0	0	0	0	0	0	0	0	0	0	0	0	0	0
339718	k__Bacteria, p__Firmicutes, c__Clostridia, o__Clostridiales, f__, g__, s__	0	0	0	0	0	0	0	0	0	0	0	0	0	0	0	0	0	0	0	0	0	0	0	0	0	0	0	0	0	0	0	0	0	0	0	0	0	0	0	0	0	0	0	0	0	0	0	0
340113	k__Bacteria, p__Firmicutes, c__Clostridia, o__Clostridiales, f__Veillonellaceae, g__Dialister, s__	0	0	0	0	0	0	0	0	0	0	0	0	0	0	0	0	0	0	0	0	0	0	0	0	0	0	0	0	0	0	0	1	0	1	0	0	0	0	0	0	0	1	0	0	0	0	0	0
340960	k__Bacteria, p__Firmicutes, c__Bacilli, o__Lactobacillales, f__Lactobacillaceae, g__Lactobacillus, s__	0	0	0	0	0	0	0	0	0	0	0	0	0	0	0	0	0	0	0	0	0	0	0	0	0	0	0	0	0	0	0	0	0	0	0	0	0	0	0	0	0	0	0	0	0	0	0	0
341078	k__Bacteria, p__Firmicutes, c__Clostridia, o__Clostridiales, f__Clostridiaceae, g__Clostridium, s__	0	0	0	0	0	0	0	0	0	0	0	0	0	0	0	0	0	0	0	0	0	0	0	0	0	0	0	0	0	0	0	0	0	0	0	0	0	0	0	0	0	0	0	0	0	0	0	0
341460	k__Bacteria, p__Proteobacteria, c__Gammaproteobacteria, o__Pasteurellales, f__Pasteurellaceae, g__Haemophilus, s__	550	1287	2	105	11	1	727	1	32	292	2588	2428	317	4	101	2	331	788	39	848	1	204	68	26947	18	15	163	25	4	2573	1238	69	3895	3	196	4842	1134	27	332	2711	3679	1240	7	7913	2852	2783	6	12864
341724	k__Bacteria, p__Firmicutes, c__Clostridia, o__Clostridiales, f__Ruminococcaceae, g__, s__	0	0	0	0	0	0	0	0	0	0	0	0	0	0	0	0	0	0	0	0	0	0	0	0	0	0	0	0	0	0	0	0	0	0	0	0	0	0	0	0	0	0	0	0	0	0	0	0
341913	k__Bacteria, p__Bacteroidetes, c__Bacteroidia, o__Bacteroidales, f__S24-7, g__, s__	0	0	0	0	0	0	0	0	0	0	0	18	0	0	0	0	0	0	0	0	0	0	0	0	0	0	0	0	0	0	0	0	0	0	0	0	0	0	0	0	0	0	0	0	0	0	0	0
342025	k__Bacteria, p__Fusobacteria, c__Fusobacteriia, o__Fusobacteriales, f__Fusobacteriaceae, g__Fusobacterium, s__	0	0	0	0	0	0	0	0	0	0	0	0	0	0	0	0	0	0	0	0	0	0	0	0	0	0	0	0	0	0	0	0	0	0	0	0	0	0	0	0	0	0	0	0	0	0	0	0
342096	k__Bacteria, p__Proteobacteria, c__Gammaproteobacteria, o__Pseudomonadales, f__Pseudomonadaceae, g__, s__	0	0	0	0	0	0	0	0	0	0	0	0	0	0	0	0	0	14	0	0	0	0	0	0	0	0	0	0	0	0	0	0	0	0	0	0	0	0	0	0	0	0	0	0	0	0	0	0
342375	k__Bacteria, p__Firmicutes, c__Clostridia, o__Clostridiales, f__Lachnospiraceae, g__Lachnospira, s__	0	0	0	0	0	0	0	0	0	0	0	0	0	0	0	0	0	0	0	0	0	0	0	0	0	0	0	0	0	0	0	0	0	0	0	0	0	0	0	0	0	0	0	0	0	0	0	0
342397	k__Bacteria, p__Firmicutes, c__Clostridia, o__Clostridiales, f__Lachnospiraceae, g__[Ruminococcus], s__gnavus	0	0	0	0	0	0	0	0	0	0	0	0	0	0	0	0	0	0	0	0	0	0	0	0	0	0	0	0	0	0	0	0	0	0	0	0	0	0	0	0	0	0	0	0	0	0	0	0
342403	k__Bacteria, p__Firmicutes, c__Clostridia, o__Clostridiales, f__Ruminococcaceae, g__Ruminococcus, s__flavefaciens	0	0	0	0	0	0	0	0	0	0	0	0	0	0	0	0	0	0	0	0	0	0	0	0	0	0	0	0	0	0	0	0	0	0	0	0	0	0	0	0	0	0	0	0	0	0	0	0
342427	k__Bacteria, p__Firmicutes, c__Clostridia, o__Clostridiales, f__Veillonellaceae, g__Veillonella, s__dispar	12	11219	1711	1400	5107	10	4	2	6177	508	3424	1168	2452	5626	1227	2045	7670	115	21814	3227	36243	23986	21654	4743	8238	1320	1398	16322	53695	13158	13591	15261	25480	10215	9547	3369	4025	8217	1257	4836	10371	1383	21344	6069	10946	48157	4935	11208
342666	k__Bacteria, p__Firmicutes, c__Clostridia, o__Clostridiales, f__Clostridiaceae, g__, s__	0	0	0	0	0	0	0	0	0	0	0	0	0	0	0	0	0	0	0	0	0	0	0	0	0	0	0	0	0	0	0	0	0	0	0	0	0	0	0	0	0	0	0	0	0	0	0	0
342787	k__Bacteria, p__Firmicutes, c__Bacilli, o__Lactobacillales, f__Lactobacillaceae, g__Lactobacillus, s__	0	0	0	0	0	0	0	0	0	0	0	0	0	0	0	0	0	0	0	0	0	0	0	0	0	0	0	0	0	0	0	0	0	0	0	0	0	0	0	0	0	0	0	0	0	0	0	0
343431	k__Bacteria, p__Firmicutes, c__Bacilli, o__Lactobacillales, f__Lactobacillaceae, g__Lactobacillus, s__reuteri	0	0	0	0	0	0	0	0	0	0	0	0	0	0	0	0	0	0	0	0	0	0	0	0	0	0	0	0	0	0	0	0	0	2	0	0	0	4	0	0	0	0	0	0	0	0	0	0
344525	k__Bacteria, p__Bacteroidetes, c__Bacteroidia, o__Bacteroidales, f__Bacteroidaceae, g__Bacteroides, s__eggerthii	0	0	0	0	0	0	0	0	0	0	0	0	0	0	0	0	0	0	0	0	0	0	0	0	0	0	0	0	0	0	0	0	0	0	0	0	0	0	0	0	0	0	0	0	0	0	0	0
344527	k__Bacteria, p__Firmicutes, c__Clostridia, o__Clostridiales, f__Ruminococcaceae, g__, s__	0	0	0	0	0	0	0	0	0	0	0	0	0	0	0	0	0	0	0	0	0	0	0	0	0	0	0	0	0	0	0	0	0	0	0	0	0	0	0	0	0	0	0	0	0	0	0	0
344593	k__Bacteria, p__Proteobacteria, c__Betaproteobacteria, o__Neisseriales, f__Neisseriaceae, g__Neisseria, s__subflava	0	0	0	0	0	0	0	0	0	0	0	0	0	0	0	0	0	0	0	0	0	0	0	0	0	0	0	0	0	0	0	0	0	0	0	0	0	0	0	0	0	0	0	0	3	0	0	1
344804	k__Bacteria, p__Firmicutes, c__Clostridia, o__Clostridiales, f__Ruminococcaceae, g__, s__	0	0	0	0	0	0	0	0	0	0	0	32	0	0	0	0	0	0	0	0	0	0	0	0	0	0	0	0	0	0	0	0	0	0	0	0	0	0	0	0	0	0	0	0	0	0	0	0
345114	k__Bacteria, p__Fusobacteria, c__Fusobacteriia, o__Fusobacteriales, f__Fusobacteriaceae, g__Fusobacterium, s__	0	0	0	0	0	0	0	0	0	0	0	0	0	0	0	0	0	0	0	0	0	0	0	0	0	0	0	0	0	0	0	0	0	0	0	0	0	0	0	0	0	0	0	0	0	0	0	0
345330	k__Bacteria, p__Bacteroidetes, c__Bacteroidia, o__Bacteroidales, f__S24-7, g__, s__	0	0	0	0	0	0	0	0	0	0	0	5	0	0	0	0	0	0	0	0	0	0	0	0	0	0	0	0	0	0	0	0	0	0	0	0	0	0	0	0	0	0	0	0	0	0	0	0
345333	k__Bacteria, p__Proteobacteria, c__Alphaproteobacteria, o__Rhizobiales, f__Phyllobacteriaceae, g__Phyllobacterium, s__	0	0	0	0	0	0	0	0	0	0	0	0	0	0	0	0	0	0	0	0	0	0	0	0	0	0	0	0	0	0	0	0	0	0	0	0	0	0	0	0	0	0	0	0	0	0	0	0
345335	k__Bacteria, p__Firmicutes, c__Bacilli, o__Lactobacillales, f__Streptococcaceae, g__Lactococcus, s__	0	0	0	0	0	0	0	0	0	0	0	0	0	0	0	0	0	0	0	0	0	0	0	0	0	0	0	0	0	0	0	0	0	0	0	0	0	0	0	0	0	0	0	0	0	0	0	0
345542	k__Bacteria, p__Firmicutes, c__Clostridia, o__Clostridiales, f__Lachnospiraceae, g__Roseburia, s__	0	0	0	0	0	0	0	0	0	0	0	0	0	0	0	0	0	0	0	0	0	0	0	0	0	0	0	0	0	0	0	0	0	0	0	0	0	0	0	0	0	0	0	0	0	0	0	0
345813	k__Bacteria, p__Proteobacteria, c__Alphaproteobacteria, o__Rhizobiales, f__Brucellaceae, g__Ochrobactrum, s__	0	0	0	0	0	0	0	0	0	0	0	0	0	0	0	0	0	0	0	0	0	0	0	0	0	0	0	0	0	0	0	0	0	0	0	0	0	0	0	0	0	0	0	0	0	0	0	0
345951	k__Bacteria, p__Proteobacteria, c__Gammaproteobacteria, o__Enterobacteriales, f__Enterobacteriaceae, g__, s__	0	0	0	0	0	0	0	0	0	0	0	0	0	0	1	0	0	1	0	0	0	0	0	0	0	0	0	0	0	0	0	0	0	0	0	0	0	0	0	0	0	0	0	0	0	0	8	0
346056	k__Bacteria, p__Proteobacteria, c__Alphaproteobacteria, o__Sphingomonadales, f__Sphingomonadaceae, g__Sphingobium, s__	0	0	0	0	0	0	0	0	0	0	0	0	0	0	0	0	0	0	0	0	0	0	0	0	0	0	0	0	0	0	0	0	0	0	0	0	0	0	0	0	0	0	0	0	0	0	0	0
346686	k__Bacteria, p__Firmicutes, c__Clostridia, o__Clostridiales, f__Ruminococcaceae, g__Oscillospira, s__	0	0	0	0	0	239	0	0	0	0	0	0	0	0	0	0	0	0	0	0	0	0	0	0	0	0	0	0	0	0	0	0	0	0	0	0	0	0	0	0	0	0	0	0	0	0	0	0
346738	k__Bacteria, p__Firmicutes, c__Clostridia, o__Clostridiales, f__Lachnospiraceae, g__Blautia, s__	0	0	0	0	0	0	0	0	0	0	0	0	0	0	0	0	0	0	0	0	0	0	0	0	0	0	0	0	0	0	0	0	0	0	0	0	0	0	0	0	0	0	0	0	0	0	0	0
347063	k__Bacteria, p__Firmicutes, c__Bacilli, o__Lactobacillales, f__Lactobacillaceae, g__Lactobacillus, s__reuteri	0	0	0	0	0	0	0	0	0	0	0	0	0	0	0	0	0	0	0	0	0	0	0	0	0	0	0	0	0	0	0	0	0	2	0	0	0	0	0	0	0	0	0	0	0	0	0	0
347451	k__Bacteria, p__Firmicutes, c__Clostridia, o__Clostridiales, f__Clostridiaceae, g__Clostridium, s__perfringens	0	0	0	0	0	0	0	0	0	0	0	0	0	0	0	0	0	0	0	0	0	0	0	0	0	0	0	0	0	0	0	0	0	0	0	0	0	0	0	0	0	0	0	0	0	0	0	0
347546	k__Bacteria, p__Proteobacteria, c__Gammaproteobacteria, o__Oceanospirillales, f__Halomonadaceae, g__Halomonas, s__	0	0	0	0	0	0	0	0	0	0	0	0	0	0	0	0	0	0	0	0	0	0	0	0	0	0	0	0	0	0	0	0	0	0	0	0	0	0	0	8	0	0	5	0	0	0	0	0
347846	k__Bacteria, p__Proteobacteria, c__Alphaproteobacteria, o__Sphingomonadales, f__Sphingomonadaceae, g__Sphingomonas, s__yabuuchiae	0	0	0	0	0	0	0	0	0	0	0	0	0	0	0	0	0	0	0	0	0	0	0	0	0	0	0	0	0	0	0	0	0	0	0	0	0	0	0	0	0	0	0	0	0	0	0	0
348009	k__Bacteria, p__Firmicutes, c__Clostridia, o__Clostridiales, f__Ruminococcaceae, g__Oscillospira, s__	0	0	0	0	0	0	0	0	0	0	0	0	0	0	0	0	0	0	0	0	0	0	0	0	0	0	0	0	0	0	0	0	0	0	0	0	0	0	0	0	0	0	0	0	0	0	0	0
348362	k__Bacteria, p__Firmicutes, c__Clostridia, o__Clostridiales, f__Lachnospiraceae, g__Blautia, s__producta	0	0	0	0	0	0	0	0	0	0	0	0	0	0	0	0	0	0	0	0	0	0	0	0	0	0	0	0	0	0	0	0	0	0	0	0	0	0	0	0	0	0	0	0	0	0	0	0
348570	k__Bacteria, p__Proteobacteria, c__Alphaproteobacteria, o__Rhodospirillales, f__Acetobacteraceae, g__, s__	0	0	0	0	0	0	0	0	0	0	0	0	0	0	0	0	0	0	0	0	0	0	0	0	0	0	0	0	0	0	0	0	0	0	0	0	0	0	0	0	0	0	0	0	0	0	0	0
348588	k__Bacteria, p__Proteobacteria, c__Alphaproteobacteria, o__Sphingomonadales, f__Sphingomonadaceae, g__Sphingomonas, s__	0	0	0	0	0	0	0	0	0	0	0	0	0	0	0	0	0	0	0	0	0	0	0	0	0	0	0	0	0	0	0	0	0	0	0	0	0	0	0	0	0	0	0	0	0	0	0	0
348642	k__Bacteria, p__Firmicutes, c__Clostridia, o__Clostridiales, f__Lachnospiraceae, g__[Ruminococcus], s__gnavus	0	0	0	0	0	0	0	0	0	0	0	0	0	0	0	0	0	0	0	0	0	0	0	0	0	0	0	0	0	0	0	0	0	0	0	0	0	0	0	0	0	0	0	0	0	0	0	0
348680	k__Bacteria, p__Proteobacteria, c__Gammaproteobacteria, o__Enterobacteriales, f__Enterobacteriaceae, g__, s__	0	0	0	0	0	0	0	0	0	0	0	0	0	0	0	0	0	0	0	0	0	0	0	0	0	0	0	0	0	0	0	0	0	0	0	0	0	0	0	0	0	0	0	0	0	0	0	0
349052	k__Bacteria, p__Firmicutes, c__Clostridia, o__Clostridiales, f__Ruminococcaceae, g__, s__	0	0	0	0	0	0	0	0	0	0	0	0	0	0	0	0	0	0	0	0	0	0	0	0	0	0	0	0	0	0	0	0	0	0	0	0	0	0	0	0	0	0	0	0	0	0	0	0
349809	k__Bacteria, p__Bacteroidetes, c__Bacteroidia, o__Bacteroidales, f__Bacteroidaceae, g__Bacteroides, s__	0	0	0	0	0	0	0	0	0	0	0	0	0	0	0	0	0	0	0	0	0	0	0	0	0	0	0	0	0	0	0	0	0	0	0	0	0	0	0	0	0	0	0	0	0	0	0	0
350036	k__Bacteria, p__Firmicutes, c__Clostridia, o__Clostridiales, f__Ruminococcaceae, g__, s__	0	0	0	0	0	0	0	0	1	2	0	0	0	0	0	0	0	1	0	0	0	0	0	0	0	171	0	0	0	0	32	0	0	0	0	0	0	0	0	0	0	0	0	0	0	0	0	0
350091	k__Bacteria, p__Firmicutes, c__Clostridia, o__Clostridiales, f__, g__, s__	0	0	0	0	0	0	0	0	0	0	0	0	0	0	0	0	0	0	0	0	0	0	0	0	0	0	0	0	0	0	0	0	0	0	0	0	0	0	0	0	0	0	0	0	0	0	0	0
350141	k__Bacteria, p__Actinobacteria, c__Coriobacteriia, o__Coriobacteriales, f__Coriobacteriaceae, g__, s__	0	0	0	0	0	0	0	0	0	0	0	0	0	0	0	0	0	0	0	0	0	0	0	0	0	0	0	0	0	0	0	0	0	105	0	0	0	0	53	0	0	0	0	0	0	0	0	0
350242	k__Bacteria, p__Firmicutes, c__Bacilli, o__Lactobacillales, f__Lactobacillaceae, g__Lactobacillus, s__	0	0	0	0	0	0	0	0	0	0	0	0	0	0	0	0	0	0	0	0	0	0	0	0	0	0	0	0	0	0	0	0	0	0	0	0	0	0	0	0	0	0	0	0	0	0	0	0
350277	k__Bacteria, p__Bacteroidetes, c__Bacteroidia, o__Bacteroidales, f__Bacteroidaceae, g__Bacteroides, s__uniformis	0	0	6	0	0	946	0	0	1	0	0	0	7	0	0	0	0	0	0	0	0	0	0	0	0	0	0	15	0	0	0	0	0	0	0	0	0	0	0	0	0	0	0	0	0	0	0	0
350681	k__Bacteria, p__Firmicutes, c__Clostridia, o__Clostridiales, f__Ruminococcaceae, g__, s__	0	0	0	0	0	0	0	0	0	0	0	0	0	0	0	0	0	0	0	0	0	0	0	0	0	0	0	0	0	0	0	0	0	0	0	0	0	0	0	0	0	0	0	0	0	0	0	0
350697	k__Bacteria, p__Firmicutes, c__Clostridia, o__Clostridiales, f__Peptostreptococcaceae, g__, s__	0	0	0	0	0	0	0	0	0	0	0	0	0	0	0	0	0	0	0	0	0	0	0	0	0	0	0	0	0	0	0	0	0	0	0	0	0	0	0	0	0	0	0	0	0	0	0	0
351231	k__Bacteria, p__Bacteroidetes, c__Bacteroidia, o__Bacteroidales, f__Bacteroidaceae, g__Bacteroides, s__fragilis	0	0	0	0	0	0	0	0	0	0	0	0	0	0	0	0	0	0	0	0	0	0	0	0	0	0	0	0	0	0	0	0	0	0	0	0	0	0	0	0	0	0	0	0	0	0	0	0
351357	k__Bacteria, p__Firmicutes, c__Clostridia, o__Clostridiales, f__Clostridiaceae, g__, s__	0	0	0	0	0	0	0	0	0	0	0	0	0	0	0	0	0	0	0	0	0	0	0	0	0	0	0	0	0	0	0	0	0	0	0	0	0	0	0	0	0	0	0	0	0	0	0	0
352733	k__Bacteria, p__Firmicutes, c__Clostridia, o__Clostridiales, f__Lachnospiraceae, g__, s__	0	0	0	0	0	0	0	0	0	0	0	0	0	0	0	0	0	0	0	0	0	0	0	0	0	0	0	0	0	0	0	0	0	0	0	0	0	0	0	0	0	0	0	0	0	0	0	0
352902	k__Bacteria, p__Firmicutes, c__Clostridia, o__Clostridiales, f__, g__, s__	0	0	0	0	0	0	0	0	0	0	0	0	0	0	0	0	0	0	0	0	0	0	0	0	0	0	0	0	0	0	0	0	0	0	0	0	0	0	0	0	0	0	0	0	0	0	0	0
353149	k__Bacteria, p__Firmicutes, c__Clostridia, o__Clostridiales, f__Lachnospiraceae, g__, s__	0	0	0	0	0	0	0	0	0	0	0	0	0	0	0	0	0	0	0	0	0	0	0	0	0	0	0	0	0	0	0	0	0	0	0	0	0	0	0	0	0	0	0	0	0	0	0	0
353155	k__Bacteria, p__Firmicutes, c__Clostridia, o__Clostridiales, f__Ruminococcaceae, g__Oscillospira, s__	0	0	0	0	0	0	0	0	0	0	0	0	0	0	0	0	0	0	0	0	0	0	0	0	0	0	0	0	0	0	0	0	0	0	0	0	0	0	0	0	0	0	0	0	0	0	0	0
353392	k__Bacteria, p__Firmicutes, c__Clostridia, o__Clostridiales, f__Clostridiaceae, g__SMB53, s__	0	0	0	0	0	0	0	0	0	0	0	0	0	0	0	0	0	0	0	0	0	0	0	0	0	0	0	0	0	0	0	0	0	0	0	0	0	0	0	0	0	0	0	0	0	0	0	0
353615	k__Bacteria, p__Firmicutes, c__Clostridia, o__Clostridiales, f__Ruminococcaceae, g__, s__	0	0	0	0	0	0	0	0	0	0	0	0	0	0	0	0	0	0	0	0	0	0	0	0	0	0	0	0	0	0	0	0	0	0	0	0	0	0	0	0	0	0	0	0	0	0	0	0
353862	k__Bacteria, p__Firmicutes, c__Clostridia, o__Clostridiales, f__Clostridiaceae, g__Clostridium, s__	0	0	0	0	0	0	0	0	0	0	0	0	0	0	0	0	0	0	0	0	0	0	0	0	0	0	0	0	0	0	0	0	0	0	0	0	0	0	0	0	0	0	0	0	0	0	0	0
354042	k__Bacteria, p__Proteobacteria, c__Alphaproteobacteria, o__Sphingomonadales, f__Sphingomonadaceae, g__Sphingomonas, s__wittichii	0	0	0	0	0	0	0	0	0	0	0	0	0	0	0	0	0	0	0	0	0	0	0	0	0	0	0	0	0	0	0	0	0	0	0	0	0	0	0	0	0	0	0	0	0	0	0	0
354256	k__Bacteria, p__Firmicutes, c__Bacilli, o__Lactobacillales, f__Lactobacillaceae, g__Lactobacillus, s__reuteri	0	0	0	0	0	0	0	0	0	0	0	0	0	0	0	0	0	2	0	0	0	0	0	0	0	0	0	0	0	0	0	0	0	9	0	0	0	0	0	0	0	0	0	0	0	0	0	0
354461	k__Bacteria, p__Firmicutes, c__Clostridia, o__Clostridiales, f__Ruminococcaceae, g__, s__	0	0	0	0	0	0	0	0	0	0	0	0	0	0	0	0	0	0	0	0	0	0	0	0	0	0	0	0	0	0	0	0	0	0	0	0	0	0	0	0	0	0	0	0	0	0	0	0
354517	k__Bacteria, p__Firmicutes, c__Clostridia, o__Clostridiales, f__Ruminococcaceae, g__, s__	0	0	0	0	0	0	0	0	0	0	0	0	0	0	0	0	0	0	0	0	0	0	0	0	0	0	0	0	0	0	0	0	0	0	0	0	0	0	0	0	0	0	0	0	0	0	0	0
354574	k__Bacteria, p__Proteobacteria, c__Deltaproteobacteria, o__Desulfovibrionales, f__Desulfovibrionaceae, g__Bilophila, s__	0	0	0	0	0	0	0	0	0	0	0	0	0	0	0	0	0	0	0	0	0	0	0	0	0	0	0	0	0	0	0	0	0	0	0	0	0	0	0	0	0	0	0	0	0	0	0	0
354905	k__Bacteria, p__Firmicutes, c__Bacilli, o__Lactobacillales, f__Lactobacillaceae, g__Lactobacillus, s__	0	1	4	15	0	0	0	0	0	0	13	0	13	0	0	2	1	1	0	0	2	0	0	0	0	0	0	0	0	0	0	0	0	11	0	0	0	0	2	0	0	4	0	0	0	0	0	0
354971	k__Bacteria, p__Firmicutes, c__Bacilli, o__Lactobacillales, f__Lactobacillaceae, g__Lactobacillus, s__	0	0	0	0	0	0	0	0	0	0	0	0	0	0	0	0	0	0	0	0	0	0	0	0	0	0	0	0	0	0	0	0	0	0	0	0	0	0	0	0	0	0	0	0	0	0	0	0
355089	k__Bacteria, p__Firmicutes, c__Bacilli, o__Lactobacillales, f__Lactobacillaceae, g__Lactobacillus, s__	0	0	0	0	0	0	0	0	0	0	0	0	0	0	0	0	0	0	0	0	0	0	0	0	0	0	0	0	0	0	0	0	0	0	0	0	0	12	0	0	0	0	0	0	0	0	1	0
355291	k__Bacteria, p__Bacteroidetes, c__Bacteroidia, o__Bacteroidales, f__Bacteroidaceae, g__Bacteroides, s__	0	0	0	0	0	0	0	0	0	0	0	0	0	0	0	0	0	0	0	0	0	0	0	0	0	0	0	0	0	0	0	0	0	0	0	0	0	0	0	0	0	0	0	0	0	0	0	0
355305	k__Bacteria, p__Firmicutes, c__Bacilli, o__Lactobacillales, f__Lactobacillaceae, g__Lactobacillus, s__reuteri	0	0	0	0	0	0	0	0	0	0	0	0	0	0	0	0	0	0	0	0	0	0	0	0	0	0	0	0	0	0	0	0	0	0	0	0	0	0	0	0	0	0	0	0	0	0	0	0
355471	k__Bacteria, p__Firmicutes, c__Clostridia, o__Clostridiales, f__Clostridiaceae, g__, s__	0	0	0	0	0	0	0	0	0	0	0	0	0	0	0	0	0	0	0	0	0	0	0	0	0	0	0	0	0	0	0	0	0	0	0	0	0	0	0	0	0	0	0	0	0	0	0	0
355746	k__Bacteria, p__Bacteroidetes, c__Bacteroidia, o__Bacteroidales, f__S24-7, g__, s__	0	0	0	0	0	0	0	0	0	0	0	0	0	0	0	0	0	0	0	0	0	0	0	10	0	0	0	0	0	0	0	0	0	0	0	0	0	0	0	0	0	0	0	0	0	0	0	0
355975	k__Bacteria, p__Firmicutes, c__Clostridia, o__Clostridiales, f__Lachnospiraceae, g__Lachnospira, s__	0	0	0	0	0	0	0	0	0	0	0	0	0	0	0	0	0	0	0	0	0	0	0	0	0	0	0	0	0	0	0	0	0	0	0	0	0	0	0	0	0	0	0	0	0	0	0	0
356073	k__Bacteria, p__Firmicutes, c__Clostridia, o__Clostridiales, f__, g__, s__	0	0	0	0	0	0	0	0	0	0	0	0	0	0	0	0	0	0	0	0	0	0	0	0	0	0	0	0	0	0	0	0	0	0	0	0	0	0	0	0	0	0	0	0	0	0	0	0
356144	k__Bacteria, p__Firmicutes, c__Bacilli, o__Lactobacillales, f__Lactobacillaceae, g__Lactobacillus, s__reuteri	0	0	0	0	0	0	0	0	0	0	0	0	0	0	0	0	0	0	0	0	0	0	0	0	0	0	0	0	0	0	0	0	0	0	0	0	0	0	0	0	0	0	0	0	0	0	0	0
356360	k__Bacteria, p__Firmicutes, c__Clostridia, o__Clostridiales, f__Ruminococcaceae, g__, s__	0	0	0	0	0	0	0	0	0	0	0	0	0	0	0	0	0	0	0	0	0	0	0	0	0	0	0	0	0	0	0	0	0	0	0	0	0	0	0	0	0	0	0	0	0	0	0	0
356454	k__Bacteria, p__Firmicutes, c__Clostridia, o__Clostridiales, f__Ruminococcaceae, g__, s__	0	0	0	0	0	0	0	0	0	0	0	0	0	0	0	0	0	0	0	0	0	0	0	0	0	0	0	0	0	0	0	0	0	0	0	0	0	0	0	0	0	0	0	0	0	0	0	0
357046	k__Bacteria, p__Bacteroidetes, c__Bacteroidia, o__Bacteroidales, f__Rikenellaceae, g__, s__	0	3	0	3	0	0	0	0	0	0	0	39	9	0	0	0	0	0	0	0	0	0	0	0	0	0	0	0	0	0	0	0	0	0	0	0	0	0	0	0	0	0	0	0	0	0	0	0
357312	k__Bacteria, p__Firmicutes, c__Clostridia, o__Clostridiales, f__Lachnospiraceae, g__, s__	0	0	0	0	0	0	0	0	0	0	0	0	0	0	0	0	0	0	0	0	0	0	0	0	0	0	0	0	0	0	0	0	0	0	0	0	0	0	0	0	0	0	0	0	0	0	0	0
357471	k__Bacteria, p__Firmicutes, c__Clostridia, o__Clostridiales, f__, g__, s__	0	0	0	0	0	0	0	0	0	0	0	0	0	0	0	0	0	0	0	0	0	0	0	0	0	0	0	0	0	0	0	0	0	0	0	0	0	0	0	0	0	0	0	0	0	0	0	0
357522	k__Bacteria, p__Actinobacteria, c__Actinobacteria, o__Actinomycetales, f__Micrococcaceae, g__, s__	0	0	0	0	5	0	0	0	1	0	0	0	0	0	0	0	0	0	0	0	0	0	0	0	0	0	0	0	0	1	0	0	0	0	0	0	0	0	0	0	0	0	0	2	0	0	0	0
357529	k__Bacteria, p__Firmicutes, c__Clostridia, o__Clostridiales, f__Clostridiaceae, g__Clostridium, s__	0	0	0	0	0	0	0	0	0	0	0	0	0	0	0	0	0	0	0	0	0	0	0	0	0	0	0	0	0	0	0	0	0	0	0	0	0	0	0	0	0	0	0	0	0	0	0	0
358016	k__Bacteria, p__Firmicutes, c__Clostridia, o__Clostridiales, f__Lachnospiraceae, g__, s__	0	0	0	0	0	0	0	0	0	0	0	0	0	0	0	0	0	0	0	0	0	0	0	0	0	0	0	0	0	0	0	0	0	0	0	0	0	0	0	0	0	0	0	0	0	0	0	0
358030	k__Bacteria, p__Firmicutes, c__Clostridia, o__Clostridiales, f__Ruminococcaceae, g__, s__	0	0	0	0	0	0	0	0	0	0	0	0	0	0	0	0	0	0	0	0	0	0	0	0	0	0	0	0	0	0	0	0	0	0	0	0	0	0	0	0	0	0	0	0	0	0	0	0
358112	k__Bacteria, p__Firmicutes, c__Clostridia, o__Clostridiales, f__, g__, s__	0	0	0	0	0	0	0	0	0	0	0	0	0	0	0	0	0	0	0	0	0	0	0	0	0	0	0	0	0	0	0	0	0	0	0	0	0	0	0	0	0	0	0	0	0	0	0	0
358639	k__Bacteria, p__Firmicutes, c__Clostridia, o__Clostridiales, f__Ruminococcaceae, g__, s__	0	0	0	0	0	0	0	0	0	0	0	0	0	0	0	0	0	0	0	0	0	0	0	0	0	0	0	0	0	0	0	0	0	0	0	0	0	0	0	0	0	0	0	0	0	0	0	0
358670	k__Bacteria, p__Proteobacteria, c__Gammaproteobacteria, o__Enterobacteriales, f__Enterobacteriaceae, g__, s__	0	0	0	0	0	0	0	0	0	0	0	0	0	0	0	0	0	2	0	0	0	0	0	0	0	0	0	0	0	0	0	0	0	0	0	0	0	0	0	0	0	0	0	0	0	0	0	0
358781	k__Bacteria, p__Firmicutes, c__Clostridia, o__Clostridiales, f__Ruminococcaceae, g__, s__	0	0	0	0	0	0	0	0	0	0	0	0	0	0	0	0	0	0	0	0	0	0	0	0	0	0	0	0	0	0	0	0	0	0	0	0	0	0	0	0	0	0	0	0	0	0	0	0
358798	k__Bacteria, p__Firmicutes, c__Clostridia, o__Clostridiales, f__Lachnospiraceae, g__Blautia, s__	0	0	0	0	0	0	0	0	0	0	0	0	0	0	0	0	0	0	0	0	0	0	0	0	0	0	0	0	0	0	0	0	0	0	0	0	0	0	0	0	0	0	0	0	0	0	0	0
358939	k__Bacteria, p__Firmicutes, c__Clostridia, o__Clostridiales, f__Lachnospiraceae, g__, s__	0	0	0	0	0	0	0	0	0	0	0	0	0	0	0	0	0	0	0	0	0	0	0	0	0	0	0	0	0	0	0	0	0	0	0	0	0	0	0	0	0	0	0	0	0	0	0	0
358944	k__Bacteria, p__Firmicutes, c__Clostridia, o__Clostridiales, f__, g__, s__	0	0	0	0	0	0	0	0	0	0	0	0	0	0	0	0	0	0	0	0	0	0	0	0	0	0	0	0	0	0	0	0	0	0	0	0	0	0	0	0	0	0	0	0	0	0	0	0
359538	k__Bacteria, p__Bacteroidetes, c__Bacteroidia, o__Bacteroidales, f__Bacteroidaceae, g__Bacteroides, s__	0	0	7	0	0	754	0	0	0	0	0	0	0	0	0	0	0	0	0	0	0	0	0	0	0	0	0	0	0	0	0	0	0	0	0	0	0	0	0	0	0	0	0	0	6	0	0	0
359563	k__Bacteria, p__Firmicutes, c__Clostridia, o__Clostridiales, f__Ruminococcaceae, g__Oscillospira, s__	0	0	0	0	0	0	0	0	0	0	0	0	0	0	0	0	0	0	0	0	0	0	0	0	0	0	0	0	0	0	0	0	0	0	0	0	0	0	0	0	0	0	0	0	0	0	0	0
359581	k__Bacteria, p__Firmicutes, c__Clostridia, o__Clostridiales, f__Ruminococcaceae, g__, s__	0	0	0	0	0	0	0	0	0	0	0	0	0	0	0	0	0	0	0	0	0	0	0	0	0	0	0	0	0	0	0	0	0	0	0	0	0	0	0	0	0	0	0	0	0	0	0	0
359750	k__Bacteria, p__Firmicutes, c__Clostridia, o__Clostridiales, f__Clostridiaceae, g__, s__	0	0	0	0	0	0	0	0	0	0	0	0	0	0	0	0	0	0	0	0	0	0	0	0	0	0	0	0	0	0	0	0	0	0	0	0	0	0	0	0	0	0	0	0	0	0	0	0
359762	k__Bacteria, p__Firmicutes, c__Clostridia, o__Clostridiales, f__, g__, s__	0	0	0	0	0	254	0	0	0	0	0	0	0	0	0	0	0	0	0	0	0	0	0	0	0	0	0	0	0	0	0	0	0	0	0	0	0	0	0	0	0	0	0	0	0	0	0	0
359779	k__Bacteria, p__Proteobacteria, c__Gammaproteobacteria, o__Pasteurellales, f__Pasteurellaceae, g__Actinobacillus, s__	0	0	0	0	0	0	0	0	0	0	0	0	0	0	0	0	0	0	0	0	0	0	0	0	0	0	0	0	0	0	1	0	0	0	0	0	0	0	0	0	0	1	0	0	3	0	0	1
359809	k__Bacteria, p__Proteobacteria, c__Betaproteobacteria, o__Burkholderiales, f__Alcaligenaceae, g__Sutterella, s__	0	0	0	0	0	0	0	0	0	0	0	0	0	0	0	0	0	0	0	0	0	0	0	0	0	0	0	0	0	0	0	0	0	0	0	0	0	0	0	0	0	0	0	0	0	0	0	0
359872	k__Bacteria, p__Proteobacteria, c__Deltaproteobacteria, o__Desulfovibrionales, f__Desulfovibrionaceae, g__Bilophila, s__	0	0	0	0	0	0	0	0	0	0	0	0	0	0	0	0	0	0	0	0	0	0	0	0	0	0	0	0	0	42	0	0	0	0	0	0	0	0	0	0	0	0	0	0	0	0	0	0
359993	k__Bacteria, p__Firmicutes, c__Clostridia, o__Clostridiales, f__Lachnospiraceae, g__Coprococcus, s__eutactus	0	0	0	0	0	0	0	0	0	0	0	0	0	0	0	0	0	0	0	0	0	0	0	0	0	0	0	0	0	0	0	0	0	0	0	0	0	0	0	0	0	0	0	0	0	0	0	0
360015	k__Bacteria, p__Firmicutes, c__Clostridia, o__Clostridiales, f__Lachnospiraceae, g__[Ruminococcus], s__gnavus	0	0	0	0	0	0	0	0	0	0	0	0	0	0	0	0	0	0	0	0	0	0	0	0	0	0	0	0	0	0	0	0	0	0	0	0	0	0	0	0	0	0	0	0	0	0	0	0
360329	k__Bacteria, p__Firmicutes, c__Clostridia, o__Clostridiales, f__Lachnospiraceae, g__, s__	0	0	0	0	0	0	0	0	0	0	0	0	0	0	0	0	0	0	0	0	0	0	0	0	0	0	0	0	0	0	0	0	0	0	0	0	0	0	0	0	0	0	0	0	0	0	0	0
360518	k__Bacteria, p__Bacteroidetes, c__Bacteroidia, o__Bacteroidales, f__Bacteroidaceae, g__Bacteroides, s__	0	0	0	0	0	0	0	0	0	2	0	0	4	0	0	0	0	0	0	0	0	0	0	0	0	0	0	0	0	0	0	0	0	0	0	0	0	0	0	0	0	0	0	0	0	0	0	0
360761	k__Bacteria, p__Firmicutes, c__Clostridia, o__Clostridiales, f__Ruminococcaceae, g__, s__	0	0	0	0	0	0	0	0	0	0	0	0	0	0	0	0	0	0	0	0	0	0	0	0	0	0	0	0	0	0	0	0	0	0	0	0	0	0	0	0	0	0	0	0	0	0	0	0
360808	k__Bacteria, p__Firmicutes, c__Clostridia, o__Clostridiales, f__Ruminococcaceae, g__, s__	0	0	0	0	0	0	0	0	0	0	0	0	0	0	0	0	0	0	0	0	0	0	0	0	0	0	0	0	0	0	0	0	0	0	0	0	0	0	0	0	0	0	0	0	0	0	0	0
360890	k__Bacteria, p__Firmicutes, c__Clostridia, o__Clostridiales, f__, g__, s__	0	0	0	0	0	0	0	0	0	0	0	0	0	0	0	0	0	0	0	0	0	0	0	0	0	0	0	0	0	0	0	0	0	0	0	0	0	0	0	0	0	0	0	0	0	0	0	0
361186	k__Bacteria, p__Firmicutes, c__Clostridia, o__Clostridiales, f__Lachnospiraceae, g__Blautia, s__	0	0	0	1	0	0	0	0	0	0	0	0	0	0	0	0	0	0	0	0	0	0	0	0	0	0	0	0	0	0	1	0	0	0	0	0	0	0	0	0	0	0	0	0	0	0	0	0
361476	k__Bacteria, p__Firmicutes, c__Clostridia, o__Clostridiales, f__Lachnospiraceae, g__, s__	0	0	0	0	0	0	0	0	0	0	0	0	0	0	0	0	0	0	0	0	0	0	0	0	0	0	0	0	0	0	0	0	0	0	0	0	0	0	0	0	0	0	0	0	0	0	0	0
361722	k__Bacteria, p__Firmicutes, c__Clostridia, o__Clostridiales, f__Ruminococcaceae, g__Faecalibacterium, s__prausnitzii	0	0	0	0	0	0	0	0	0	0	0	0	1	0	0	0	0	0	1	0	0	0	0	0	0	0	0	0	0	0	0	0	0	0	0	0	0	0	0	0	0	0	0	0	0	0	0	0
361727	k__Bacteria, p__Firmicutes, c__Clostridia, o__Clostridiales, f__, g__, s__	0	0	0	0	0	0	0	0	0	0	0	0	0	0	0	0	0	0	0	0	0	0	0	0	0	0	0	0	0	0	0	0	0	0	0	0	0	0	0	0	0	0	0	0	0	0	0	0
361811	k__Bacteria, p__Firmicutes, c__Clostridia, o__Clostridiales, f__Ruminococcaceae, g__, s__	0	0	0	3	0	348	0	0	0	0	0	0	0	0	0	0	0	0	0	0	0	0	0	0	0	0	0	0	0	0	130	0	0	0	0	0	0	0	0	0	0	0	0	0	0	0	0	0
362078	k__Bacteria, p__Firmicutes, c__Clostridia, o__Clostridiales, f__Ruminococcaceae, g__, s__	0	0	0	0	0	0	0	0	0	0	0	0	0	0	0	0	0	0	0	0	0	0	0	0	0	0	0	0	0	0	0	0	0	0	0	0	0	0	0	0	0	0	0	0	0	0	0	0
362344	k__Bacteria, p__Firmicutes, c__Clostridia, o__Clostridiales, f__Lachnospiraceae, g__, s__	0	0	0	0	0	0	0	0	0	0	0	0	0	0	0	0	0	0	0	0	0	0	0	0	0	0	0	0	0	0	0	0	0	0	0	0	0	0	0	0	0	0	0	0	0	0	0	0
362450	k__Bacteria, p__Firmicutes, c__Clostridia, o__Clostridiales, f__, g__, s__	0	0	0	0	0	0	0	0	0	0	0	0	0	0	0	0	0	0	0	0	0	0	0	0	0	0	0	0	0	0	0	0	0	0	0	0	0	0	0	0	0	0	0	0	0	0	0	0
362470	k__Bacteria, p__Firmicutes, c__Erysipelotrichi, o__Erysipelotrichales, f__Erysipelotrichaceae, g__cc_115, s__	0	0	0	0	0	0	0	0	0	0	0	0	0	0	0	0	0	0	0	0	0	0	0	0	0	0	0	0	0	0	0	0	0	0	0	0	0	0	0	0	0	0	0	0	0	0	0	0
362790	k__Bacteria, p__Actinobacteria, c__Actinobacteria, o__Actinomycetales, f__Micrococcaceae, g__Arthrobacter, s__	0	0	0	0	0	0	0	0	0	0	0	0	0	0	0	0	0	0	0	0	0	0	0	0	0	0	0	0	0	0	0	0	0	0	0	0	0	0	0	0	0	0	0	0	0	348	0	0
362997	k__Bacteria, p__Bacteroidetes, c__Bacteroidia, o__Bacteroidales, f__Bacteroidaceae, g__Bacteroides, s__uniformis	0	0	0	0	0	0	0	0	0	0	0	0	0	0	0	0	0	0	0	0	0	0	0	0	0	0	0	0	0	0	0	0	0	0	0	0	0	0	0	0	0	0	0	0	0	0	0	0
363029	k__Bacteria, p__Firmicutes, c__Clostridia, o__Clostridiales, f__Lachnospiraceae, g__Blautia, s__	0	0	0	0	0	0	0	0	0	0	0	0	0	0	0	0	0	0	0	0	0	0	0	0	0	0	0	0	0	0	0	0	0	0	0	0	0	0	0	0	0	0	0	0	0	0	0	0
363400	k__Bacteria, p__Firmicutes, c__Clostridia, o__Clostridiales, f__Lachnospiraceae, g__, s__	0	0	0	0	0	0	0	0	0	0	0	0	0	0	0	0	0	0	0	0	0	0	0	0	0	0	0	0	0	0	86	0	0	0	0	0	0	0	0	0	0	0	0	0	0	0	0	0
363735	k__Bacteria, p__Firmicutes, c__Clostridia, o__Clostridiales, f__Lachnospiraceae, g__Blautia, s__	0	0	0	0	0	0	0	0	0	0	0	0	0	0	0	0	0	0	0	0	0	0	0	0	0	0	0	0	0	0	0	0	0	0	0	0	0	0	0	0	0	0	0	0	0	0	0	0
363794	k__Bacteria, p__Actinobacteria, c__Coriobacteriia, o__Coriobacteriales, f__Coriobacteriaceae, g__Collinsella, s__aerofaciens	0	0	0	0	0	190	0	0	0	0	0	0	0	0	0	0	0	0	0	0	0	89	0	0	0	0	0	0	0	0	0	0	0	0	0	0	13	0	0	0	0	0	0	0	0	0	0	0
364179	k__Bacteria, p__Bacteroidetes, c__Bacteroidia, o__Bacteroidales, f__Bacteroidaceae, g__Bacteroides, s__	0	0	0	0	0	0	0	0	0	0	0	0	0	0	0	0	0	0	0	0	0	0	0	0	0	0	0	0	0	0	0	0	0	0	0	0	0	0	0	0	0	0	0	0	0	0	0	0
364227	k__Bacteria, p__Firmicutes, c__Clostridia, o__Clostridiales, f__, g__, s__	0	0	0	0	0	0	0	0	0	0	0	0	0	0	0	0	0	0	0	0	0	0	0	0	0	0	0	0	0	0	0	0	0	0	0	0	0	0	0	0	0	0	0	0	0	0	0	0
364736	k__Bacteria, p__Firmicutes, c__Clostridia, o__Clostridiales, f__, g__, s__	0	0	0	0	0	0	0	0	0	0	0	0	0	0	0	0	0	0	0	0	0	92	0	0	0	0	0	0	0	0	0	0	0	0	0	0	0	0	0	0	0	0	0	0	0	0	0	0
364805	k__Bacteria, p__Actinobacteria, c__Actinobacteria, o__Actinomycetales, f__Geodermatophilaceae, g__, s__	0	0	0	0	0	0	0	0	0	0	0	0	0	0	0	0	0	0	0	0	0	0	0	0	0	0	0	0	0	0	0	0	0	0	0	0	0	0	0	0	0	0	0	0	0	62	0	0
364824	k__Bacteria, p__Firmicutes, c__Clostridia, o__Clostridiales, f__Lachnospiraceae, g__Blautia, s__obeum	0	0	0	0	0	0	0	0	0	0	0	0	1	0	0	0	0	0	0	0	0	0	0	0	0	0	0	0	0	0	34	0	0	0	0	0	0	0	0	0	0	0	0	0	0	0	0	0
365056	k__Bacteria, p__Firmicutes, c__Clostridia, o__Clostridiales, f__[Tissierellaceae], g__Anaerococcus, s__	0	0	0	0	0	0	0	0	0	0	0	0	0	0	0	0	0	0	0	0	0	63	0	0	0	0	0	0	0	0	0	0	0	0	0	0	0	0	0	0	0	0	0	0	0	0	0	0
365118	k__Bacteria, p__Firmicutes, c__Clostridia, o__Clostridiales, f__Lachnospiraceae, g__Coprococcus, s__	0	0	0	0	0	0	0	0	0	0	0	0	0	0	0	0	0	0	0	0	0	0	0	0	0	0	0	0	0	0	0	0	0	0	0	0	0	0	0	0	0	0	0	0	0	0	0	0
365385	k__Bacteria, p__Actinobacteria, c__Actinobacteria, o__Bifidobacteriales, f__Bifidobacteriaceae, g__Bifidobacterium, s__bifidum	0	0	0	0	0	0	0	0	0	0	0	0	0	0	0	0	0	12	0	0	0	0	0	0	0	0	0	0	0	0	0	0	0	0	0	0	0	0	0	0	0	0	0	0	0	0	0	0
365484	k__Bacteria, p__Firmicutes, c__Clostridia, o__Clostridiales, f__, g__, s__	0	0	0	0	0	0	0	0	0	0	0	0	0	0	0	0	0	0	0	0	0	0	0	0	0	0	0	0	0	0	0	0	0	0	0	0	0	0	0	0	0	0	0	0	0	0	0	0
365496	k__Bacteria, p__Bacteroidetes, c__Bacteroidia, o__Bacteroidales, f__Bacteroidaceae, g__Bacteroides, s__plebeius	0	0	0	0	0	0	0	0	0	0	0	0	0	0	0	0	0	0	0	0	0	0	0	0	0	0	0	0	0	0	100	5	0	0	0	0	0	0	0	0	0	0	0	0	0	0	0	0
365621	k__Bacteria, p__Firmicutes, c__Clostridia, o__Clostridiales, f__, g__, s__	0	0	0	0	0	0	0	0	0	0	0	0	0	0	0	0	0	0	0	0	0	0	0	0	0	0	0	0	0	0	0	0	0	0	0	0	0	0	0	0	0	0	0	0	0	0	0	0
365717	k__Bacteria, p__Firmicutes, c__Clostridia, o__Clostridiales, f__Ruminococcaceae, g__Faecalibacterium, s__prausnitzii	0	0	0	0	0	0	0	0	0	0	0	0	0	0	0	0	0	0	0	0	0	0	0	0	0	0	0	0	0	0	0	0	0	0	0	0	0	0	0	0	0	0	0	0	0	0	0	0
365735	k__Bacteria, p__Firmicutes, c__Clostridia, o__Clostridiales, f__Lachnospiraceae, g__Blautia, s__producta	0	0	0	0	0	0	0	0	0	0	0	0	0	0	0	0	0	0	0	0	0	0	0	0	0	0	0	0	0	0	0	0	0	0	0	0	0	0	0	0	0	0	0	0	0	0	0	0
365828	k__Bacteria, p__Actinobacteria, c__Actinobacteria, o__Actinomycetales, f__Nocardioidaceae, g__, s__	0	0	0	0	0	0	0	0	0	0	0	0	0	0	0	0	0	0	0	0	0	0	0	0	0	0	0	0	0	0	0	0	0	0	0	0	0	0	0	0	0	0	0	0	0	0	0	0
365891	k__Bacteria, p__Firmicutes, c__Clostridia, o__Clostridiales, f__, g__, s__	0	0	0	0	0	0	0	0	0	0	0	0	0	0	0	0	0	0	0	0	0	0	0	0	0	0	0	0	0	0	0	0	0	0	0	0	0	0	0	0	0	0	0	0	0	0	0	0
366392	k__Bacteria, p__Actinobacteria, c__Coriobacteriia, o__Coriobacteriales, f__Coriobacteriaceae, g__, s__	0	0	0	0	0	0	0	0	0	0	0	0	0	0	0	0	0	0	0	0	0	0	0	0	0	0	0	0	0	0	0	0	0	0	0	0	0	0	451	0	0	0	0	0	0	0	0	0
366451	k__Bacteria, p__Proteobacteria, c__Gammaproteobacteria, o__Enterobacteriales, f__Enterobacteriaceae, g__, s__	0	0	0	0	0	0	0	0	0	0	0	0	0	0	0	0	0	2	0	0	0	0	0	0	0	0	27	0	0	0	0	0	0	0	0	0	0	0	0	0	0	0	0	0	0	0	0	0
366584	k__Bacteria, p__Firmicutes, c__Clostridia, o__Clostridiales, f__, g__, s__	0	0	0	0	0	0	0	0	0	0	0	0	0	0	0	0	0	0	0	0	0	0	0	0	0	0	0	0	0	0	0	0	0	0	0	0	0	0	0	0	0	0	0	0	0	0	0	0
366727	k__Bacteria, p__Firmicutes, c__Clostridia, o__Clostridiales, f__Lachnospiraceae, g__Blautia, s__	0	0	0	0	0	0	0	0	0	0	0	0	0	0	0	0	0	0	0	0	0	0	0	0	0	0	0	0	0	0	0	0	0	0	0	0	0	0	0	0	0	0	0	0	0	0	0	0
366794	k__Bacteria, p__Firmicutes, c__Clostridia, o__Clostridiales, f__Ruminococcaceae, g__, s__	0	0	0	0	0	0	0	0	0	0	0	0	0	0	0	0	0	0	0	0	0	0	0	0	0	0	0	0	0	0	0	0	0	0	0	0	0	0	0	0	0	0	0	0	0	0	0	0
366846	k__Bacteria, p__Firmicutes, c__Clostridia, o__Clostridiales, f__Lachnospiraceae, g__Blautia, s__	0	0	0	1	0	0	0	0	0	0	0	0	0	0	0	0	0	0	0	0	0	47	0	0	0	0	0	0	0	0	192	0	0	0	0	0	0	0	0	0	0	0	0	0	0	0	0	0
367176	k__Bacteria, p__Firmicutes, c__Clostridia, o__Clostridiales, f__Ruminococcaceae, g__Oscillospira, s__	0	0	0	0	0	0	0	0	0	0	0	0	0	0	0	0	0	0	0	0	0	0	0	0	0	0	0	0	0	0	0	0	0	0	0	0	0	0	0	0	0	0	0	0	0	0	0	0
367213	k__Bacteria, p__Firmicutes, c__Clostridia, o__Clostridiales, f__Ruminococcaceae, g__, s__	0	0	0	0	0	0	0	0	0	0	0	0	0	0	0	0	0	0	0	0	0	0	0	0	0	0	0	0	0	0	0	0	0	0	0	0	0	0	0	0	0	0	0	0	0	0	0	0
367215	k__Bacteria, p__Firmicutes, c__Erysipelotrichi, o__Erysipelotrichales, f__Erysipelotrichaceae, g__Holdemania, s__	0	0	0	0	0	0	0	0	0	0	0	0	0	0	0	0	0	0	0	0	0	0	0	0	0	0	0	0	0	0	0	0	0	0	0	0	0	0	0	0	0	0	0	0	0	0	0	0
367304	k__Bacteria, p__Firmicutes, c__Clostridia, o__Clostridiales, f__Ruminococcaceae, g__, s__	0	0	0	0	0	0	0	0	0	0	0	0	0	0	0	0	0	0	0	0	0	0	0	0	0	0	0	0	0	0	0	0	0	0	0	0	0	0	0	0	0	0	0	0	0	0	0	0
367433	k__Bacteria, p__Firmicutes, c__Clostridia, o__Clostridiales, f__Ruminococcaceae, g__Faecalibacterium, s__prausnitzii	0	0	0	0	0	0	0	0	0	0	0	0	0	0	0	0	0	0	0	0	0	0	0	0	0	0	0	0	0	0	0	0	0	0	0	0	0	0	0	0	0	0	0	0	0	0	0	0
367909	k__Bacteria, p__Firmicutes, c__Clostridia, o__Clostridiales, f__Lachnospiraceae, g__, s__	0	0	0	0	1	64	0	0	0	0	0	0	0	0	0	0	0	0	0	0	0	7	0	0	0	0	0	0	0	0	19	0	0	0	0	0	0	0	0	0	0	0	0	0	0	0	0	0
367977	k__Bacteria, p__Bacteroidetes, c__Bacteroidia, o__Bacteroidales, f__Rikenellaceae, g__, s__	0	0	0	0	0	0	0	0	0	0	0	0	0	0	0	0	0	0	0	0	0	0	0	0	0	0	0	0	0	0	0	0	0	0	0	0	0	0	0	0	0	0	0	0	0	0	0	0
368099	k__Bacteria, p__Firmicutes, c__Clostridia, o__Clostridiales, f__Veillonellaceae, g__Veillonella, s__	0	0	0	0	0	0	0	0	0	0	0	0	0	0	0	0	0	0	0	0	0	0	0	0	0	0	0	0	0	0	0	0	0	0	0	0	0	0	0	0	0	0	0	0	0	0	0	0
368127	k__Bacteria, p__Firmicutes, c__Clostridia, o__Clostridiales, f__Ruminococcaceae, g__Faecalibacterium, s__prausnitzii	0	0	0	0	0	0	0	0	0	0	0	0	0	0	0	0	0	0	0	0	0	0	0	0	0	0	0	0	0	0	0	0	0	0	0	0	0	0	0	0	0	0	0	0	0	0	0	0
368219	k__Bacteria, p__Firmicutes, c__Clostridia, o__Clostridiales, f__Ruminococcaceae, g__Faecalibacterium, s__prausnitzii	0	0	0	0	0	0	0	0	0	0	0	0	0	0	0	0	0	0	0	0	0	0	0	0	0	0	0	0	0	0	0	0	0	0	0	0	0	0	0	0	0	0	0	0	0	0	0	0
368261	k__Bacteria, p__Firmicutes, c__Clostridia, o__Clostridiales, f__Lachnospiraceae, g__, s__	0	0	0	0	0	0	0	0	0	0	0	0	0	0	0	0	0	0	0	0	0	0	0	0	0	0	0	0	0	0	0	0	0	0	0	0	0	0	0	0	0	0	0	0	0	0	0	0
368264	k__Bacteria, p__Firmicutes, c__Clostridia, o__Clostridiales, f__Lachnospiraceae, g__[Ruminococcus], s__	0	0	0	0	0	0	0	0	0	0	0	0	0	0	0	0	0	0	0	0	0	0	0	0	0	0	0	0	0	0	0	0	0	0	0	0	0	0	0	0	0	0	0	0	0	0	0	0
368299	k__Bacteria, p__Fusobacteria, c__Fusobacteriia, o__Fusobacteriales, f__Fusobacteriaceae, g__Fusobacterium, s__	0	0	0	0	0	0	0	0	0	0	28	1	0	0	1	0	0	0	0	0	0	0	0	0	0	0	0	0	0	0	0	0	0	0	0	0	0	75	0	0	0	0	0	0	0	0	0	0
368334	k__Bacteria, p__Proteobacteria, c__Betaproteobacteria, o__Burkholderiales, f__, g__, s__	0	0	0	0	0	0	0	0	0	0	0	0	0	0	0	0	0	0	0	0	0	0	0	0	0	0	0	0	0	0	0	0	0	0	0	0	0	0	0	0	0	0	0	0	0	0	0	0
368698	k__Bacteria, p__Firmicutes, c__Clostridia, o__Clostridiales, f__Lachnospiraceae, g__, s__	0	0	0	0	0	0	0	0	0	0	0	0	0	0	0	0	0	0	0	0	0	0	0	0	0	0	0	0	0	0	0	0	0	0	0	0	0	0	0	0	0	0	0	0	0	0	0	0
368849	k__Bacteria, p__Proteobacteria, c__Gammaproteobacteria, o__Enterobacteriales, f__Enterobacteriaceae, g__, s__	0	0	0	0	0	0	0	0	0	0	0	0	0	0	0	0	0	0	0	0	0	0	0	0	0	0	112	1	0	0	0	0	0	0	0	0	0	0	0	0	0	0	0	0	0	0	0	0
369014	k__Bacteria, p__Firmicutes, c__Clostridia, o__Clostridiales, f__Ruminococcaceae, g__, s__	0	0	0	0	0	0	0	0	0	0	0	0	0	0	0	0	0	0	0	0	0	0	0	0	0	0	0	0	0	0	0	0	0	0	0	0	0	0	0	0	0	0	0	0	0	0	0	0
369027	k__Bacteria, p__Firmicutes, c__Clostridia, o__Clostridiales, f__Lachnospiraceae, g__, s__	0	0	0	0	0	0	0	0	0	0	0	0	0	0	0	0	0	0	0	0	0	0	0	0	0	0	0	0	0	0	0	0	0	0	0	0	0	0	0	0	0	0	0	0	0	0	0	0
369182	k__Bacteria, p__Firmicutes, c__Clostridia, o__Clostridiales, f__Lachnospiraceae, g__, s__	0	0	0	0	0	0	0	0	0	0	0	0	0	0	0	0	0	0	0	0	0	0	0	0	0	0	0	0	0	0	0	0	0	0	0	0	0	0	0	0	0	0	0	0	0	0	0	0
369436	k__Bacteria, p__Proteobacteria, c__Alphaproteobacteria, o__Rhodospirillales, f__Acetobacteraceae, g__, s__	0	0	0	0	0	0	0	0	0	0	0	0	0	0	0	0	0	0	0	0	0	0	0	0	0	0	0	0	0	0	0	0	0	0	0	0	0	0	0	0	0	0	0	0	0	0	0	0
369555	k__Bacteria, p__Firmicutes, c__Clostridia, o__Clostridiales, f__Ruminococcaceae, g__Ruminococcus, s__	0	0	1	0	0	257	0	0	0	0	0	0	0	0	0	0	0	0	0	0	0	0	0	0	0	0	0	0	0	0	0	0	0	0	0	0	0	0	0	0	0	0	0	0	0	0	0	0
369822	k__Bacteria, p__Firmicutes, c__Clostridia, o__Clostridiales, f__, g__, s__	0	0	0	0	0	0	0	0	0	0	0	0	0	0	0	0	0	0	0	0	0	0	0	0	0	0	0	0	0	0	0	0	0	0	0	0	0	0	0	0	0	0	0	0	0	0	0	0
370086	k__Bacteria, p__Firmicutes, c__Clostridia, o__Clostridiales, f__Ruminococcaceae, g__, s__	0	0	0	0	0	0	0	0	0	0	0	0	0	0	0	0	0	0	0	0	0	0	0	0	0	0	0	0	0	0	0	0	0	0	0	0	0	0	0	0	0	0	0	0	0	0	0	0
370098	k__Bacteria, p__Firmicutes, c__Clostridia, o__Clostridiales, f__Lachnospiraceae, g__Lachnospira, s__	0	0	0	0	0	0	0	0	0	0	0	0	0	0	0	0	0	0	0	0	0	0	0	0	0	0	0	0	0	0	0	0	0	0	0	0	0	0	0	0	0	0	0	0	0	0	0	0
370287	k__Bacteria, p__Firmicutes, c__Clostridia, o__Clostridiales, f__Ruminococcaceae, g__Faecalibacterium, s__prausnitzii	0	0	0	0	0	0	0	0	0	0	0	0	0	0	0	0	0	0	0	0	0	0	0	0	0	0	0	0	0	0	0	0	0	0	0	0	0	0	0	0	0	0	0	0	0	0	0	0
370368	k__Bacteria, p__Proteobacteria, c__Alphaproteobacteria, o__Rhodobacterales, f__Rhodobacteraceae, g__Paracoccus, s__aminovorans	0	0	0	0	0	0	0	0	0	0	0	0	0	0	0	0	21	0	0	0	0	0	0	0	0	0	0	0	0	0	0	0	0	0	0	0	0	0	0	0	0	0	0	0	0	0	0	0
372348	k__Bacteria, p__Firmicutes, c__Clostridia, o__Clostridiales, f__Ruminococcaceae, g__Ruminococcus, s__	0	0	0	0	0	526	0	0	0	0	0	0	0	0	0	0	0	0	0	0	0	0	0	0	0	0	0	0	0	0	0	0	0	0	0	0	0	0	0	0	0	0	0	0	0	0	0	0
372473	k__Bacteria, p__Proteobacteria, c__Gammaproteobacteria, o__Enterobacteriales, f__Enterobacteriaceae, g__Erwinia, s__soli	0	0	0	0	0	0	0	0	0	0	0	0	0	0	0	0	0	5	0	0	0	0	0	0	0	0	0	0	0	0	0	0	0	0	0	0	0	0	0	0	1	0	0	0	0	0	0	0
373928	k__Bacteria, p__Firmicutes, c__Clostridia, o__Clostridiales, f__, g__, s__	0	0	0	0	0	0	0	0	0	0	0	0	0	0	0	0	0	0	0	0	0	0	0	0	0	0	0	0	0	0	0	0	0	0	0	0	0	0	0	0	0	0	0	0	0	0	0	0
374557	k__Bacteria, p__Firmicutes, c__Clostridia, o__Clostridiales, f__, g__, s__	0	0	0	0	0	0	0	0	0	0	0	0	0	0	0	0	0	0	0	0	0	0	0	0	0	0	0	0	0	0	0	0	0	0	0	0	0	0	0	0	0	0	0	0	0	0	0	0
374568	k__Bacteria, p__Bacteroidetes, c__Bacteroidia, o__Bacteroidales, f__Prevotellaceae, g__Prevotella, s__	0	0	0	0	0	0	0	0	0	0	0	0	0	0	0	0	0	0	0	0	0	0	0	0	0	0	0	0	0	0	0	0	0	0	0	0	0	0	0	0	0	0	0	0	0	0	0	0
375059	k__Bacteria, p__Actinobacteria, c__Actinobacteria, o__Actinomycetales, f__Actinomycetaceae, g__Actinomyces, s__	0	0	0	0	0	0	0	0	0	0	0	0	0	0	0	0	0	0	0	0	0	0	0	0	0	0	0	0	0	0	0	0	0	0	0	0	0	0	0	0	0	0	0	0	0	0	0	0
375067	k__Bacteria, p__Firmicutes, c__Clostridia, o__Clostridiales, f__Veillonellaceae, g__Dialister, s__	0	19	166	106	70	0	0	0	170	0	24	43	0	1	1	170	394	774	0	16	228	0	419	49	1	45	30	254	662	78	343	119	69	136	281	11	0	0	0	16	0	1313	51	115	64	145	0	1
377613	k__Bacteria, p__Actinobacteria, c__Actinobacteria, o__Actinomycetales, f__Corynebacteriaceae, g__Corynebacterium, s__	0	0	0	0	0	0	0	0	0	0	0	0	1	135	31	0	12	0	0	0	92	0	0	450	0	0	0	1	0	1	0	2	0	357	0	0	0	0	0	0	0	19	0	0	0	0	0	0
381694	k__Bacteria, p__Firmicutes, c__Clostridia, o__Clostridiales, f__Ruminococcaceae, g__Oscillospira, s__	0	0	0	0	0	0	0	0	0	0	0	0	0	0	0	0	0	0	0	0	0	0	0	0	26	0	0	0	0	0	0	0	0	0	0	0	0	0	0	0	0	0	0	0	0	0	0	0
384716	k__Bacteria, p__Firmicutes, c__Bacilli, o__Gemellales, f__, g__, s__	0	0	0	0	0	0	0	0	0	0	0	0	0	0	0	0	0	0	0	0	0	0	0	0	0	0	0	0	0	0	0	0	0	0	0	0	0	0	0	0	0	0	0	0	0	0	0	0
386088	k__Bacteria, p__Actinobacteria, c__Actinobacteria, o__Actinomycetales, f__Propionibacteriaceae, g__Propionibacterium, s__granulosum	0	0	0	0	0	0	0	0	0	0	0	0	0	0	0	1	0	0	1	0	20	0	0	39	0	129	0	0	0	0	36	0	0	0	0	0	0	0	0	0	0	0	0	0	0	0	6	0
386273	k__Bacteria, p__Proteobacteria, c__Epsilonproteobacteria, o__Campylobacterales, f__Campylobacteraceae, g__Campylobacter, s__ureolyticus	0	0	0	0	0	0	0	0	0	0	0	0	0	0	0	0	0	0	0	0	0	0	0	0	104	0	0	0	0	0	0	0	3	0	0	0	0	0	0	0	0	0	0	0	4	0	0	0
388019	k__Bacteria, p__Firmicutes, c__Bacilli, o__Lactobacillales, f__Streptococcaceae, g__Streptococcus, s__	0	0	0	0	0	0	0	0	0	0	0	0	0	0	0	0	1	0	0	0	0	0	0	0	0	2	0	0	0	0	0	0	0	0	0	0	0	0	0	0	0	0	0	0	1	0	0	0
388506	k__Bacteria, p__Firmicutes, c__Bacilli, o__Bacillales, f__Staphylococcaceae, g__Staphylococcus, s__	0	0	0	0	0	0	0	0	0	0	0	0	0	0	0	0	39	0	0	0	0	0	0	0	0	0	0	0	0	0	0	0	0	0	0	0	0	0	0	0	0	0	0	0	0	0	0	0
388763	k__Bacteria, p__Proteobacteria, c__Gammaproteobacteria, o__Pseudomonadales, f__Pseudomonadaceae, g__Pseudomonas, s__	0	0	0	0	0	0	0	0	0	0	0	0	0	0	0	0	0	0	0	0	0	0	0	0	0	0	0	0	0	0	0	0	0	0	0	0	0	0	0	0	0	0	0	0	0	0	0	0
393051	k__Bacteria, p__Actinobacteria, c__Actinobacteria, o__Actinomycetales, f__, g__, s__	0	0	0	0	0	0	0	0	0	0	0	0	0	0	0	0	3	0	0	0	0	0	0	0	1	0	0	0	0	0	0	0	0	0	0	0	0	0	0	0	0	0	0	0	0	0	0	0
398192	k__Bacteria, p__Bacteroidetes, c__Bacteroidia, o__Bacteroidales, f__[Paraprevotellaceae], g__[Prevotella], s__	0	0	0	0	0	0	0	0	0	0	0	0	0	0	0	0	0	0	0	0	0	0	0	0	0	0	0	0	0	0	0	0	0	0	0	0	0	0	0	0	0	0	0	0	0	0	0	0
403701	k__Bacteria, p__Firmicutes, c__Clostridia, o__Clostridiales, f__Veillonellaceae, g__Dialister, s__	0	0	0	0	0	0	0	0	0	0	0	0	0	0	0	0	0	0	0	0	0	0	0	0	0	0	0	0	0	0	0	0	0	0	0	0	0	0	0	0	0	0	0	0	0	0	0	0
405425	k__Bacteria, p__Proteobacteria, c__Gammaproteobacteria, o__Pseudomonadales, f__Moraxellaceae, g__Acinetobacter, s__	0	0	0	0	0	0	0	0	0	0	0	0	0	0	0	0	0	0	0	0	0	0	0	0	0	0	0	0	0	0	0	0	0	0	0	0	0	0	0	0	0	0	0	0	0	0	0	0
406145	k__Bacteria, p__Proteobacteria, c__Gammaproteobacteria, o__Pseudomonadales, f__Pseudomonadaceae, g__Pseudomonas, s__	0	0	0	0	0	0	0	0	0	0	0	0	0	0	0	0	0	0	0	0	0	0	0	0	0	0	0	0	0	0	0	0	0	0	0	0	0	0	0	0	0	0	15	0	0	0	0	0
407459	k__Bacteria, p__Proteobacteria, c__Alphaproteobacteria, o__Rhizobiales, f__Brucellaceae, g__Pseudochrobactrum, s__	0	0	0	0	0	0	0	0	0	0	0	0	0	0	0	0	0	0	0	0	0	0	220	0	3	0	0	0	0	0	0	0	0	0	0	0	0	0	0	0	0	0	0	0	0	0	0	0
408492	k__Bacteria, p__Firmicutes, c__Clostridia, o__Clostridiales, f__[Tissierellaceae], g__Anaerococcus, s__	0	0	0	0	0	0	0	0	0	0	0	0	0	0	0	0	0	0	0	0	0	0	0	0	0	0	0	0	0	0	5	0	0	0	0	0	0	0	0	0	0	0	0	0	0	0	0	0
411486	k__Bacteria, p__Firmicutes, c__Bacilli, o__Lactobacillales, f__Lactobacillaceae, g__Lactobacillus, s__reuteri	0	0	0	0	0	0	0	0	0	0	0	0	0	0	0	0	0	0	0	0	0	0	0	0	0	0	0	0	0	0	0	0	0	0	0	0	0	0	0	0	0	0	0	0	0	0	0	0
413256	k__Bacteria, p__Bacteroidetes, c__Flavobacteriia, o__Flavobacteriales, f__Flavobacteriaceae, g__Flavobacterium, s__	0	0	0	0	0	0	0	0	0	0	0	0	0	0	0	0	0	0	0	0	0	0	0	0	0	0	0	0	0	0	0	0	0	0	0	0	0	0	0	0	0	0	0	0	0	0	0	0
418501	k__Bacteria, p__Bacteroidetes, c__Bacteroidia, o__Bacteroidales, f__Rikenellaceae, g__AF12, s__	0	0	0	0	0	0	0	0	0	0	0	0	0	0	0	0	0	0	0	0	0	0	0	0	0	0	0	0	0	0	0	0	0	0	0	0	0	0	0	0	0	0	0	0	0	0	0	0
419279	k__Bacteria, p__Bacteroidetes, c__Flavobacteriia, o__Flavobacteriales, f__Flavobacteriaceae, g__Capnocytophaga, s__	0	0	0	0	0	0	0	0	0	0	0	0	0	0	0	0	0	0	0	0	0	0	0	0	0	0	0	0	0	2	0	0	0	0	0	0	0	0	0	0	0	0	0	0	0	0	0	0
419366	k__Bacteria, p__Firmicutes, c__Clostridia, o__Clostridiales, f__[Tissierellaceae], g__Anaerococcus, s__	0	0	0	0	0	0	0	0	0	0	0	0	0	0	0	0	0	0	0	0	0	0	0	0	0	0	0	0	0	0	0	0	0	0	0	0	0	0	0	0	0	0	0	0	0	0	0	0
422455	k__Bacteria, p__Tenericutes, c__Mollicutes, o__Acholeplasmatales, f__Acholeplasmataceae, g__Acholeplasma, s__	0	0	0	0	0	0	0	0	0	0	0	0	0	0	0	0	0	0	0	0	0	0	0	0	0	0	0	0	0	0	0	0	0	0	0	0	0	0	0	0	0	0	0	0	0	0	0	0
423264	k__Bacteria, p__Bacteroidetes, c__Bacteroidia, o__Bacteroidales, f__[Paraprevotellaceae], g__[Prevotella], s__	0	0	0	0	0	0	0	0	0	0	0	0	0	0	0	0	0	0	0	0	0	0	0	0	0	0	0	0	0	0	0	0	0	0	0	0	0	0	0	0	0	0	0	0	0	0	0	0
424038	k__Bacteria, p__Firmicutes, c__Clostridia, o__Clostridiales, f__[Tissierellaceae], g__Anaerococcus, s__	0	0	0	0	0	0	0	0	0	0	0	0	0	0	0	0	0	0	0	0	4	0	0	0	0	0	0	0	0	0	0	0	0	0	6	0	0	0	0	0	0	0	0	0	0	0	0	0
435928	k__Bacteria, p__Actinobacteria, c__Actinobacteria, o__Actinomycetales, f__Microbacteriaceae, g__, s__	0	0	0	0	0	0	0	0	0	0	0	0	0	0	0	0	0	0	0	0	0	0	0	0	0	0	0	0	0	0	0	0	0	0	0	0	0	0	0	0	0	0	0	0	0	0	0	0
439036	k__Bacteria, p__Actinobacteria, c__Actinobacteria, o__Actinomycetales, f__Corynebacteriaceae, g__Corynebacterium, s__	0	0	0	0	0	55	0	0	0	0	0	0	0	0	0	0	0	0	0	0	0	0	0	0	0	0	0	0	0	0	0	0	0	0	2	0	0	0	0	0	0	0	0	0	0	0	0	0
439457	k__Bacteria, p__Firmicutes, c__Bacilli, o__Bacillales, f__[Thermicanaceae], g__Thermicanus, s__	0	0	0	0	0	0	0	0	0	0	0	0	0	0	0	0	0	0	0	0	0	0	0	0	0	0	0	0	0	0	0	0	0	0	0	0	0	0	0	0	0	0	0	0	0	0	0	0
439880	k__Bacteria, p__Firmicutes, c__Clostridia, o__Clostridiales, f__Ruminococcaceae, g__Oscillospira, s__	0	0	0	0	0	0	0	0	0	0	0	0	0	0	0	0	0	0	0	0	0	0	0	0	0	0	0	0	0	0	0	0	0	0	0	0	0	0	0	0	0	0	0	0	0	0	0	0
442743	k__Bacteria, p__Proteobacteria, c__Gammaproteobacteria, o__Enterobacteriales, f__Enterobacteriaceae, g__, s__	0	0	0	0	0	0	0	0	0	0	0	0	0	0	0	0	0	0	0	0	0	0	0	0	0	0	0	0	0	0	0	0	0	0	0	0	0	0	0	0	0	0	0	0	0	0	0	0
444857	k__Bacteria, p__Fusobacteria, c__Fusobacteriia, o__Fusobacteriales, f__Fusobacteriaceae, g__Fusobacterium, s__	0	23	8	0	42	0	1	0	1	0	54	32	0	0	179	0	139	104	0	0	30	0	0	499	3	3	64	3	0	107	3184	660	5	685	298	7	0	47	991	3	4	9512	34	128	162	47	10	202
445733	k__Bacteria, p__Proteobacteria, c__Alphaproteobacteria, o__Sphingomonadales, f__Erythrobacteraceae, g__, s__	0	0	0	0	0	0	0	0	0	0	0	0	0	0	0	0	0	0	0	0	0	0	0	0	0	0	0	0	0	0	0	0	0	0	0	0	0	0	0	0	0	0	0	0	0	0	0	0
446403	k__Bacteria, p__Actinobacteria, c__Actinobacteria, o__Actinomycetales, f__Corynebacteriaceae, g__Corynebacterium, s__	0	0	5	0	0	0	0	0	0	0	0	0	0	0	0	0	0	0	0	0	0	0	0	0	0	0	0	0	0	1	0	0	0	0	0	0	0	0	0	0	0	0	0	0	0	0	0	0
446691	k__Bacteria, p__Firmicutes, c__Clostridia, o__Clostridiales, f__Ruminococcaceae, g__, s__	0	0	0	0	0	0	0	0	0	0	0	0	0	0	0	0	0	0	0	0	0	0	0	0	0	0	0	0	0	0	0	0	0	0	0	0	0	0	0	0	0	0	0	0	0	0	0	0
449417	k__Bacteria, p__Firmicutes, c__Clostridia, o__Clostridiales, f__Lachnospiraceae, g__[Ruminococcus], s__gnavus	0	0	0	0	0	0	0	0	0	0	0	0	0	0	0	0	0	0	0	0	0	0	0	0	0	0	0	0	0	0	0	0	0	0	0	0	0	0	0	0	0	0	0	0	0	0	0	0
450755	k__Bacteria, p__Firmicutes, c__Clostridia, o__Clostridiales, f__, g__, s__	0	0	0	0	0	0	0	0	0	0	0	0	0	0	0	0	0	0	0	0	0	0	0	0	0	0	0	0	0	0	0	0	0	0	0	0	0	0	0	0	0	0	0	0	0	0	0	0
451449	k__Bacteria, p__Firmicutes, c__Clostridia, o__Clostridiales, f__[Tissierellaceae], g__Anaerococcus, s__	0	0	0	0	0	0	0	0	0	0	0	0	0	0	0	0	0	0	0	0	0	92	0	0	0	0	0	0	0	0	0	0	0	7	0	0	0	0	0	0	0	0	0	0	0	0	0	0
452647	k__Bacteria, p__Firmicutes, c__Clostridia, o__Clostridiales, f__[Tissierellaceae], g__Anaerococcus, s__	0	0	0	0	0	0	0	0	0	0	0	0	0	0	0	0	0	0	0	0	0	0	0	0	0	0	0	0	0	0	0	0	0	2	0	0	0	0	0	0	0	0	0	0	0	0	0	0
453616	k__Bacteria, p__Actinobacteria, c__Actinobacteria, o__Actinomycetales, f__Geodermatophilaceae, g__, s__	0	0	0	0	0	0	0	0	0	0	0	0	0	0	0	0	0	0	0	0	0	0	0	0	0	0	0	0	0	0	0	0	0	0	0	0	0	0	0	0	0	0	0	0	0	25	0	0
453955	k__Bacteria, p__Tenericutes, c__Mollicutes, o__Anaeroplasmatales, f__Anaeroplasmataceae, g__Anaeroplasma, s__	0	0	0	0	0	0	0	0	0	0	0	0	0	0	0	0	0	0	0	0	0	0	0	0	0	0	0	0	0	0	0	0	0	0	0	0	0	0	0	0	0	0	0	0	0	0	0	0
455407	k__Bacteria, p__Firmicutes, c__Clostridia, o__Clostridiales, f__[Tissierellaceae], g__Anaerococcus, s__	0	0	0	0	0	0	0	0	0	0	0	0	0	0	0	0	0	0	0	0	0	0	0	0	1	0	0	1	0	0	1	0	0	0	0	0	0	0	0	0	0	0	0	0	0	0	0	0
456393	k__Bacteria, p__Firmicutes, c__Bacilli, o__Lactobacillales, f__Lactobacillaceae, g__Lactobacillus, s__	0	0	0	0	0	0	0	0	0	0	0	0	0	0	0	0	3	2	0	0	0	0	0	0	4	0	0	0	0	0	0	0	0	0	0	0	0	0	0	0	0	0	0	0	0	0	0	0
457044	k__Bacteria, p__Firmicutes, c__Bacilli, o__Bacillales, f__Planococcaceae, g__Lysinibacillus, s__boronitolerans	0	0	0	0	0	0	0	0	0	0	0	0	0	0	0	0	0	0	0	0	0	0	0	0	0	0	0	0	0	0	0	0	0	0	0	0	0	0	0	0	0	0	0	0	0	0	0	0
462988	k__Bacteria, p__Actinobacteria, c__Actinobacteria, o__Actinomycetales, f__Corynebacteriaceae, g__Corynebacterium, s__	0	0	0	0	0	0	0	30	0	0	0	0	0	0	0	0	365	0	0	0	0	0	0	36	25	0	0	0	0	0	0	11	8	0	2	0	0	0	0	0	0	0	0	0	0	0	0	0
463843	k__Bacteria, p__Firmicutes, c__Clostridia, o__Clostridiales, f__Lachnospiraceae, g__Moryella, s__	0	0	0	0	0	0	0	0	0	0	0	0	0	0	0	0	0	0	0	0	0	0	0	0	0	0	0	0	0	0	0	0	0	0	0	0	0	0	0	0	0	0	0	0	0	0	0	0
467605	k__Bacteria, p__Cyanobacteria, c__Chloroplast, o__Streptophyta, f__, g__, s__	0	0	0	0	0	0	0	1	0	0	0	0	0	0	0	0	0	0	0	0	0	0	0	0	0	0	0	0	0	0	0	0	0	0	0	0	0	0	0	0	0	0	0	0	0	0	0	0
469663	k__Bacteria, p__Actinobacteria, c__Coriobacteriia, o__Coriobacteriales, f__Coriobacteriaceae, g__, s__	0	0	0	0	0	0	0	0	0	0	0	0	0	0	0	0	0	0	0	0	0	0	0	0	0	0	0	0	0	0	0	0	0	0	0	0	0	0	0	0	0	0	0	0	0	0	0	0
470382	k__Bacteria, p__Firmicutes, c__Clostridia, o__Clostridiales, f__, g__, s__	0	0	0	0	0	2	0	0	0	0	0	0	0	0	0	0	0	0	0	0	0	0	0	0	0	0	0	0	0	0	0	0	0	0	0	0	0	0	0	0	0	0	0	0	0	0	0	0
470724	k__Bacteria, p__Proteobacteria, c__Betaproteobacteria, o__Neisseriales, f__Neisseriaceae, g__Neisseria, s__cinerea	0	0	0	0	0	0	0	0	0	0	0	0	0	0	0	0	0	0	0	0	0	0	0	0	0	0	0	0	0	0	0	0	0	0	6	0	0	0	0	0	0	0	0	0	0	0	0	0
470879	k__Bacteria, p__Proteobacteria, c__Gammaproteobacteria, o__Enterobacteriales, f__Enterobacteriaceae, g__Proteus, s__	0	0	0	0	0	0	0	0	0	0	0	0	0	0	0	0	0	0	0	0	0	0	0	0	0	0	0	0	0	0	0	0	0	0	0	0	0	0	0	0	0	0	0	0	0	0	0	0
471157	k__Bacteria, p__Actinobacteria, c__Coriobacteriia, o__Coriobacteriales, f__Coriobacteriaceae, g__Slackia, s__	0	0	67	2	5	0	0	0	10	0	0	0	0	0	30	8	0	22	3	0	0	0	0	21	0	0	5	12	9	0	0	30	34	43	4	3	0	36	144	0	0	17	0	4	1	0	0	1
471159	k__Bacteria, p__Firmicutes, c__Clostridia, o__Clostridiales, f__[Tissierellaceae], g__Anaerococcus, s__	0	0	0	0	0	0	0	0	0	0	0	0	0	0	0	0	189	0	0	0	0	0	0	0	59	16	0	0	0	0	0	0	0	13	1	0	0	87	36	0	0	0	0	0	0	0	0	0
484320	k__Bacteria, p__Actinobacteria, c__Actinobacteria, o__Actinomycetales, f__Actinomycetaceae, g__, s__	1	5	4	7	2	0	0	0	4	0	0	0	0	0	0	0	119	0	0	0	0	2	0	0	0	0	1	8	0	0	63	0	20	0	1	1	0	9	0	0	0	0	0	0	0	35	0	0
484439	k__Bacteria, p__Synergistetes, c__Synergistia, o__Synergistales, f__Dethiosulfovibrionaceae, g__, s__	0	0	0	0	0	0	0	0	0	0	0	0	0	0	0	0	0	3	0	0	0	0	0	0	122	0	0	0	0	6	0	0	0	0	0	0	0	0	0	0	0	0	0	0	0	0	0	0
484444	k__Bacteria, p__Firmicutes, c__Bacilli, o__Lactobacillales, f__Lactobacillaceae, g__Lactobacillus, s__coleohominis	0	0	0	0	0	0	0	0	0	0	0	28	0	0	0	0	0	0	0	0	0	0	0	0	0	0	0	0	0	0	0	0	0	0	0	0	0	0	0	0	0	0	0	0	0	0	0	0
494906	k__Bacteria, p__Firmicutes, c__Clostridia, o__Clostridiales, f__[Tissierellaceae], g__Peptoniphilus, s__	0	0	0	0	0	0	0	0	0	0	0	0	0	0	0	0	0	0	0	0	0	0	0	0	37	0	0	0	0	0	0	0	0	0	0	0	0	0	0	0	0	0	0	0	0	0	0	0
495017	k__Bacteria, p__Bacteroidetes, c__Bacteroidia, o__Bacteroidales, f__Porphyromonadaceae, g__Porphyromonas, s__	0	0	0	0	0	0	0	0	0	0	0	0	0	0	0	0	0	0	0	0	0	0	0	0	24	0	0	0	0	0	0	0	0	0	0	0	0	0	0	0	0	0	0	0	0	0	0	0
495052	k__Bacteria, p__Firmicutes, c__Clostridia, o__Clostridiales, f__[Tissierellaceae], g__Peptoniphilus, s__	0	0	0	0	0	0	0	0	0	0	0	0	0	0	0	0	0	0	0	0	0	0	0	0	45	0	0	0	0	0	0	0	0	0	2	0	0	0	0	0	0	0	0	0	0	0	0	0
495067	k__Bacteria, p__Actinobacteria, c__Actinobacteria, o__Actinomycetales, f__Corynebacteriaceae, g__Corynebacterium, s__	0	0	0	0	0	0	0	0	0	0	0	0	0	0	0	0	0	0	0	0	0	0	0	0	0	0	0	0	0	0	274	0	0	0	0	0	0	0	0	0	4	0	0	0	0	0	0	0
495084	k__Bacteria, p__Firmicutes, c__Clostridia, o__Clostridiales, f__[Tissierellaceae], g__Anaerococcus, s__	0	0	0	0	0	0	0	0	0	0	0	0	0	0	0	0	61	0	0	0	107	1	0	0	3	0	0	0	0	0	0	0	0	0	0	0	0	0	0	0	0	0	0	1	0	0	0	0
495096	k__Bacteria, p__Actinobacteria, c__Actinobacteria, o__Actinomycetales, f__Corynebacteriaceae, g__Corynebacterium, s__	0	0	0	0	0	0	0	0	0	0	0	0	0	0	0	0	0	0	0	0	0	0	0	12	0	0	0	0	0	0	0	0	0	0	0	0	0	0	0	0	0	0	0	0	0	0	0	0
495394	k__Bacteria, p__Bacteroidetes, c__Bacteroidia, o__Bacteroidales, f__Prevotellaceae, g__Prevotella, s__	0	0	0	0	0	0	0	0	0	0	0	0	0	0	0	0	0	0	0	0	0	0	0	0	0	0	0	0	0	0	0	0	0	0	0	0	0	0	0	0	0	0	0	0	0	0	0	0
495419	k__Bacteria, p__Firmicutes, c__Clostridia, o__Clostridiales, f__[Tissierellaceae], g__ph2, s__	0	0	0	0	0	0	0	0	0	0	0	0	0	0	0	0	0	0	0	0	0	0	0	0	0	0	0	0	0	0	0	0	0	0	0	0	0	0	0	0	0	0	0	0	0	0	0	0
495451	k__Bacteria, p__Bacteroidetes, c__Bacteroidia, o__Bacteroidales, f__Porphyromonadaceae, g__Porphyromonas, s__	0	0	0	0	0	0	0	0	0	0	0	0	0	0	0	0	184	0	0	0	0	0	0	0	126	0	0	0	0	20	0	0	0	0	0	0	0	0	0	16	0	0	0	0	0	0	0	0
495515	k__Bacteria, p__Actinobacteria, c__Actinobacteria, o__Actinomycetales, f__Propionibacteriaceae, g__Propionibacterium, s__	0	0	0	0	0	0	0	0	0	0	0	0	0	0	0	0	0	0	0	0	0	0	0	1	0	1	0	0	0	0	0	0	0	0	0	0	0	0	0	0	0	0	0	0	0	0	0	0
496787	k__Bacteria, p__Firmicutes, c__Bacilli, o__Bacillales, f__Staphylococcaceae, g__Staphylococcus, s__	0	0	0	0	0	0	0	0	0	0	0	0	0	0	0	0	6	0	0	0	87	176	0	106	0	155	0	0	0	0	0	0	0	0	0	0	0	0	66	0	0	0	0	0	0	0	0	0
499019	k__Bacteria, p__Fusobacteria, c__Fusobacteriia, o__Fusobacteriales, f__Fusobacteriaceae, g__Fusobacterium, s__	0	0	0	0	0	0	0	0	0	0	0	0	0	0	0	0	0	0	0	0	0	0	0	0	0	0	0	0	0	0	0	0	0	0	0	0	0	0	0	0	0	0	0	0	0	0	0	0
499109	k__Bacteria, p__Firmicutes, c__Bacilli, o__Lactobacillales, f__Streptococcaceae, g__Streptococcus, s__	0	0	0	0	0	0	0	0	0	0	0	0	0	0	0	0	0	0	0	0	0	0	0	0	0	17	0	0	0	0	0	0	0	0	0	0	0	0	0	0	0	0	0	0	0	0	0	0
499915	k__Bacteria, p__Proteobacteria, c__Alphaproteobacteria, o__Rickettsiales, f__, g__, s__	0	0	0	0	0	0	0	0	0	0	0	0	0	0	0	0	0	0	0	0	0	0	0	0	0	0	0	0	0	0	0	0	2	0	0	0	0	0	0	0	0	0	0	0	0	0	0	0
502919	k__Bacteria, p__Firmicutes, c__Clostridia, o__Clostridiales, f__Veillonellaceae, g__Selenomonas, s__	0	2	0	0	0	0	0	0	0	0	0	0	0	0	0	0	0	0	0	22	0	0	0	0	0	0	5	0	0	0	0	0	0	0	0	0	4	0	0	0	0	0	0	0	6	0	0	0
503197	k__Bacteria, p__Firmicutes, c__Clostridia, o__Clostridiales, f__[Tissierellaceae], g__Anaerococcus, s__	0	0	0	0	0	0	0	0	0	0	0	0	0	0	0	0	12	0	0	0	0	0	0	1	113	31	0	0	0	0	482	0	2	0	5	0	0	0	0	0	0	0	0	0	0	0	0	0
503236	k__Bacteria, p__Firmicutes, c__Clostridia, o__Clostridiales, f__[Tissierellaceae], g__Anaerococcus, s__	0	0	0	0	0	0	0	0	0	0	0	0	0	0	0	0	0	0	0	0	0	0	0	0	26	0	0	0	0	0	160	0	0	0	0	0	0	0	0	0	0	0	0	0	0	0	0	0
503315	k__Bacteria, p__Firmicutes, c__Clostridia, o__Clostridiales, f__[Tissierellaceae], g__Finegoldia, s__	0	0	0	0	0	0	0	0	0	0	2	0	0	0	6	0	957	0	4	1	0	0	0	48	1135	570	0	20	2	0	230	6	10	6	1	0	0	0	0	0	0	0	0	0	0	0	0	0
503354	k__Bacteria, p__Firmicutes, c__Bacilli, o__Bacillales, f__Staphylococcaceae, g__Staphylococcus, s__	0	0	0	0	0	0	0	0	0	0	0	0	0	0	0	0	0	0	0	0	0	0	0	0	0	0	0	0	0	0	0	0	0	0	0	0	0	0	0	0	0	0	0	0	0	11	0	0
503372	k__Bacteria, p__Firmicutes, c__Clostridia, o__Clostridiales, f__[Tissierellaceae], g__Anaerococcus, s__	0	0	0	0	0	0	0	0	0	0	0	0	0	0	0	0	174	0	0	0	0	0	0	0	46	80	0	31	0	0	0	0	0	0	0	0	0	0	0	0	0	0	0	0	0	0	0	0
503387	k__Bacteria, p__Firmicutes, c__Clostridia, o__Clostridiales, f__[Tissierellaceae], g__Anaerococcus, s__	0	0	0	0	0	0	0	0	0	0	0	0	0	0	0	0	0	0	0	0	0	3	0	0	0	92	0	0	0	0	0	0	0	0	0	0	0	0	0	0	0	0	0	0	0	0	0	0
503389	k__Bacteria, p__Actinobacteria, c__Actinobacteria, o__Actinomycetales, f__Corynebacteriaceae, g__Corynebacterium, s__	0	0	0	0	0	0	0	0	0	0	0	0	0	0	0	0	0	0	0	0	0	0	0	0	5	0	0	0	0	0	0	0	0	0	0	0	0	0	0	0	0	0	0	0	0	0	0	0
503406	k__Bacteria, p__Firmicutes, c__Clostridia, o__Clostridiales, f__[Tissierellaceae], g__Peptoniphilus, s__	0	0	0	0	0	0	0	0	0	0	0	0	0	0	0	0	0	0	0	0	0	0	0	0	0	0	0	0	0	0	0	0	0	0	0	0	0	0	0	0	0	0	0	0	0	0	0	0
504674	k__Bacteria, p__Firmicutes, c__Clostridia, o__Clostridiales, f__[Tissierellaceae], g__Anaerococcus, s__	0	0	0	0	0	0	0	0	0	0	0	0	0	0	0	0	0	0	0	1	0	0	0	0	10	0	2	0	0	0	0	0	0	0	0	0	0	0	0	0	0	0	0	0	0	0	0	0
505565	k__Bacteria, p__Firmicutes, c__Clostridia, o__Clostridiales, f__[Tissierellaceae], g__Anaerococcus, s__	0	0	0	0	0	0	0	0	0	0	0	0	0	0	0	0	0	0	0	0	0	0	0	0	54	0	0	0	0	0	0	0	0	0	0	0	0	0	0	0	0	0	0	0	6	0	0	0
505626	k__Bacteria, p__Actinobacteria, c__Actinobacteria, o__Actinomycetales, f__Corynebacteriaceae, g__Corynebacterium, s__	0	0	0	0	0	0	0	0	0	0	0	0	0	0	0	0	0	0	0	0	0	0	0	0	19	0	0	0	0	1	0	0	0	0	0	3	0	0	0	0	0	0	0	0	0	0	0	0
508968	k__Bacteria, p__Firmicutes, c__Clostridia, o__Clostridiales, f__Lachnospiraceae, g__Roseburia, s__	0	0	0	0	0	0	0	0	0	0	0	0	0	0	0	0	0	0	0	0	0	0	0	0	0	0	0	0	0	0	0	0	0	0	0	0	0	0	0	0	0	0	0	0	0	0	0	0
509149	k__Bacteria, p__Firmicutes, c__Bacilli, o__Lactobacillales, f__Lactobacillaceae, g__Lactobacillus, s__	0	0	0	0	0	0	0	0	0	0	0	0	0	0	0	0	0	3	0	0	0	0	0	0	0	0	0	0	0	0	0	0	0	0	0	0	0	0	0	0	0	0	0	0	0	0	0	0
509416	k__Bacteria, p__Firmicutes, c__Clostridia, o__Clostridiales, f__, g__, s__	0	0	0	0	0	0	0	0	0	0	0	0	0	0	0	0	0	0	0	0	0	0	0	0	0	0	0	0	0	0	0	0	0	0	0	0	0	0	0	0	0	0	0	0	0	0	0	0
509447	k__Bacteria, p__Proteobacteria, c__Betaproteobacteria, o__Burkholderiales, f__Comamonadaceae, g__Comamonas, s__	0	0	0	2	0	0	0	0	0	0	0	0	0	0	0	0	0	0	0	0	0	0	0	0	0	0	0	0	0	0	0	0	0	0	0	0	0	0	0	0	0	0	0	0	0	0	0	0
509452	k__Bacteria, p__Firmicutes, c__Bacilli, o__Lactobacillales, f__Lactobacillaceae, g__Lactobacillus, s__	0	0	0	0	0	0	0	0	0	0	0	0	0	0	0	1	0	2	0	0	0	0	0	0	0	0	0	0	0	0	0	0	0	0	0	0	0	0	1	0	0	0	0	0	0	0	1	0
509480	k__Bacteria, p__Proteobacteria, c__Betaproteobacteria, o__Burkholderiales, f__Alcaligenaceae, g__, s__	0	0	0	0	0	0	0	0	0	0	0	0	0	0	0	0	0	0	0	0	0	0	0	0	0	0	0	0	0	0	0	0	0	0	0	0	0	0	0	0	0	0	0	0	0	0	0	0
509516	k__Bacteria, p__Firmicutes, c__Bacilli, o__Lactobacillales, f__Enterococcaceae, g__Enterococcus, s__	0	0	0	0	0	0	0	0	0	0	0	0	0	0	0	0	0	0	0	0	0	0	0	0	0	0	0	0	0	0	0	0	0	0	0	0	0	0	0	0	0	0	0	0	0	0	0	0
509773	k__Bacteria, p__Firmicutes, c__Bacilli, o__Lactobacillales, f__Streptococcaceae, g__Streptococcus, s__	0	95	139	3	369	5	3	29	42	3	54	5	16	89	7	155	17	32	149	67	6	36	11	93	30	19	8	146	16	32	7	513	1564	202	70	177	14	46	10	9	31	3	9	7	6	74	4	750
510422	k__Bacteria, p__Actinobacteria, c__Actinobacteria, o__Actinomycetales, f__Actinomycetaceae, g__Actinomyces, s__	0	1	0	0	0	0	0	0	0	0	0	0	0	0	0	0	0	0	0	0	0	0	0	0	0	0	0	0	0	0	0	3	9	0	0	0	0	0	0	0	10	0	0	0	0	0	0	0
510524	k__Bacteria, p__Firmicutes, c__Clostridia, o__Clostridiales, f__Ruminococcaceae, g__, s__	0	0	0	0	0	0	0	0	0	0	0	0	0	0	0	0	0	0	0	0	0	0	0	0	0	0	0	0	0	0	0	0	0	0	0	0	0	0	0	0	0	0	0	0	0	0	0	0
510870	k__Bacteria, p__Proteobacteria, c__Gammaproteobacteria, o__Enterobacteriales, f__Enterobacteriaceae, g__, s__	0	0	0	0	0	0	0	0	0	0	0	0	0	0	0	0	0	0	0	0	0	0	0	0	0	0	0	0	0	0	0	0	0	0	0	0	0	0	0	0	0	0	0	0	0	0	0	0
511378	k__Bacteria, p__Firmicutes, c__Clostridia, o__Clostridiales, f__Veillonellaceae, g__Veillonella, s__	0	292	90	175	1773	1	0	1	4208	4	223	0	0	17	99	5	849	11	779	790	6802	1262	5466	10	302	603	73	3371	4219	489	197	1166	48	11564	333	89	80	784	9	456	35	26	2682	1167	10	2398	1	526
511795	k__Bacteria, p__Firmicutes, c__Bacilli, o__Lactobacillales, f__Streptococcaceae, g__Streptococcus, s__	0	5	0	0	3	0	0	0	1	0	2	0	22	0	0	3	0	0	4	0	0	1	0	2	0	0	0	2	0	1	0	8	20	8	0	33	0	0	0	0	14	0	1	0	0	5	0	1
511908	k__Bacteria, p__Proteobacteria, c__Gammaproteobacteria, o__Enterobacteriales, f__Enterobacteriaceae, g__Klebsiella, s__	0	0	0	0	0	0	0	0	0	0	0	0	0	0	0	0	0	50	0	0	0	0	0	0	0	0	1	0	0	0	0	0	0	0	0	0	0	0	0	0	0	3	0	0	0	0	0	0
512485	k__Bacteria, p__Proteobacteria, c__Gammaproteobacteria, o__Pseudomonadales, f__Moraxellaceae, g__Acinetobacter, s__rhizosphaerae	0	0	0	0	0	0	0	0	0	0	0	0	0	0	0	0	2	0	0	0	0	0	0	0	0	0	0	0	0	0	0	0	0	0	0	0	0	0	0	0	0	0	0	0	0	1	0	0
513445	k__Bacteria, p__Bacteroidetes, c__Bacteroidia, o__Bacteroidales, f__Bacteroidaceae, g__Bacteroides, s__	0	0	0	0	0	6	0	0	0	0	0	0	0	0	0	0	0	0	0	0	0	0	0	0	0	0	0	0	0	0	0	0	0	0	0	0	0	0	0	0	0	0	0	0	0	0	0	0
513500	k__Bacteria, p__Firmicutes, c__Bacilli, o__Lactobacillales, f__Streptococcaceae, g__Streptococcus, s__	0	0	1	0	1	0	0	1	0	14	0	0	0	22	0	2	0	1	1	0	0	0	0	1	14	0	390	1	0	1	0	0	972	4	1	291	156	71	1	2	11	0	0	0	0	2	0	2
513646	k__Bacteria, p__Firmicutes, c__Bacilli, o__Lactobacillales, f__Streptococcaceae, g__Streptococcus, s__	0	10	16	1	45	1	0	1	40	3	27	0	0	4	2	41	43	3	84	10	2	10	1	6	65	9	5	11	1	9	11	47	50	1	8	150	4	8	1	4	266	5	200	7	7	16	0	356
513757	k__Bacteria, p__Bacteroidetes, c__Sphingobacteriia, o__Sphingobacteriales, f__Sphingobacteriaceae, g__Pedobacter, s__	0	0	0	0	0	0	0	0	0	0	0	0	0	0	0	0	0	0	0	0	0	0	0	0	0	0	0	0	0	0	0	0	0	0	0	0	0	0	0	0	0	0	0	0	0	0	0	0
515707	k__Bacteria, p__Bacteroidetes, c__Bacteroidia, o__Bacteroidales, f__S24-7, g__, s__	0	0	0	0	0	0	0	0	0	0	0	0	0	0	0	0	0	0	0	0	0	0	0	0	0	0	0	0	0	0	0	0	0	0	0	0	0	0	0	0	0	0	0	0	0	0	0	0
515747	k__Bacteria, p__Bacteroidetes, c__Bacteroidia, o__Bacteroidales, f__Prevotellaceae, g__Prevotella, s__	0	0	0	0	0	0	0	0	0	0	0	0	0	0	0	0	0	0	0	0	0	0	0	0	0	0	0	0	0	4	0	0	0	0	0	0	0	0	0	0	0	0	0	0	0	0	0	0
516198	k__Bacteria, p__Proteobacteria, c__Betaproteobacteria, o__Neisseriales, f__Neisseriaceae, g__Neisseria, s__	0	0	0	0	0	0	0	0	0	0	0	0	0	0	0	0	0	0	0	0	0	0	0	0	0	0	0	0	0	0	0	0	0	0	0	0	0	0	0	0	0	0	0	0	0	0	0	0
516611	k__Bacteria, p__Firmicutes, c__Bacilli, o__Lactobacillales, f__Streptococcaceae, g__Streptococcus, s__	0	16	14	0	60	0	2	5	7	0	7	0	3	9	1	21	0	5	21	9	0	4	0	17	6	0	0	19	5	4	1	96	258	30	14	33	3	12	2	0	3	0	0	0	0	7	0	120
516648	k__Bacteria, p__Actinobacteria, c__Actinobacteria, o__Actinomycetales, f__Micrococcaceae, g__Rothia, s__mucilaginosa	0	2	0	0	3	0	0	0	0	0	2	1	0	0	0	0	0	0	1	0	0	1	0	0	0	0	0	5	0	0	0	0	0	1	0	0	0	0	0	0	0	0	0	0	0	0	0	0
516966	k__Bacteria, p__Firmicutes, c__Bacilli, o__Lactobacillales, f__Streptococcaceae, g__Streptococcus, s__	10	3107	1335	6	4934	467	1016	10572	879	308	1162	304	536	19643	1319	16949	3800	7610	8699	1859	421	5109	372	15101	6590	2386	1135	12096	2741	1034	1283	14388	51436	23347	7490	2442	1577	17721	4272	86	376	33	1135	13	201	7540	1583	5684
517548	k__Bacteria, p__Proteobacteria, c__Gammaproteobacteria, o__Pasteurellales, f__Pasteurellaceae, g__Haemophilus, s__	0	0	0	0	0	0	0	0	0	0	0	0	0	0	0	0	0	0	0	0	0	0	0	0	0	0	0	0	0	0	0	0	0	0	0	0	0	0	0	0	0	0	0	0	0	0	0	0
517722	k__Bacteria, p__Bacteroidetes, c__Bacteroidia, o__Bacteroidales, f__S24-7, g__, s__	0	0	0	0	0	0	0	0	0	0	0	0	0	0	0	0	0	0	0	0	0	0	0	0	0	0	0	0	0	0	0	0	0	0	0	0	0	0	0	0	0	0	0	0	0	0	0	0
517754	k__Bacteria, p__Firmicutes, c__Bacilli, o__Lactobacillales, f__Streptococcaceae, g__Streptococcus, s__	8	374	733	527	1053	40	545	17	1641	924	555	404	12113	8096	1785	7262	598	62	1102	486	2521	6785	6960	2277	1034	5880	609	8531	532	1143	5504	262	167	48	1310	1744	1206	744	703	342	10872	319	2111	874	123	10166	17	648
518002	k__Bacteria, p__Proteobacteria, c__Gammaproteobacteria, o__Enterobacteriales, f__Enterobacteriaceae, g__, s__	0	0	0	0	0	0	0	0	0	0	0	0	0	0	0	0	0	36	0	0	0	0	0	0	0	0	0	0	0	0	0	0	0	0	0	1	0	0	0	0	0	0	0	0	0	0	1	0
518438	k__Bacteria, p__Firmicutes, c__Clostridia, o__Clostridiales, f__Lachnospiraceae, g__, s__	0	0	0	0	0	0	0	0	0	0	0	0	0	0	0	0	0	0	0	0	0	0	0	0	0	0	0	0	0	0	0	0	0	0	0	0	0	0	0	0	0	0	0	0	0	0	0	0
518743	k__Bacteria, p__Firmicutes, c__Clostridia, o__Clostridiales, f__Veillonellaceae, g__Veillonella, s__parvula	575	1727	1	2649	208	0	1071	1	43	522	780	716	7	9	184	14	6	28	96	246	4980	452	26981	1110	949	3704	3	3938	3939	360	1026	2	17	0	1	45	232	1	105	1635	145	844	3	11275	3624	10993	3	128
519290	k__Bacteria, p__Actinobacteria, c__Actinobacteria, o__Bifidobacteriales, f__Bifidobacteriaceae, g__Bifidobacterium, s__pseudolongum	0	0	0	0	0	0	0	0	0	0	0	2	0	0	0	0	0	0	0	0	0	0	0	0	0	0	0	0	0	0	0	0	0	0	0	0	0	0	0	0	0	0	0	0	0	0	0	0
520413	k__Bacteria, p__Firmicutes, c__Clostridia, o__Clostridiales, f__Ruminococcaceae, g__Faecalibacterium, s__prausnitzii	0	0	0	0	0	0	0	0	0	0	0	0	0	0	0	0	0	0	0	0	0	0	0	0	0	0	0	0	0	0	0	0	0	0	0	0	0	0	0	0	0	0	0	0	0	0	0	0
521073	k__Bacteria, p__Proteobacteria, c__Alphaproteobacteria, o__Rhizobiales, f__Rhizobiaceae, g__Agrobacterium, s__	0	0	0	0	0	0	0	0	0	0	0	0	0	23	1	14	112	0	0	1	27	62	84	52	7	0	0	23	10	0	376	0	0	3	3	0	42	114	0	0	0	0	0	0	0	0	0	0
521268	k__Bacteria, p__Bacteroidetes, c__Bacteroidia, o__Bacteroidales, f__Prevotellaceae, g__Prevotella, s__melaninogenica	0	0	0	0	0	0	0	0	0	0	0	0	0	0	0	0	0	0	0	0	0	0	0	0	0	0	0	0	0	0	0	0	0	0	0	0	0	0	0	0	0	0	0	0	0	0	0	0
521851	k__Bacteria, p__Firmicutes, c__Bacilli, o__Lactobacillales, f__Carnobacteriaceae, g__Granulicatella, s__	0	2	0	0	0	0	0	0	1	1	0	1	8	5	2	4	0	0	6	0	0	13	1	8	7	20	0	6	0	77	1	5	4	3	0	5	1	0	1	0	3	0	1	0	0	7	1	0
521996	k__Bacteria, p__Firmicutes, c__Bacilli, o__Lactobacillales, f__Streptococcaceae, g__Streptococcus, s__	0	0	0	1	0	0	0	0	0	0	0	0	4	0	0	1	0	0	1	0	0	0	1	0	0	0	0	0	0	0	0	0	0	0	7	1	0	0	0	0	0	0	0	0	0	1	0	2
522025	k__Bacteria, p__Firmicutes, c__Bacilli, o__Lactobacillales, f__Streptococcaceae, g__Streptococcus, s__	2	56	68	3	413	6	5	9	305	22	88	3	8	170	24	589	60	932	454	60	30	110	26	196	74	43	26	184	27	51	44	1008	1092	160	72	825	435	126	13	9	694	38	463	7	47	100	17	1538
523036	k__Bacteria, p__Firmicutes, c__Bacilli, o__Gemellales, f__Gemellaceae, g__, s__	24	5	21	3	21	0	41	0	17	19	5	1	52	50	4	85	9	1	28	4	1	25	217	8	45	64	12	402	18	8	19	15	12	0	2	11	5	11	4	14	30	6	5	11	37	143	1	0
523577	k__Bacteria, p__Firmicutes, c__Clostridia, o__Clostridiales, f__[Tissierellaceae], g__Gallicola, s__	0	0	0	0	0	0	0	0	0	0	0	0	0	0	0	0	0	0	0	0	0	0	0	0	0	0	0	0	0	0	0	0	0	0	0	0	0	0	0	2	0	0	0	0	0	0	0	0
524292	k__Bacteria, p__Firmicutes, c__Bacilli, o__Bacillales, f__Staphylococcaceae, g__Staphylococcus, s__epidermidis	0	0	0	0	0	0	0	0	0	0	0	0	0	0	0	0	0	0	0	0	0	0	0	0	0	0	0	0	0	0	0	0	0	0	0	0	0	0	0	0	0	0	0	0	0	0	0	0
524444	k__Bacteria, p__Firmicutes, c__Clostridia, o__Clostridiales, f__Lachnospiraceae, g__Blautia, s__	0	0	0	0	0	0	0	0	0	0	0	0	0	0	0	0	0	0	0	0	0	0	0	0	0	0	0	0	0	0	0	0	0	0	0	0	0	0	0	0	0	0	0	0	0	0	0	0
524674	k__Bacteria, p__Firmicutes, c__Bacilli, o__Lactobacillales, f__Enterococcaceae, g__Enterococcus, s__	0	0	0	0	0	0	0	0	0	0	0	0	0	0	0	0	0	0	0	0	0	0	0	0	0	0	0	0	0	0	0	0	0	0	0	0	0	0	0	0	0	0	0	0	0	0	0	0
524725	k__Bacteria, p__Actinobacteria, c__Coriobacteriia, o__Coriobacteriales, f__Coriobacteriaceae, g__Atopobium, s__	37	91	167	18	187	0	0	0	71	20	79	29	1	594	40	304	395	261	155	33	138	189	293	307	32	392	33	455	262	57	98	2019	83	912	106	355	161	101	60	49	29	169	230	92	48	226	15	286
525391	k__Bacteria, p__Firmicutes, c__Bacilli, o__Lactobacillales, f__Streptococcaceae, g__, s__	0	25	56	12	95	0	0	0	25	2	42	1	79	4	0	12	0	0	19	4	0	6	2	6	8	4	4	29	0	8	1	102	103	7	2	150	1	0	0	2	129	18	5	44	0	13	0	51
525942	k__Bacteria, p__Bacteroidetes, c__Bacteroidia, o__Bacteroidales, f__Prevotellaceae, g__Prevotella, s__melaninogenica	0	1	0	0	0	0	0	0	0	0	0	9	0	0	0	0	0	0	0	5	0	0	0	0	0	0	0	0	0	10	0	0	0	0	11	0	0	0	0	11	0	8	0	0	0	0	0	0
525966	k__Bacteria, p__Firmicutes, c__Bacilli, o__Lactobacillales, f__Streptococcaceae, g__Streptococcus, s__	0	0	0	0	0	0	0	0	0	0	0	0	0	0	0	0	0	0	0	0	0	0	0	0	0	2	0	0	0	0	0	0	0	0	0	0	0	0	0	0	0	0	0	0	0	0	0	0
526131	k__Bacteria, p__Firmicutes, c__Bacilli, o__Lactobacillales, f__Streptococcaceae, g__Streptococcus, s__	5	50	83	38	2496	9	10	7	144	12	51	10	18	488	8	314	17	6	155	56	23	74	55	70	54	50	18	93	16	25	24	664	732	86	46	343	12	379	3	32	36	50	28	33	19	69	2	705
526682	k__Bacteria, p__Actinobacteria, c__Actinobacteria, o__Actinomycetales, f__Actinomycetaceae, g__Actinomyces, s__	2	544	588	492	823	1	0	0	474	293	477	73	732	3125	139	5	3735	57	3058	254	526	481	3443	16780	287	1649	128	2600	2720	784	1453	2493	5551	3426	155	1738	1428	777	1316	488	1101	550	1403	1536	465	3169	308	651
526804	k__Bacteria, p__Firmicutes, c__Bacilli, o__Lactobacillales, f__Streptococcaceae, g__Streptococcus, s__	0	9	1	0	50	1	3	4	23	6	2	0	0	57	7	135	14	22	160	7	2	11	11	39	11	17	7	32	2	6	12	131	484	122	16	176	13	18	7	0	36	1	20	0	2	22	6	48
527314	k__Bacteria, p__Actinobacteria, c__Actinobacteria, o__Actinomycetales, f__Actinomycetaceae, g__, s__	0	0	0	0	0	0	0	0	0	0	0	0	0	0	0	0	0	0	0	0	0	0	0	0	0	0	0	0	0	0	0	0	0	0	0	0	0	0	0	0	0	0	0	0	0	60	0	0
527485	k__Bacteria, p__Firmicutes, c__Clostridia, o__Clostridiales, f__Peptostreptococcaceae, g__Peptostreptococcus, s__	0	0	0	0	0	0	0	0	0	0	0	0	0	0	0	0	0	0	0	0	0	0	1	0	0	0	0	0	1	0	0	0	0	0	0	0	0	0	0	0	0	0	0	0	0	0	0	0
527630	k__Bacteria, p__Firmicutes, c__Clostridia, o__Clostridiales, f__Clostridiaceae, g__, s__	0	553	3	94	50	1	630	1	174	1272	548	223	4	2	24	0	14	1	8	51	68	633	3976	69	0	173	41	143	1183	117	0	1	1	0	17	15	169	79	0	415	0	1	180	372	1068	984	0	27
528357	k__Bacteria, p__Firmicutes, c__Bacilli, o__Lactobacillales, f__Streptococcaceae, g__Streptococcus, s__	0	80	8	4	65	0	8	18	100	46	37	13	5	77	26	281	291	3	800	28	84	272	1	362	20	159	42	90	7	40	420	292	140	5	85	944	381	121	7	10	293	7	236	1	13	203	3	222
528362	k__Bacteria, p__Firmicutes, c__Clostridia, o__Clostridiales, f__Lachnospiraceae, g__Roseburia, s__	0	0	0	0	0	0	0	0	0	0	0	0	0	0	0	0	0	0	0	0	0	0	0	0	0	0	0	0	0	0	0	0	0	0	0	0	0	0	0	0	0	0	0	0	0	0	0	0
528421	k__Bacteria, p__Proteobacteria, c__Gammaproteobacteria, o__Enterobacteriales, f__Enterobacteriaceae, g__, s__	0	0	0	0	0	0	0	0	0	0	0	0	0	0	0	0	0	0	0	0	0	0	0	0	0	0	0	0	0	0	0	0	0	0	0	0	0	0	0	0	0	0	0	0	0	0	0	0
528628	k__Bacteria, p__Actinobacteria, c__Actinobacteria, o__Actinomycetales, f__Actinomycetaceae, g__Actinobaculum, s__	0	0	0	0	0	0	0	0	0	0	0	0	0	0	0	0	0	0	0	0	0	0	0	0	0	0	0	0	0	0	0	0	0	0	0	0	0	0	0	0	0	0	0	0	0	0	0	0
528652	k__Bacteria, p__Firmicutes, c__Clostridia, o__Clostridiales, f__Ruminococcaceae, g__Faecalibacterium, s__prausnitzii	0	0	0	0	0	0	0	0	0	0	0	0	0	0	0	0	0	0	0	0	0	0	0	0	0	0	0	0	0	0	0	0	0	0	0	0	0	0	0	0	0	0	0	0	0	0	0	0
529233	k__Bacteria, p__Firmicutes, c__Bacilli, o__Lactobacillales, f__Streptococcaceae, g__Streptococcus, s__	0	0	2	0	2	0	0	0	8	0	0	0	0	0	0	7	0	0	0	9	0	1	0	0	0	0	0	4	0	0	2	0	2	0	0	8	0	0	0	0	2	15	0	2	1	4	0	0
529652	k__Bacteria, p__Proteobacteria, c__Betaproteobacteria, o__Burkholderiales, f__Alcaligenaceae, g__Sutterella, s__	0	0	0	0	0	0	0	0	0	0	0	0	0	0	0	0	0	0	0	0	0	0	0	0	0	0	0	0	0	0	0	0	0	0	0	0	0	0	0	0	0	0	0	0	0	0	0	0
529940	k__Bacteria, p__Firmicutes, c__Clostridia, o__Clostridiales, f__Ruminococcaceae, g__Faecalibacterium, s__prausnitzii	0	0	0	0	0	0	0	0	0	0	0	0	0	0	0	0	0	0	0	0	0	0	0	0	0	0	0	0	0	0	0	0	0	0	0	0	0	0	0	0	0	0	0	0	0	0	0	0
530164	k__Bacteria, p__Bacteroidetes, c__Bacteroidia, o__Bacteroidales, f__Porphyromonadaceae, g__Porphyromonas, s__	0	0	0	0	0	0	0	0	0	0	0	0	0	0	0	0	0	0	0	0	0	0	0	0	0	0	0	0	0	0	0	0	0	0	0	0	0	0	0	0	0	0	0	0	0	5	0	0
530206	k__Bacteria, p__Bacteroidetes, c__Bacteroidia, o__Bacteroidales, f__Prevotellaceae, g__Prevotella, s__	0	7	0	0	0	0	0	0	3	0	0	0	0	0	0	0	0	0	0	74	1	1	0	1	0	0	0	2	0	446	0	0	0	0	884	1	0	0	0	261	1	155	1	0	1	0	0	4
530224	k__Bacteria, p__Bacteroidetes, c__Flavobacteriia, o__Flavobacteriales, f__Flavobacteriaceae, g__Capnocytophaga, s__	0	0	0	0	0	0	0	0	0	0	0	0	0	0	0	0	0	0	0	0	0	0	0	0	0	0	0	0	0	0	0	0	0	0	0	0	0	0	0	10	0	0	0	0	5	0	0	0
531436	k__Bacteria, p__Firmicutes, c__Clostridia, o__Clostridiales, f__Lachnospiraceae, g__Roseburia, s__	0	0	0	0	0	0	0	0	0	0	0	0	0	0	0	0	0	0	0	0	0	0	0	0	0	0	0	0	0	0	0	0	0	0	0	0	0	0	0	0	0	0	0	0	0	0	0	0
532521	k__Bacteria, p__Firmicutes, c__Clostridia, o__Clostridiales, f__Peptostreptococcaceae, g__Peptostreptococcus, s__anaerobius	0	0	0	0	0	0	0	0	0	0	15	0	0	0	0	0	0	0	0	0	0	0	0	0	0	0	0	0	0	0	0	0	0	0	0	0	0	0	0	0	0	0	0	0	0	0	0	0
532569	k__Bacteria, p__Proteobacteria, c__Gammaproteobacteria, o__Pseudomonadales, f__Moraxellaceae, g__Acinetobacter, s__lwoffii	0	0	0	0	0	0	0	0	0	0	0	0	0	0	0	0	0	0	0	0	0	0	0	0	0	0	0	0	0	0	0	0	0	0	0	0	0	0	0	0	0	0	0	0	0	0	0	0
532835	k__Bacteria, p__Proteobacteria, c__Gammaproteobacteria, o__Aeromonadales, f__Aeromonadaceae, g__, s__	0	0	0	0	0	0	0	0	0	0	0	0	0	0	0	0	0	0	0	0	0	0	0	0	0	0	0	0	0	0	0	0	0	0	0	0	0	0	0	0	0	0	0	0	0	0	0	0
533116	k__Bacteria, p__Firmicutes, c__Clostridia, o__Clostridiales, f__[Tissierellaceae], g__, s__	0	0	0	0	0	0	0	0	0	0	0	0	0	0	0	0	0	0	0	0	0	0	0	0	0	0	0	0	0	0	0	0	0	0	0	0	0	0	0	0	0	0	0	0	0	0	0	0
533133	k__Bacteria, p__Firmicutes, c__Bacilli, o__Lactobacillales, f__Lactobacillaceae, g__Lactobacillus, s__	0	0	0	0	0	0	0	0	0	0	0	0	0	0	0	0	0	0	0	0	0	0	0	0	0	0	0	0	0	0	0	0	0	0	0	0	0	0	0	0	0	0	0	0	0	0	0	0
534042	k__Bacteria, p__Firmicutes, c__Clostridia, o__Clostridiales, f__, g__, s__	0	0	0	0	0	0	0	0	0	0	0	0	0	0	0	0	0	0	0	0	0	0	0	0	0	0	0	0	0	0	0	0	0	0	0	0	0	0	0	0	0	0	0	0	0	0	0	0
535353	k__Bacteria, p__Firmicutes, c__Bacilli, o__Gemellales, f__Gemellaceae, g__, s__	1	0	2	0	2	0	3	0	4	0	0	1	4	6	0	3	0	0	1	0	0	3	39	3	3	12	1	26	1	0	2	4	2	0	0	0	3	2	2	5	0	0	0	0	4	12	0	0
535359	k__Bacteria, p__Bacteroidetes, c__Bacteroidia, o__Bacteroidales, f__Prevotellaceae, g__Prevotella, s__melaninogenica	0	15	0	0	0	0	0	0	0	0	113	0	0	2	28	0	251	0	0	6	0	0	0	0	0	0	7	0	1	52	0	0	0	2	1	0	0	0	0	1	0	5	0	0	51	0	0	0
535375	k__Bacteria, p__Bacteroidetes, c__Bacteroidia, o__Bacteroidales, f__Bacteroidaceae, g__Bacteroides, s__ovatus	0	0	0	0	0	0	0	0	0	17	0	0	0	0	0	0	0	0	0	0	0	0	0	0	0	0	0	0	0	0	0	0	0	0	0	0	0	0	0	0	0	0	0	0	0	0	0	0
535901	k__Bacteria, p__Firmicutes, c__Clostridia, o__Clostridiales, f__Veillonellaceae, g__Dialister, s__	0	0	0	0	0	0	0	0	0	0	0	0	0	0	0	0	1	0	0	0	0	0	0	0	0	0	0	0	1	9	0	0	1	0	23	1	0	0	0	87	0	0	0	0	0	0	0	1
536754	k__Bacteria, p__Firmicutes, c__Bacilli, o__Lactobacillales, f__Lactobacillaceae, g__Lactobacillus, s__vaginalis	0	0	0	0	0	0	0	0	0	0	0	0	0	0	0	0	0	0	0	0	0	0	0	0	0	0	0	0	0	0	0	0	0	0	0	0	0	0	0	0	0	0	0	0	0	0	0	0
536866	k__Bacteria, p__Firmicutes, c__Bacilli, o__Lactobacillales, f__Streptococcaceae, g__Streptococcus, s__	2	1	0	0	3	0	0	1	0	0	0	0	0	3	0	4	2	1	2	2	0	3	0	1	0	1	0	3	0	0	0	2	20	1	0	0	0	2	0	0	0	0	0	0	0	2	0	0
537085	k__Bacteria, p__Proteobacteria, c__Gammaproteobacteria, o__Enterobacteriales, f__Enterobacteriaceae, g__Klebsiella, s__	0	0	0	0	0	0	0	0	0	0	0	0	0	0	0	0	0	0	0	0	0	0	0	0	0	0	11	0	0	0	0	0	0	0	0	0	0	0	0	0	0	0	0	0	0	0	0	0
537290	k__Bacteria, p__Proteobacteria, c__Gammaproteobacteria, o__Enterobacteriales, f__Enterobacteriaceae, g__Morganella, s__	0	0	0	0	0	0	0	0	0	0	0	0	0	0	0	0	0	0	0	0	0	0	0	0	0	0	0	0	0	0	0	0	0	0	0	0	0	0	0	0	0	0	0	0	0	0	0	0
537661	k__Bacteria, p__Firmicutes, c__Clostridia, o__Clostridiales, f__Lachnospiraceae, g__, s__	0	0	0	0	0	0	0	0	0	0	0	0	0	0	0	0	0	0	0	0	0	0	0	0	0	0	0	0	0	0	0	0	0	0	0	0	0	0	0	0	0	0	0	0	0	0	0	0
537664	k__Bacteria, p__Proteobacteria, c__Alphaproteobacteria, o__Rhizobiales, f__, g__, s__	0	0	0	0	0	0	0	0	0	0	0	0	0	0	0	0	0	0	0	0	0	0	0	0	0	0	0	0	0	0	0	0	0	0	0	0	0	0	0	0	0	0	0	0	0	0	0	0
537894	k__Bacteria, p__Firmicutes, c__Bacilli, o__Lactobacillales, f__Streptococcaceae, g__Streptococcus, s__	0	11	15	0	26	0	0	0	8	3	2	2	0	8	14	170	32	1	75	16	0	6	538	73	4	51	3	108	0	1	1	1	96	0	15	6	6	49	9	1	19	1	2	17	4	91	0	4
538000	k__Bacteria, p__Proteobacteria, c__Gammaproteobacteria, o__Enterobacteriales, f__Enterobacteriaceae, g__, s__	0	0	0	0	0	0	0	0	0	0	0	0	0	0	0	0	0	98	0	0	0	0	0	0	0	0	0	0	0	0	0	0	0	0	0	0	0	0	0	0	0	0	0	0	0	0	0	0
538093	k__Bacteria, p__Actinobacteria, c__Actinobacteria, o__Actinomycetales, f__Pseudonocardiaceae, g__Actinomycetospora, s__	0	0	0	0	0	0	0	0	0	0	0	0	0	0	0	0	0	0	0	0	0	0	0	0	0	0	0	0	0	0	0	0	0	0	0	0	0	0	0	0	0	0	0	0	0	0	0	0
538185	k__Bacteria, p__Firmicutes, c__Bacilli, o__Lactobacillales, f__Streptococcaceae, g__Streptococcus, s__	1	52	20	5	87	7	19	29	132	67	73	30	9	263	55	532	384	36	1216	67	137	460	34	522	67	307	51	209	36	76	322	255	232	16	119	363	149	96	16	25	543	16	518	19	47	324	9	425
538223	k__Bacteria, p__Firmicutes, c__Bacilli, o__Lactobacillales, f__Lactobacillaceae, g__Lactobacillus, s__	0	0	0	0	0	0	0	0	0	0	0	0	0	1	0	0	11	20	0	0	3	0	0	3	40	5	0	0	0	0	7	0	0	2	0	0	0	0	0	0	0	0	0	0	0	0	0	0
539328	k__Bacteria, p__Firmicutes, c__Clostridia, o__Clostridiales, f__Ruminococcaceae, g__, s__	0	0	0	0	0	0	0	0	0	0	0	0	0	0	0	0	0	0	0	0	0	0	0	0	0	0	0	0	0	0	0	0	0	0	0	0	0	0	0	0	0	0	0	0	0	0	0	0
539581	k__Bacteria, p__Firmicutes, c__Erysipelotrichi, o__Erysipelotrichales, f__Erysipelotrichaceae, g__[Eubacterium], s__dolichum	0	0	0	0	0	0	0	0	0	0	0	0	2	0	0	0	0	0	0	0	0	0	0	0	0	0	0	0	0	0	0	0	0	0	0	0	0	0	0	0	0	0	0	0	0	0	0	0
539647	k__Bacteria, p__Firmicutes, c__Bacilli, o__Lactobacillales, f__Lactobacillaceae, g__Lactobacillus, s__	0	0	0	0	0	0	0	0	0	0	0	0	0	0	0	0	0	0	0	0	0	0	0	0	0	0	0	0	0	0	0	0	0	0	0	0	0	0	0	0	0	0	0	0	0	0	0	0
539819	k__Bacteria, p__Firmicutes, c__Clostridia, o__Clostridiales, f__Veillonellaceae, g__Megasphaera, s__	0	0	0	0	4	0	0	0	5	0	0	0	0	1	1	1	0	0	0	0	0	0	734	0	0	0	0	0	0	0	0	0	0	0	0	0	0	0	94	0	0	95	42	0	0	0	0	0
540079	k__Bacteria, p__Firmicutes, c__Clostridia, o__Clostridiales, f__, g__, s__	0	0	0	0	0	0	0	0	0	0	0	0	0	0	0	0	0	0	0	0	0	0	0	0	0	0	0	0	0	0	0	0	0	0	0	0	0	0	0	0	0	0	0	0	0	0	0	0
540691	k__Bacteria, p__Proteobacteria, c__Gammaproteobacteria, o__Pseudomonadales, f__Moraxellaceae, g__, s__	0	0	0	0	0	0	0	0	0	0	0	0	0	0	0	0	0	0	0	0	0	0	0	0	0	0	0	0	0	0	0	0	0	0	0	0	0	0	0	0	0	0	0	0	0	0	0	0
541119	k__Bacteria, p__Proteobacteria, c__Gammaproteobacteria, o__Enterobacteriales, f__Enterobacteriaceae, g__, s__	0	0	0	0	0	0	0	0	0	0	0	0	0	0	0	0	0	0	0	0	0	0	0	0	0	0	0	0	0	0	0	0	0	0	0	0	0	0	0	0	0	0	0	0	0	0	0	0
541223	k__Bacteria, p__Proteobacteria, c__Gammaproteobacteria, o__Pseudomonadales, f__Pseudomonadaceae, g__Pseudomonas, s__	0	0	0	0	0	0	0	0	0	0	0	0	0	0	0	0	0	0	0	0	0	0	0	0	0	0	0	0	0	0	0	3	1	0	0	0	0	0	0	0	0	0	0	0	0	0	0	0
541859	k__Bacteria, p__Proteobacteria, c__Gammaproteobacteria, o__Pseudomonadales, f__Pseudomonadaceae, g__Pseudomonas, s__	0	0	0	0	0	0	0	0	0	0	0	0	0	3617	267	66	1181	5	6	8	376	366	4824	307	80	982	11	123	254	1	1247	34	5	17	6	2	225	117	0	0	0	0	0	0	0	0	0	2
542096	k__Bacteria, p__Firmicutes, c__Clostridia, o__Clostridiales, f__Lachnospiraceae, g__, s__	0	0	0	0	0	0	0	0	0	0	0	0	0	0	0	0	0	0	0	0	0	0	0	0	0	0	0	0	0	0	0	0	0	0	0	0	0	0	0	0	0	0	0	0	0	0	0	0
542124	k__Bacteria, p__Actinobacteria, c__Actinobacteria, o__Actinomycetales, f__Corynebacteriaceae, g__Corynebacterium, s__	0	0	0	0	0	0	0	0	0	0	0	0	0	0	0	0	0	0	0	0	0	0	0	0	0	0	0	0	0	0	0	0	0	0	0	0	0	0	0	0	0	0	0	0	0	0	0	0
542475	k__Bacteria, p__Proteobacteria, c__Alphaproteobacteria, o__Rhizobiales, f__Methylobacteriaceae, g__Methylobacterium, s__mesophilicum	0	0	0	0	0	0	0	0	0	0	0	0	0	0	0	4	0	0	0	0	0	0	0	0	0	0	0	0	0	0	0	0	0	0	0	0	0	0	0	0	0	0	0	0	0	0	0	0
543032	k__Bacteria, p__Bacteroidetes, c__Bacteroidia, o__Bacteroidales, f__Prevotellaceae, g__Prevotella, s__	0	0	0	0	0	0	0	0	0	0	0	0	0	0	0	0	0	0	0	0	0	0	0	0	0	0	0	0	0	0	0	0	0	0	0	0	0	0	0	0	0	0	0	0	0	0	0	0
543824	k__Bacteria, p__Firmicutes, c__Bacilli, o__Lactobacillales, f__Enterococcaceae, g__Enterococcus, s__	0	0	0	0	0	0	0	0	0	0	0	0	0	0	0	0	0	0	0	0	0	0	0	0	0	0	0	0	0	0	0	0	0	0	0	0	0	0	0	0	0	0	0	0	0	0	0	0
544480	k__Bacteria, p__Actinobacteria, c__Actinobacteria, o__Actinomycetales, f__Corynebacteriaceae, g__Corynebacterium, s__	0	0	0	0	0	0	0	0	0	0	0	0	0	0	0	0	0	0	0	0	0	0	0	0	0	0	0	0	0	0	0	0	0	0	0	0	0	0	0	0	0	0	0	0	0	0	0	0
544824	k__Bacteria, p__Proteobacteria, c__Gammaproteobacteria, o__Enterobacteriales, f__Enterobacteriaceae, g__Trabulsiella, s__farmeri	0	0	0	0	0	0	0	0	0	0	0	0	0	0	0	0	0	0	0	0	0	0	0	0	0	0	0	0	0	0	0	0	0	0	0	0	0	0	0	0	0	0	0	0	0	0	0	0
544841	k__Bacteria, p__Proteobacteria, c__Alphaproteobacteria, o__Sphingomonadales, f__Sphingomonadaceae, g__, s__	0	0	0	0	0	0	0	0	0	0	0	0	0	0	0	0	0	0	0	0	0	0	0	0	0	0	0	0	0	0	0	0	0	0	0	0	0	0	0	0	0	0	0	0	0	0	0	0
544996	k__Bacteria, p__Firmicutes, c__Clostridia, o__Clostridiales, f__Ruminococcaceae, g__Oscillospira, s__	0	0	0	0	0	0	0	0	0	8	0	0	0	0	0	0	0	0	0	0	0	0	0	0	0	0	0	0	0	0	0	0	0	0	0	0	0	0	0	0	0	0	0	0	0	0	0	0
545061	k__Bacteria, p__Bacteroidetes, c__Bacteroidia, o__Bacteroidales, f__Prevotellaceae, g__Prevotella, s__copri	0	0	0	0	0	0	0	0	0	0	0	0	0	0	0	0	0	0	0	0	0	0	0	0	0	0	0	0	0	0	0	0	0	0	0	0	0	0	0	0	0	0	0	0	0	0	0	0
545299	k__Bacteria, p__Fusobacteria, c__Fusobacteriia, o__Fusobacteriales, f__Fusobacteriaceae, g__Fusobacterium, s__	0	0	0	0	0	0	0	0	0	0	0	0	0	0	0	0	0	0	0	0	0	0	0	0	0	0	0	0	0	0	0	0	0	0	0	0	0	0	0	0	0	0	0	0	0	0	0	0
545515	k__Bacteria, p__Proteobacteria, c__Alphaproteobacteria, o__Rhizobiales, f__, g__, s__	0	0	0	0	0	0	0	0	0	0	0	0	0	0	0	0	0	0	0	0	0	0	0	0	0	0	0	0	0	0	0	0	0	0	0	0	0	0	0	0	0	0	0	0	0	0	0	0
545772	k__Bacteria, p__Bacteroidetes, c__Bacteroidia, o__Bacteroidales, f__Prevotellaceae, g__Prevotella, s__	0	0	0	0	0	0	0	0	0	0	0	0	0	0	0	0	0	0	0	1	0	0	0	0	0	0	0	0	0	1	0	0	0	0	0	0	0	0	0	0	0	0	0	0	0	0	0	0
546384	k__Bacteria, p__Proteobacteria, c__Gammaproteobacteria, o__Enterobacteriales, f__Enterobacteriaceae, g__Trabulsiella, s__	0	0	0	0	0	0	0	0	0	0	0	0	0	0	0	0	0	0	0	0	0	0	0	0	0	0	0	0	0	0	0	0	0	0	0	0	0	0	0	0	0	0	0	0	0	0	0	0
546546	k__Bacteria, p__Proteobacteria, c__Gammaproteobacteria, o__Aeromonadales, f__Aeromonadaceae, g__, s__	0	0	0	0	0	0	0	0	0	0	0	0	0	0	0	0	0	0	0	0	0	0	0	0	0	0	0	0	0	0	0	0	0	0	0	0	0	0	0	0	0	0	0	0	0	0	0	0
546567	k__Bacteria, p__Proteobacteria, c__Betaproteobacteria, o__Burkholderiales, f__Comamonadaceae, g__Tepidimonas, s__	0	0	0	0	0	0	0	0	0	0	0	0	0	0	0	0	0	0	0	0	0	0	0	0	0	0	0	0	0	0	0	0	0	0	0	0	0	0	0	0	0	0	0	0	0	0	0	0
546825	k__Bacteria, p__Firmicutes, c__Bacilli, o__Bacillales, f__Bacillaceae, g__Bacillus, s__	0	0	0	0	0	0	0	0	0	0	0	0	0	0	0	0	0	0	0	0	0	0	0	0	0	0	0	0	0	0	0	0	0	0	0	0	0	0	0	0	0	0	0	0	0	0	0	0
546876	k__Bacteria, p__Firmicutes, c__Clostridia, o__Clostridiales, f__Lachnospiraceae, g__, s__	0	0	0	0	0	0	0	0	0	0	0	0	0	0	0	0	0	0	0	0	0	0	0	0	0	0	0	0	0	0	0	0	0	0	0	0	0	0	0	0	0	0	0	0	0	0	0	0
547181	k__Bacteria, p__Bacteroidetes, c__Flavobacteriia, o__Flavobacteriales, f__[Weeksellaceae], g__Wautersiella, s__	0	0	0	0	0	0	0	0	0	0	0	0	0	0	0	0	0	0	0	0	0	0	0	0	0	0	0	0	0	0	0	0	0	0	0	0	18	0	0	0	0	0	0	0	0	0	0	0
547304	k__Bacteria, p__Proteobacteria, c__Gammaproteobacteria, o__Enterobacteriales, f__Enterobacteriaceae, g__Klebsiella, s__	0	0	0	0	0	0	0	0	0	0	0	0	0	0	0	0	0	0	0	0	0	0	0	0	0	0	0	0	0	0	0	0	0	0	0	0	0	0	2	0	0	0	0	0	0	0	0	0
547714	k__Bacteria, p__Firmicutes, c__Clostridia, o__Clostridiales, f__Peptostreptococcaceae, g__, s__	0	0	0	0	0	0	0	0	0	0	0	0	0	0	0	0	0	0	0	0	0	0	0	0	0	0	0	0	0	0	0	0	0	0	0	0	0	0	0	0	0	0	0	0	0	0	0	0
548032	k__Bacteria, p__Firmicutes, c__Clostridia, o__Clostridiales, f__Ruminococcaceae, g__Oscillospira, s__	0	0	0	0	0	0	0	0	0	0	0	0	0	0	0	0	0	0	0	0	0	0	0	0	0	0	0	0	0	0	0	0	0	0	0	0	0	0	0	0	0	0	0	0	0	0	0	0
548253	k__Bacteria, p__Proteobacteria, c__Alphaproteobacteria, o__Rhizobiales, f__, g__, s__	0	0	0	0	0	0	0	0	0	0	0	0	0	0	0	0	0	0	0	0	0	0	0	0	0	0	0	0	0	0	0	0	0	0	0	0	0	0	0	0	0	0	0	0	0	0	0	0
548280	k__Bacteria, p__Proteobacteria, c__Gammaproteobacteria, o__Xanthomonadales, f__Xanthomonadaceae, g__, s__	0	0	0	0	0	0	0	0	0	0	0	0	0	0	0	0	0	0	0	0	0	0	0	0	0	0	0	0	0	0	0	0	0	0	0	0	0	0	0	0	0	0	0	0	0	0	0	0
549756	k__Bacteria, p__Firmicutes, c__Bacilli, o__Lactobacillales, f__Lactobacillaceae, g__Lactobacillus, s__	0	0	0	0	0	0	0	0	0	0	0	0	0	0	0	0	0	0	0	0	0	0	0	0	0	0	0	0	0	0	0	0	0	0	0	0	0	0	0	0	0	0	0	0	0	0	0	0
549823	k__Bacteria, p__Fusobacteria, c__Fusobacteriia, o__Fusobacteriales, f__Leptotrichiaceae, g__Leptotrichia, s__	0	0	0	0	0	0	0	0	0	0	0	0	0	0	0	0	0	0	0	0	0	0	0	0	0	0	0	0	0	0	0	0	0	0	0	0	0	0	0	0	0	0	0	0	0	0	0	0
549991	k__Bacteria, p__Firmicutes, c__Bacilli, o__Lactobacillales, f__Lactobacillaceae, g__Lactobacillus, s__	0	0	0	0	0	0	0	0	0	0	0	0	0	0	0	0	0	0	0	0	0	0	0	0	0	0	0	0	0	0	0	0	0	0	0	0	0	0	0	0	0	0	0	0	0	0	0	0
550712	k__Bacteria, p__Actinobacteria, c__Actinobacteria, o__Actinomycetales, f__Mycobacteriaceae, g__Mycobacterium, s__llatzerense	0	0	0	0	0	0	0	0	0	0	0	0	0	0	0	0	0	0	0	0	0	0	0	0	0	0	0	0	0	0	9	0	2	0	0	0	0	56	0	0	0	0	0	0	0	0	0	0
551822	k__Bacteria, p__Firmicutes, c__Clostridia, o__Clostridiales, f__Clostridiaceae, g__, s__	0	0	0	0	0	0	0	0	0	0	0	0	0	0	0	0	0	0	0	0	0	0	0	0	0	0	0	0	0	0	0	0	0	0	0	0	0	0	0	0	0	0	0	0	0	0	0	0
552235	k__Bacteria, p__Firmicutes, c__Clostridia, o__Clostridiales, f__Christensenellaceae, g__Christensenella, s__	0	0	0	0	0	0	0	0	0	0	0	0	0	0	0	0	0	0	0	0	0	0	0	0	0	0	0	0	0	0	0	0	0	0	0	0	0	0	0	0	0	0	0	0	0	0	0	0
552376	k__Bacteria, p__Proteobacteria, c__Gammaproteobacteria, o__Enterobacteriales, f__Enterobacteriaceae, g__Enterobacter, s__	0	0	0	0	0	0	0	0	0	0	0	0	0	0	0	0	0	0	0	0	0	0	0	0	0	0	0	0	0	0	0	0	0	0	0	0	0	0	0	0	0	0	0	0	0	0	0	0
553352	k__Bacteria, p__Firmicutes, c__Bacilli, o__Lactobacillales, f__Lactobacillaceae, g__Lactobacillus, s__	0	0	0	0	0	0	0	0	0	0	0	0	0	0	0	0	0	0	0	0	0	0	0	0	0	0	0	0	0	0	0	0	0	0	0	0	0	0	0	0	0	0	0	0	0	0	0	0
553357	k__Bacteria, p__Chloroflexi, c__Anaerolineae, o__SJA-15, f__, g__, s__	0	0	0	0	0	0	0	0	0	0	0	0	0	0	0	0	0	0	0	0	0	0	0	0	0	0	0	0	0	0	0	0	0	0	0	0	0	0	0	0	0	0	0	0	0	0	0	0
553611	k__Bacteria, p__Actinobacteria, c__Actinobacteria, o__Bifidobacteriales, f__Bifidobacteriaceae, g__Bifidobacterium, s__	0	0	0	0	4	0	0	0	0	0	0	0	0	0	0	50	0	0	0	0	0	0	0	79	0	0	3	88	44	1	0	0	18	0	0	0	0	71	485	0	0	5	1	0	0	1	0	0
553981	k__Bacteria, p__Proteobacteria, c__Alphaproteobacteria, o__Rhizobiales, f__Rhizobiaceae, g__, s__	0	0	0	0	0	0	0	0	0	0	0	0	0	0	0	0	0	0	0	0	0	0	0	0	0	0	0	0	0	0	0	0	0	0	0	0	0	0	0	0	0	0	0	0	0	0	0	0
554303	k__Bacteria, p__Firmicutes, c__Clostridia, o__Clostridiales, f__Ruminococcaceae, g__, s__	0	0	0	0	0	0	0	0	0	0	0	0	0	0	0	0	0	0	0	0	0	0	0	0	0	0	0	0	0	0	0	0	0	0	0	0	0	0	0	0	0	0	0	0	0	0	0	0
555945	k__Bacteria, p__Firmicutes, c__Clostridia, o__Clostridiales, f__Clostridiaceae, g__SMB53, s__	0	0	0	0	0	0	0	0	0	0	0	0	0	0	0	0	307	0	0	0	0	0	0	0	0	0	0	0	0	0	0	4	0	0	0	0	1	0	0	0	0	0	0	0	0	0	0	0
557100	k__Bacteria, p__Bacteroidetes, c__Flavobacteriia, o__Flavobacteriales, f__Flavobacteriaceae, g__Capnocytophaga, s__	0	0	0	0	0	0	0	0	0	0	0	0	0	0	0	0	0	0	0	0	0	0	0	0	0	0	0	0	0	0	0	0	0	0	0	0	0	0	0	0	0	0	0	0	0	0	0	0
557138	k__Bacteria, p__Proteobacteria, c__Gammaproteobacteria, o__Pseudomonadales, f__Pseudomonadaceae, g__Pseudomonas, s__	0	0	0	0	0	0	0	0	0	0	0	0	0	0	0	0	0	0	0	0	0	0	0	0	0	0	0	0	0	0	0	0	0	0	0	0	0	0	0	0	0	0	0	0	0	0	0	0
557665	k__Bacteria, p__Bacteroidetes, c__Bacteroidia, o__Bacteroidales, f__Prevotellaceae, g__Prevotella, s__	0	7	0	0	0	0	0	0	0	0	0	44	0	0	0	0	0	0	0	0	0	0	0	0	0	0	0	0	0	0	0	0	0	0	0	0	0	0	0	48	0	0	0	0	54	0	0	0
557978	k__Bacteria, p__Firmicutes, c__Bacilli, o__Lactobacillales, f__Streptococcaceae, g__Streptococcus, s__	0	2	1	0	2	0	0	0	0	1	0	0	0	0	0	2	2	2	1	0	0	0	0	2	0	1	0	2	0	0	0	4	10	4	0	0	1	2	0	0	0	0	0	0	0	3	0	0
558264	k__Bacteria, p__Proteobacteria, c__Betaproteobacteria, o__Burkholderiales, f__Alcaligenaceae, g__Achromobacter, s__	0	0	0	5	0	0	0	0	0	0	0	0	0	0	0	0	27	0	0	0	0	0	0	0	0	0	2	0	0	0	0	0	0	0	0	0	0	0	0	0	0	0	0	0	0	0	0	0
558444	k__Bacteria, p__Firmicutes, c__Clostridia, o__Clostridiales, f__Ruminococcaceae, g__, s__	0	0	0	0	0	0	0	0	0	0	0	0	0	0	0	0	0	0	0	0	0	0	0	0	0	0	0	0	0	0	0	0	0	0	0	0	0	0	0	0	0	0	0	0	0	0	0	0
558839	k__Bacteria, p__Bacteroidetes, c__Bacteroidia, o__Bacteroidales, f__Prevotellaceae, g__Prevotella, s__copri	0	0	0	0	0	0	0	0	0	0	0	0	0	0	0	0	0	0	0	0	0	0	0	0	0	0	0	0	0	0	0	0	0	0	0	0	0	0	0	0	0	0	0	0	0	0	0	0
558953	k__Bacteria, p__Actinobacteria, c__Actinobacteria, o__Actinomycetales, f__Gordoniaceae, g__Gordonia, s__	0	0	0	0	0	0	0	0	0	0	0	0	0	0	0	0	0	0	0	0	0	0	0	0	0	0	0	0	0	0	0	0	0	0	0	0	0	0	0	0	0	0	0	0	0	0	0	0
559204	k__Bacteria, p__Proteobacteria, c__Gammaproteobacteria, o__Enterobacteriales, f__Enterobacteriaceae, g__, s__	0	0	0	0	0	0	0	0	0	0	0	0	0	0	0	0	0	0	0	0	0	0	0	0	0	0	0	0	0	0	0	0	0	0	0	0	0	0	0	0	0	0	0	0	0	0	0	0
559527	k__Bacteria, p__Actinobacteria, c__Actinobacteria, o__Bifidobacteriales, f__Bifidobacteriaceae, g__Bifidobacterium, s__longum	0	0	0	0	0	0	0	0	0	0	0	0	0	0	0	0	0	0	0	0	0	0	0	0	0	0	0	0	0	0	0	0	0	0	0	0	0	0	0	0	0	0	0	0	0	0	0	0
559632	k__Bacteria, p__Proteobacteria, c__Gammaproteobacteria, o__Vibrionales, f__Vibrionaceae, g__Vibrio, s__	0	0	0	0	0	0	0	0	0	0	0	0	0	0	0	0	0	0	0	0	0	0	0	0	0	0	0	0	0	0	0	0	0	0	0	0	0	0	0	0	0	0	0	0	0	0	0	9
560336	k__Bacteria, p__Bacteroidetes, c__Bacteroidia, o__Bacteroidales, f__Bacteroidaceae, g__Bacteroides, s__	0	0	0	0	0	0	0	0	0	0	0	0	0	0	0	0	0	0	0	0	0	0	0	0	0	0	0	0	0	0	0	0	0	0	0	0	0	0	0	0	0	0	0	0	0	0	0	0
560629	k__Bacteria, p__Proteobacteria, c__Gammaproteobacteria, o__Enterobacteriales, f__Enterobacteriaceae, g__Proteus, s__	0	0	0	0	0	0	0	0	0	0	0	0	0	0	0	0	0	0	0	0	0	0	0	0	0	0	0	0	0	0	0	0	0	0	0	0	0	0	0	0	0	0	0	0	0	0	0	0
560886	k__Bacteria, p__Proteobacteria, c__Gammaproteobacteria, o__Pseudomonadales, f__Pseudomonadaceae, g__Pseudomonas, s__	0	0	0	0	0	0	0	0	0	0	0	0	0	2	0	0	0	0	0	0	0	0	1	0	0	0	0	0	0	0	1	0	0	0	0	0	0	0	0	0	0	0	0	0	0	0	0	0
561537	k__Bacteria, p__Firmicutes, c__Clostridia, o__Clostridiales, f__Veillonellaceae, g__Veillonella, s__	0	0	0	0	0	0	0	0	0	0	0	0	0	0	1	0	0	13	0	121	0	0	0	1	0	0	6	1	0	81	99	0	45	0	46	6	0	0	0	10	8	0	0	0	2	0	0	8
561636	k__Bacteria, p__Firmicutes, c__Bacilli, o__Lactobacillales, f__Streptococcaceae, g__Streptococcus, s__	0	12	7	616	89	2	0	2	348	8	6	0	12	30	3	113	250	12	12	32	7	23	44	33	9	48	8	46	5	10	5	96	25	1396	431	166	6	260	3	8	29	15	8	11	23	29	0	57
561885	k__Bacteria, p__Proteobacteria, c__Alphaproteobacteria, o__Rhizobiales, f__Rhizobiaceae, g__Agrobacterium, s__	0	0	0	0	0	0	0	0	0	0	0	0	0	0	0	0	0	0	0	0	0	0	0	0	0	0	0	0	0	0	0	0	0	0	0	0	0	0	0	0	0	0	0	0	0	0	0	0
561935	k__Bacteria, p__Actinobacteria, c__Actinobacteria, o__Actinomycetales, f__Actinomycetaceae, g__Actinomyces, s__	0	0	0	0	0	0	0	0	0	0	0	0	0	0	0	0	0	0	0	0	0	0	0	0	0	0	0	0	0	0	0	0	0	7	0	0	0	0	0	0	0	0	0	0	0	0	0	0
562376	k__Bacteria, p__Firmicutes, c__Clostridia, o__Clostridiales, f__, g__, s__	0	0	0	0	0	0	0	0	0	0	0	0	0	0	0	0	0	0	0	0	0	0	0	0	0	0	0	0	0	0	0	0	0	0	0	0	0	0	0	0	0	0	0	0	0	0	0	0
563192	k__Bacteria, p__Actinobacteria, c__Acidimicrobiia, o__Acidimicrobiales, f__C111, g__, s__	0	0	0	0	0	0	0	0	0	0	0	0	0	0	0	0	0	0	0	0	0	0	0	0	0	0	0	0	0	0	0	0	0	0	0	0	0	0	0	0	0	0	0	0	0	0	0	0
563572	k__Bacteria, p__Firmicutes, c__Clostridia, o__Clostridiales, f__Lachnospiraceae, g__, s__	0	0	0	0	0	0	0	0	0	0	0	0	0	0	0	0	0	0	0	0	0	0	0	0	0	0	0	0	0	0	0	0	0	0	0	0	0	0	0	0	0	0	0	0	0	0	0	0
563654	k__Bacteria, p__Firmicutes, c__Bacilli, o__Lactobacillales, f__Lactobacillaceae, g__Lactobacillus, s__	0	0	0	0	0	0	0	0	0	0	0	0	0	0	0	0	0	0	0	0	0	0	0	0	0	0	0	0	0	0	0	0	0	0	0	0	0	0	0	0	0	0	0	0	0	0	0	0
563764	k__Bacteria, p__Firmicutes, c__Bacilli, o__Bacillales, f__, g__, s__	0	0	0	0	0	0	0	0	0	0	0	0	0	0	0	0	0	0	0	0	0	0	0	0	0	0	0	0	0	0	0	0	0	0	0	0	0	0	0	0	0	0	0	0	0	0	0	0
564140	k__Bacteria, p__Bacteroidetes, c__Bacteroidia, o__Bacteroidales, f__Porphyromonadaceae, g__Parabacteroides, s__distasonis	0	0	0	0	0	230	0	0	0	7	0	0	0	0	0	0	0	0	0	0	0	0	157	0	0	0	0	0	0	0	0	0	0	0	0	0	0	0	0	0	0	0	0	0	0	0	0	0
564586	k__Bacteria, p__Actinobacteria, c__Actinobacteria, o__Actinomycetales, f__Micrococcaceae, g__Micrococcus, s__	0	0	0	0	0	0	0	0	0	0	0	0	0	0	0	0	0	0	0	0	0	0	0	0	0	0	0	0	0	0	0	0	0	0	0	0	0	0	0	0	0	0	0	0	0	0	0	0
564914	k__Bacteria, p__Firmicutes, c__Bacilli, o__Lactobacillales, f__Streptococcaceae, g__Streptococcus, s__	0	0	1	0	2	0	0	3	4	0	1	1	0	1	1	9	777	3	4	0	1	2	0	8	1	1	1	1	0	1	2	3	5	0	3	4	1	224	1	0	2	0	4611	0	4	0	0	0
565312	k__Bacteria, p__Gemmatimonadetes, c__Gemmatimonadetes, o__, f__, g__, s__	0	0	0	0	0	0	0	0	0	0	0	0	0	0	0	0	0	0	0	0	0	0	0	0	0	0	0	0	0	0	0	0	0	0	0	0	0	0	0	0	0	0	0	0	0	0	0	0
565357	k__Bacteria, p__Firmicutes, c__Clostridia, o__Clostridiales, f__, g__, s__	0	0	0	0	0	0	0	0	0	0	0	0	0	0	0	0	0	0	0	0	0	0	0	0	0	0	0	0	0	0	0	0	0	0	0	0	0	0	0	0	0	0	0	0	0	0	0	0
565562	k__Bacteria, p__TM7, c__TM7-3, o__, f__, g__, s__	0	0	0	0	0	0	0	0	0	0	0	0	0	0	0	0	0	0	0	0	0	0	0	0	0	0	0	0	0	0	0	0	0	0	0	0	0	33	0	0	0	0	0	0	0	0	0	0
565720	k__Bacteria, p__Spirochaetes, c__Spirochaetes, o__Spirochaetales, f__Spirochaetaceae, g__Treponema, s__	0	0	0	0	0	0	0	0	0	0	0	0	0	0	0	0	0	0	0	0	0	0	0	0	0	0	0	0	0	0	0	0	0	0	0	0	0	0	0	0	0	0	0	0	0	0	0	0
566233	k__Bacteria, p__Actinobacteria, c__Actinobacteria, o__Actinomycetales, f__Actinomycetaceae, g__Actinomyces, s__	0	1	2	0	7	0	0	0	7	0	1	0	0	0	0	0	0	1	0	2	0	0	0	0	13	0	0	230	0	0	0	0	0	0	2	4	0	0	0	0	0	10	0	0	0	0	0	0
566243	k__Bacteria, p__Proteobacteria, c__Gammaproteobacteria, o__Enterobacteriales, f__Enterobacteriaceae, g__, s__	0	0	0	0	0	0	0	0	0	0	0	0	0	0	241	0	0	94	0	0	0	0	0	0	0	0	0	0	0	0	0	0	0	0	1	1	0	0	0	0	0	0	0	0	0	0	155	0
566396	k__Bacteria, p__Actinobacteria, c__Actinobacteria, o__Actinomycetales, f__Brevibacteriaceae, g__Brevibacterium, s__	0	0	0	0	0	0	0	0	0	0	0	0	0	0	0	0	0	0	0	0	0	0	0	0	0	0	0	0	0	0	0	0	0	0	0	0	0	0	0	0	0	0	0	0	0	0	0	0
566578	k__Bacteria, p__Proteobacteria, c__Betaproteobacteria, o__Burkholderiales, f__Oxalobacteraceae, g__, s__	0	0	0	0	0	0	0	0	0	0	0	0	0	10	1	0	20	0	0	0	0	17	5	23	1	17	0	0	9	0	5	0	0	0	1	0	0	6	0	0	0	0	0	0	0	0	0	0
566976	k__Bacteria, p__Proteobacteria, c__Gammaproteobacteria, o__Enterobacteriales, f__Enterobacteriaceae, g__, s__	0	0	0	0	0	0	0	0	0	0	0	0	0	0	19	0	0	11	0	0	0	0	0	0	0	0	0	0	0	0	0	0	0	0	0	0	0	0	0	0	0	0	0	0	0	0	7	0
567406	k__Bacteria, p__Actinobacteria, c__Actinobacteria, o__Actinomycetales, f__Propionibacteriaceae, g__Propionibacterium, s__acnes	0	0	0	0	0	0	0	0	0	0	0	0	0	0	0	0	33	0	0	0	0	0	0	13	0	0	0	1	0	0	0	0	0	0	2	0	0	0	0	0	0	0	0	0	0	0	0	0
567427	k__Bacteria, p__Firmicutes, c__Bacilli, o__Lactobacillales, f__Streptococcaceae, g__Streptococcus, s__	0	0	0	0	0	0	0	0	0	0	0	0	3	0	0	0	0	0	1	0	0	0	0	0	0	0	1	0	0	0	0	1	0	0	0	4	0	0	0	0	0	0	0	0	1	0	0	0
567960	k__Bacteria, p__Firmicutes, c__Bacilli, o__Lactobacillales, f__Streptococcaceae, g__Streptococcus, s__	0	1	0	0	0	0	0	0	0	0	0	0	0	0	0	1	0	0	0	0	0	0	0	0	0	0	0	0	0	0	0	0	0	0	0	0	0	0	0	0	0	0	5	0	0	0	0	0
567972	k__Bacteria, p__Firmicutes, c__Bacilli, o__Lactobacillales, f__Streptococcaceae, g__Streptococcus, s__agalactiae	0	0	0	0	0	0	0	12	0	0	0	0	0	0	0	0	0	0	0	0	0	0	0	0	0	0	0	0	0	0	0	0	0	0	0	0	0	0	0	0	0	0	0	0	0	0	0	0
569244	k__Bacteria, p__Tenericutes, c__Mollicutes, o__RF39, f__, g__, s__	0	0	0	0	0	0	0	0	0	0	0	0	0	0	0	0	0	0	0	0	0	0	0	0	0	0	0	0	0	0	0	0	0	0	0	0	0	0	0	0	0	0	0	0	0	0	0	0
569335	k__Bacteria, p__Proteobacteria, c__Gammaproteobacteria, o__Alteromonadales, f__[Chromatiaceae], g__Rheinheimera, s__	0	0	0	0	0	0	0	0	0	0	0	0	0	0	0	0	0	0	0	0	0	0	0	0	0	0	0	0	0	0	0	0	0	0	0	0	0	0	0	0	0	0	0	0	0	0	0	0
569584	k__Bacteria, p__Firmicutes, c__Clostridia, o__Clostridiales, f__Lachnospiraceae, g__, s__	0	18	0	0	112	0	0	0	27	11	7	0	179	0	30	0	0	0	0	19	0	0	0	0	174	0	0	611	0	0	0	0	0	0	7	0	0	0	0	0	0	54	0	478	85	59	0	0
569912	k__Bacteria, p__Actinobacteria, c__Actinobacteria, o__Actinomycetales, f__Actinomycetaceae, g__Actinomyces, s__	0	0	0	0	0	0	0	0	0	0	1	0	0	0	0	0	4	0	0	0	0	0	0	3	0	0	0	0	0	1	0	0	7	0	0	0	0	0	5	0	3	0	1	2	0	0	0	0
571103	k__Bacteria, p__Actinobacteria, c__Actinobacteria, o__Actinomycetales, f__Actinomycetaceae, g__Actinomyces, s__	0	0	0	0	0	0	0	0	1	0	0	0	0	0	0	0	0	0	0	0	0	0	0	0	0	0	0	40	0	0	0	0	0	0	0	0	0	0	0	0	0	0	0	0	0	0	0	0
571589	k__Bacteria, p__Firmicutes, c__Bacilli, o__Bacillales, f__Staphylococcaceae, g__Macrococcus, s__caseolyticus	0	0	0	0	0	0	0	0	0	0	0	0	0	0	0	0	0	0	0	0	0	0	0	0	0	0	0	0	0	0	0	0	0	0	0	0	0	0	0	0	0	0	0	0	0	0	0	0
571666	k__Bacteria, p__Firmicutes, c__Clostridia, o__Clostridiales, f__, g__, s__	0	0	0	0	0	0	0	0	0	0	0	0	0	0	0	0	0	0	0	0	0	0	0	0	0	0	0	0	0	2	0	0	0	0	0	0	0	0	0	0	0	0	0	0	0	0	0	0
572237	k__Bacteria, p__Fusobacteria, c__Fusobacteriia, o__Fusobacteriales, f__Fusobacteriaceae, g__Fusobacterium, s__	0	0	0	0	0	0	0	0	0	0	3	0	0	0	0	0	0	0	0	0	0	0	0	0	0	29	0	0	0	0	0	0	0	0	0	0	0	0	0	0	0	0	0	0	0	0	0	0
572750	k__Bacteria, p__Proteobacteria, c__Gammaproteobacteria, o__Enterobacteriales, f__Enterobacteriaceae, g__Trabulsiella, s__	0	0	0	0	0	0	0	0	0	0	0	0	0	0	0	0	0	28	0	0	0	0	0	0	0	0	0	0	0	0	0	0	0	0	0	0	0	0	0	0	0	0	0	0	0	0	0	0
572843	k__Bacteria, p__Firmicutes, c__Bacilli, o__Lactobacillales, f__Streptococcaceae, g__, s__	0	0	0	0	0	0	0	0	0	0	0	0	1	3	1	3	0	0	1	0	1	3	1	4	3	3	0	2	0	0	0	1	3	0	1	0	1	0	0	0	4	0	0	0	0	4	1	0
573034	k__Bacteria, p__Bacteroidetes, c__Bacteroidia, o__Bacteroidales, f__Porphyromonadaceae, g__Porphyromonas, s__endodontalis	0	0	0	0	0	0	0	0	0	0	0	0	0	0	0	0	0	0	0	0	0	0	0	0	0	0	0	0	0	0	0	0	0	0	0	0	0	0	0	0	0	0	0	0	0	0	0	0
573214	k__Bacteria, p__Firmicutes, c__Bacilli, o__Lactobacillales, f__Lactobacillaceae, g__Lactobacillus, s__	0	0	0	0	0	0	0	0	0	0	0	0	0	0	0	0	0	0	0	0	0	0	0	0	0	0	0	0	0	0	0	0	0	0	0	0	0	0	0	0	0	0	0	0	0	0	0	0
573413	k__Bacteria, p__Proteobacteria, c__Alphaproteobacteria, o__Sphingomonadales, f__Sphingomonadaceae, g__Sphingomonas, s__azotifigens	0	0	0	0	0	0	0	0	0	0	0	0	0	274	0	0	73	0	0	0	0	0	0	0	0	0	0	0	0	0	0	0	0	0	0	0	0	0	0	0	0	0	0	0	0	0	0	0
574102	k__Bacteria, p__Proteobacteria, c__Gammaproteobacteria, o__Pseudomonadales, f__Moraxellaceae, g__Enhydrobacter, s__	0	0	0	0	0	0	0	0	0	0	0	0	0	0	0	15	0	0	0	0	0	0	0	0	0	0	0	0	0	0	0	0	0	0	0	0	0	267	0	0	0	1	0	0	0	0	0	0
574249	k__Bacteria, p__Actinobacteria, c__Actinobacteria, o__Actinomycetales, f__Actinomycetaceae, g__Actinobaculum, s__	0	0	0	0	0	0	0	0	0	0	0	0	0	0	0	0	0	0	0	0	0	0	0	0	0	0	0	0	0	0	0	0	0	0	0	0	0	0	0	0	3	0	0	0	0	0	0	0
575028	k__Bacteria, p__Proteobacteria, c__Betaproteobacteria, o__Burkholderiales, f__Alcaligenaceae, g__, s__	0	0	0	0	0	0	0	0	0	0	0	0	0	0	8	0	0	0	0	0	0	0	0	0	0	0	0	0	0	0	0	0	0	0	0	0	0	0	0	0	0	0	0	0	0	0	0	0
575143	k__Bacteria, p__Proteobacteria, c__Betaproteobacteria, o__Rhodocyclales, f__Rhodocyclaceae, g__Hydrogenophilus, s__	0	0	0	0	0	0	0	0	0	0	0	0	0	0	0	0	0	0	0	0	0	0	0	0	0	0	0	0	0	0	0	0	0	0	0	0	0	0	0	0	0	0	0	0	0	0	0	0
575652	k__Bacteria, p__Bacteroidetes, c__Flavobacteriia, o__Flavobacteriales, f__[Weeksellaceae], g__, s__	0	0	0	0	0	0	0	0	0	0	0	0	0	0	0	0	0	0	0	0	0	0	0	0	0	0	0	0	0	0	0	0	0	0	0	0	0	0	0	0	0	0	0	0	0	0	0	0
577123	k__Bacteria, p__Proteobacteria, c__Alphaproteobacteria, o__Rhizobiales, f__Phyllobacteriaceae, g__Mesorhizobium, s__	0	0	0	0	0	0	0	0	0	0	0	0	0	0	0	0	0	0	0	0	0	0	0	0	0	0	0	0	0	0	0	0	0	0	0	0	0	0	0	0	0	0	0	0	0	0	0	0
577170	k__Bacteria, p__Bacteroidetes, c__Bacteroidia, o__Bacteroidales, f__Bacteroidaceae, g__Bacteroides, s__	0	0	0	0	0	0	0	0	0	0	0	0	0	0	0	0	0	0	0	0	0	0	0	0	0	0	0	0	0	0	0	0	0	0	0	0	0	0	0	0	0	0	0	0	0	0	0	0
577260	k__Bacteria, p__Bacteroidetes, c__Bacteroidia, o__Bacteroidales, f__Prevotellaceae, g__Prevotella, s__	0	0	0	0	0	0	0	0	0	0	0	0	0	0	0	0	0	0	0	0	0	0	0	0	0	0	0	0	0	0	0	0	0	0	0	0	0	0	0	0	0	0	0	0	0	0	0	0
577294	k__Bacteria, p__Bacteroidetes, c__Bacteroidia, o__Bacteroidales, f__Porphyromonadaceae, g__Parabacteroides, s__distasonis	0	0	0	0	0	0	0	0	0	0	0	0	0	0	0	0	0	0	0	0	0	0	0	0	0	0	0	0	0	0	0	0	0	0	0	0	0	0	0	0	0	0	0	0	0	0	0	0
577377	k__Bacteria, p__Bacteroidetes, c__Bacteroidia, o__Bacteroidales, f__Bacteroidaceae, g__Bacteroides, s__	0	0	0	0	0	0	0	0	0	0	0	0	0	0	0	0	0	0	0	0	0	0	0	0	0	0	0	0	0	0	0	0	0	0	0	0	0	0	0	0	0	0	0	0	0	0	0	0
578016	k__Bacteria, p__Bacteroidetes, c__Bacteroidia, o__Bacteroidales, f__Porphyromonadaceae, g__Parabacteroides, s__distasonis	0	0	0	0	0	0	0	0	0	0	0	21	0	0	0	0	0	0	0	0	0	0	0	0	0	0	0	0	0	0	0	0	0	0	0	0	0	0	0	0	0	0	0	0	0	0	0	0
578756	k__Bacteria, p__TM7, c__TM7-3, o__, f__, g__, s__	0	4	21	0	540	0	0	0	58	8	24	0	0	333	55	0	0	0	0	28	76	50	0	1	0	95	7	471	45	23	0	0	0	10	62	408	0	0	0	1	0	0	102	13	3	105	1	1
578911	k__Bacteria, p__Firmicutes, c__Bacilli, o__Bacillales, f__[Exiguobacteraceae], g__Exiguobacterium, s__	0	0	0	0	0	0	0	0	0	0	0	0	0	0	0	0	0	0	0	0	0	0	0	0	0	0	0	0	0	0	0	0	0	0	0	0	0	0	0	0	0	0	0	0	0	0	0	0
579328	k__Bacteria, p__Proteobacteria, c__Betaproteobacteria, o__Methylophilales, f__Methylophilaceae, g__, s__	0	0	0	0	0	0	0	0	0	0	0	0	0	0	0	0	0	0	0	0	0	0	0	0	0	0	0	0	0	0	0	0	0	0	0	0	0	0	0	0	0	0	0	0	0	0	0	0
579577	k__Bacteria, p__Proteobacteria, c__Alphaproteobacteria, o__Sphingomonadales, f__Sphingomonadaceae, g__Sphingomonas, s__	0	0	0	0	0	0	0	0	0	0	0	0	0	0	0	0	0	0	0	0	0	0	0	0	0	0	0	0	0	0	0	0	0	0	0	0	0	0	0	0	0	0	0	0	0	0	0	0
579608	k__Bacteria, p__Firmicutes, c__Bacilli, o__Lactobacillales, f__Streptococcaceae, g__Streptococcus, s__	1	3	1	0	6	2	0	3085	5	0	2	0	0	5	0	29	59	2	4	7	24	3	0	589	4	1	1	14	45	2	13	9	49	12	5	1	1	9	102	0	2	0	10	0	1	5	0	0
580008	k__Bacteria, p__Firmicutes, c__Erysipelotrichi, o__Erysipelotrichales, f__Erysipelotrichaceae, g__, s__	0	0	0	0	0	0	0	0	0	0	0	0	0	0	0	0	0	0	0	0	0	0	0	0	0	0	0	0	0	0	17	0	0	0	0	0	0	0	0	0	0	0	0	0	0	0	0	0
580295	k__Bacteria, p__Proteobacteria, c__Gammaproteobacteria, o__Enterobacteriales, f__Enterobacteriaceae, g__, s__	2270	0	0	0	0	1427	396	176	5	2	0	71	0	0	0	0	0	0	0	0	0	0	0	0	0	0	0	0	0	0	0	0	0	0	0	0	0	0	1	1	0	0	0	0	1	44	11	0
580312	k__Bacteria, p__Proteobacteria, c__Alphaproteobacteria, o__Sphingomonadales, f__Sphingomonadaceae, g__Sphingomonas, s__	0	0	0	0	0	0	0	0	0	0	0	51	0	0	0	0	0	0	0	0	0	0	0	0	0	0	0	0	0	0	0	0	0	0	0	0	0	0	0	0	0	0	0	0	0	0	0	0
580629	k__Bacteria, p__Bacteroidetes, c__Bacteroidia, o__Bacteroidales, f__Bacteroidaceae, g__Bacteroides, s__	0	0	0	0	0	0	0	0	0	0	0	0	0	0	0	0	0	0	0	0	0	0	0	0	0	0	0	0	0	0	0	0	0	0	0	0	0	0	0	0	0	0	0	0	0	0	0	0
581021	k__Bacteria, p__Proteobacteria, c__Gammaproteobacteria, o__Enterobacteriales, f__Enterobacteriaceae, g__, s__	0	0	0	0	0	0	0	0	0	0	0	0	0	0	0	0	0	0	0	0	0	0	0	0	0	0	0	0	0	0	0	0	0	0	0	0	0	0	0	0	0	0	0	0	0	0	0	0
581079	k__Bacteria, p__Firmicutes, c__Clostridia, o__Clostridiales, f__Ruminococcaceae, g__Oscillospira, s__	0	0	0	0	0	0	0	0	0	0	0	0	0	0	0	0	0	0	0	0	0	0	0	0	0	0	0	0	0	0	0	0	0	0	0	0	0	0	0	0	0	0	0	0	0	0	0	0
581201	k__Bacteria, p__Firmicutes, c__Clostridia, o__Clostridiales, f__Ruminococcaceae, g__, s__	0	0	0	0	0	0	0	0	0	0	0	0	0	0	0	0	0	0	0	0	0	0	0	0	0	0	0	0	0	0	0	0	0	0	0	0	0	0	0	0	0	0	0	0	0	0	0	0
581782	k__Bacteria, p__Proteobacteria, c__Gammaproteobacteria, o__Enterobacteriales, f__Enterobacteriaceae, g__, s__	0	0	0	0	0	0	0	0	0	0	0	0	0	0	0	0	0	8	0	0	0	0	0	0	0	0	0	0	0	0	0	0	0	0	0	0	0	0	0	0	0	0	0	0	0	0	0	0
581921	k__Bacteria, p__Proteobacteria, c__Betaproteobacteria, o__Burkholderiales, f__Comamonadaceae, g__Comamonas, s__	0	0	0	0	0	0	624	0	0	0	0	0	8	926	0	0	0	0	0	0	0	0	0	0	0	0	0	0	0	0	0	0	0	0	6	0	0	0	0	0	0	0	0	0	0	0	0	0
582652	k__Bacteria, p__Firmicutes, c__Clostridia, o__Clostridiales, f__Ruminococcaceae, g__Ruminococcus, s__	0	0	0	0	0	0	0	0	0	0	0	0	0	0	0	0	0	0	0	0	0	0	0	0	0	0	0	0	0	0	0	0	0	0	0	0	0	0	0	0	0	0	0	0	0	0	0	0
582884	k__Bacteria, p__Firmicutes, c__Bacilli, o__Lactobacillales, f__Lactobacillaceae, g__Lactobacillus, s__	0	0	0	0	0	0	0	0	0	0	0	0	0	0	0	0	0	0	0	0	0	0	0	0	0	0	0	0	0	0	0	0	0	0	0	0	0	0	0	0	0	0	0	0	0	0	0	0
582921	k__Bacteria, p__Proteobacteria, c__Alphaproteobacteria, o__Sphingomonadales, f__Sphingomonadaceae, g__Sphingomonas, s__	0	0	0	0	0	0	0	0	0	0	0	0	0	0	0	0	0	0	0	0	0	0	0	0	0	0	0	0	0	0	0	0	0	0	0	0	0	0	0	0	0	0	0	0	0	0	0	0
583117	k__Bacteria, p__Bacteroidetes, c__Bacteroidia, o__Bacteroidales, f__Bacteroidaceae, g__Bacteroides, s__	0	0	0	0	0	0	0	0	0	0	0	0	0	0	0	0	0	0	0	0	0	0	0	0	0	0	0	0	0	0	0	0	0	0	0	0	0	0	0	0	0	0	0	0	0	0	0	0
584102	k__Bacteria, p__Firmicutes, c__Clostridia, o__Clostridiales, f__, g__, s__	0	0	0	0	0	0	0	0	0	0	0	0	0	0	0	0	0	0	0	0	0	0	0	0	0	0	0	0	0	0	0	0	0	0	0	0	0	0	0	0	0	0	0	0	0	0	0	0
584109	k__Bacteria, p__Firmicutes, c__Bacilli, o__Lactobacillales, f__Streptococcaceae, g__Streptococcus, s__	0	9	6	5	4	2	0	1	0	2	4	1	4	3	1	4	1	0	0	7	0	5	3	4	4	11	0	3	0	1	1	10	4	1	1	0	2	4	0	1	1	1	1	6	12	2	0	4
584375	k__Bacteria, p__Actinobacteria, c__Actinobacteria, o__Bifidobacteriales, f__Bifidobacteriaceae, g__Bifidobacterium, s__adolescentis	0	0	0	0	0	0	0	0	0	0	0	0	0	0	0	0	0	0	0	0	0	0	0	0	0	0	0	0	0	0	0	0	0	0	0	0	0	0	0	0	0	0	0	0	0	0	0	0
584571	k__Bacteria, p__Firmicutes, c__Bacilli, o__Lactobacillales, f__Lactobacillaceae, g__Lactobacillus, s__	0	0	0	0	0	0	0	0	0	0	0	0	0	0	0	0	0	0	0	0	0	0	0	0	0	0	0	0	0	0	0	0	0	0	0	0	0	0	0	0	0	0	0	0	0	0	0	0
584612	k__Bacteria, p__Cyanobacteria, c__4C0d-2, o__MLE1-12, f__, g__, s__	0	0	0	0	0	0	0	0	0	0	0	0	0	0	0	0	0	0	0	0	0	0	0	0	0	0	0	0	0	0	0	0	0	0	0	0	0	0	0	0	0	0	0	0	0	0	0	0
585427	k__Bacteria, p__Proteobacteria, c__Alphaproteobacteria, o__Rhizobiales, f__Aurantimonadaceae, g__, s__	0	0	0	0	0	0	0	0	0	0	0	0	0	0	0	0	0	0	0	0	0	0	0	0	0	0	0	0	0	0	0	0	0	0	0	0	0	0	0	0	0	0	0	0	0	0	0	0
585435	k__Bacteria, p__Firmicutes, c__Bacilli, o__Lactobacillales, f__Carnobacteriaceae, g__Carnobacterium, s__	1142	0	0	0	0	0	0	0	0	0	0	0	0	0	0	0	0	0	0	0	0	0	0	0	0	0	0	0	0	0	0	0	0	0	0	0	0	0	0	0	0	0	0	0	0	0	0	0
585480	k__Bacteria, p__Firmicutes, c__Clostridia, o__Clostridiales, f__Lachnospiraceae, g__Anaerostipes, s__	0	0	0	0	0	0	0	0	0	0	0	0	0	0	0	0	0	0	0	0	0	0	0	0	0	0	0	0	0	0	0	0	0	0	0	0	0	0	0	0	0	0	0	0	0	0	0	0
586093	k__Bacteria, p__Firmicutes, c__Bacilli, o__Lactobacillales, f__Lactobacillaceae, g__Lactobacillus, s__	0	0	0	0	0	0	0	0	0	0	0	0	0	0	0	0	3	4	0	0	0	0	0	0	1	0	0	0	0	0	0	0	0	0	0	0	0	0	1	0	0	0	0	0	0	0	0	0
586141	k__Bacteria, p__Firmicutes, c__Bacilli, o__Lactobacillales, f__Lactobacillaceae, g__Lactobacillus, s__	0	0	0	0	0	0	0	0	0	0	0	0	0	0	0	0	0	0	0	0	0	0	0	0	0	0	0	0	10	0	0	0	0	0	0	0	0	0	0	0	0	0	0	0	0	0	0	0
586166	k__Bacteria, p__Firmicutes, c__Bacilli, o__Lactobacillales, f__Lactobacillaceae, g__Lactobacillus, s__	0	0	0	0	0	0	0	0	0	0	0	0	0	0	0	0	0	0	0	0	0	0	0	0	0	0	0	0	0	0	0	0	0	0	0	0	0	0	0	0	0	0	0	0	0	0	0	0
586458	k__Bacteria, p__Firmicutes, c__Bacilli, o__Lactobacillales, f__Lactobacillaceae, g__Lactobacillus, s__	0	4	8	2	2	4	0	4	1	0	4	5	2	13	7	18	48	0	7	5	2	140	5	12	17	3024	3	6	6	0	3	14	7	0	6	2	3	568	2	12	4	11	1	3	1261	17	2	28
586505	k__Bacteria, p__Proteobacteria, c__Alphaproteobacteria, o__Sphingomonadales, f__Sphingomonadaceae, g__Sphingomonas, s__	0	0	0	0	0	0	0	0	0	0	0	0	0	0	0	0	0	0	0	0	0	0	0	0	0	0	0	0	0	0	0	0	0	0	0	0	0	0	0	0	0	0	0	0	0	0	0	0
586968	k__Bacteria, p__Firmicutes, c__Bacilli, o__Lactobacillales, f__Lactobacillaceae, g__Lactobacillus, s__	0	0	0	0	0	0	0	0	0	0	0	0	0	0	0	0	0	0	0	0	0	0	0	0	0	0	0	0	0	0	0	0	0	0	0	0	0	0	0	0	0	0	0	0	0	0	0	0
587696	k__Bacteria, p__Actinobacteria, c__Actinobacteria, o__Actinomycetales, f__Microbacteriaceae, g__Microbacterium, s__	275	0	0	0	0	25	0	15	0	0	0	17	0	0	0	0	0	0	0	0	0	0	0	0	0	0	0	0	0	0	0	0	0	0	0	0	0	0	0	0	0	0	0	0	0	0	0	0
588197	k__Bacteria, p__Firmicutes, c__Bacilli, o__Lactobacillales, f__Lactobacillaceae, g__Lactobacillus, s__	0	0	0	0	0	0	0	0	0	0	0	0	0	0	0	0	0	0	0	0	0	0	0	0	0	0	0	0	0	0	0	0	0	0	0	0	0	0	0	0	0	0	0	0	0	0	0	0
588216	k__Bacteria, p__Proteobacteria, c__Gammaproteobacteria, o__Enterobacteriales, f__Enterobacteriaceae, g__, s__	57	6	0	1	2	96	41	56	136	0	4	30	0	85	320043	48	61	182978	42	29	36	75	77	0	97	105	0	27	0	0	65	0	2	0	255	368	113	0	0	2	2817	0	0	0	1	23	232249	25
588755	k__Bacteria, p__Firmicutes, c__Bacilli, o__Lactobacillales, f__Enterococcaceae, g__Enterococcus, s__	0	0	0	0	0	0	0	0	0	0	0	0	0	0	0	0	0	0	0	0	0	0	0	0	0	0	0	0	0	0	0	0	0	0	0	0	0	0	0	0	0	0	0	0	0	0	0	0
589071	k__Bacteria, p__Bacteroidetes, c__Bacteroidia, o__Bacteroidales, f__Bacteroidaceae, g__Bacteroides, s__uniformis	0	0	0	2	0	708	0	0	0	0	5	15	1	0	0	0	0	0	0	0	0	0	0	0	63	0	0	0	0	0	0	0	0	0	0	0	0	0	0	0	0	0	0	0	0	0	0	0
589114	k__Bacteria, p__Firmicutes, c__Bacilli, o__Lactobacillales, f__Lactobacillaceae, g__Lactobacillus, s__	0	0	0	0	0	0	0	0	0	0	0	0	0	0	0	0	0	0	0	0	0	0	0	0	0	0	0	0	0	0	0	0	0	0	0	0	0	0	0	0	0	0	0	0	0	0	0	0
589500	k__Bacteria, p__Proteobacteria, c__Alphaproteobacteria, o__Rhizobiales, f__Hyphomicrobiaceae, g__Hyphomicrobium, s__	0	0	0	0	0	0	0	0	0	0	0	0	0	0	0	0	0	0	0	0	0	0	0	0	0	0	0	0	0	0	0	0	0	0	0	0	0	0	0	0	0	0	0	0	0	0	0	0
589597	k__Bacteria, p__Proteobacteria, c__Gammaproteobacteria, o__Pseudomonadales, f__Pseudomonadaceae, g__Pseudomonas, s__viridiflava	0	0	0	0	0	0	0	0	0	0	0	0	0	0	0	0	0	0	0	0	0	0	0	0	0	0	0	0	0	0	0	0	0	0	0	0	0	0	0	0	0	0	0	0	0	0	0	0
590051	k__Bacteria, p__Firmicutes, c__Clostridia, o__Clostridiales, f__Veillonellaceae, g__Dialister, s__	0	0	0	0	0	0	0	0	0	0	0	0	0	0	0	0	0	0	0	0	0	0	0	0	0	0	0	0	0	0	0	0	0	0	0	0	0	0	0	0	0	0	0	0	0	0	0	0
590168	k__Bacteria, p__Firmicutes, c__Bacilli, o__Lactobacillales, f__Lactobacillaceae, g__Lactobacillus, s__	0	0	0	0	0	0	0	0	0	0	0	0	0	0	0	0	0	0	0	0	0	0	0	0	0	0	0	0	0	0	0	0	0	0	0	0	0	0	0	0	0	0	0	0	0	0	0	0
590601	k__Bacteria, p__Proteobacteria, c__Betaproteobacteria, o__Burkholderiales, f__Oxalobacteraceae, g__, s__	0	0	0	0	0	0	0	0	0	0	0	0	0	0	0	0	0	0	0	0	0	0	0	0	0	0	0	0	0	0	0	0	0	0	0	0	0	0	0	0	0	0	0	0	0	0	0	0
590735	k__Bacteria, p__Fusobacteria, c__Fusobacteriia, o__Fusobacteriales, f__Leptotrichiaceae, g__Leptotrichia, s__	0	12	1	0	0	0	0	0	0	0	0	0	0	0	0	0	0	0	0	0	0	0	0	0	0	0	0	0	0	0	292	0	0	0	17	3	0	0	0	0	0	0	0	0	24	0	0	0
590982	k__Bacteria, p__Firmicutes, c__Bacilli, o__Lactobacillales, f__Enterococcaceae, g__Enterococcus, s__	0	0	0	0	0	1	1	0	1	0	0	0	0	0	0	0	0	0	0	0	0	0	0	0	0	0	0	0	0	0	0	0	0	0	0	0	0	0	0	0	0	0	0	0	0	0	0	0
591583	k__Bacteria, p__Firmicutes, c__Bacilli, o__Lactobacillales, f__Streptococcaceae, g__Streptococcus, s__	0	2	7	1	11	0	1	0	11	2	3	0	0	1	0	0	0	0	2	1	0	1	0	1	1	0	0	1	1	0	0	9	0	0	0	10	0	0	0	1	3	1	0	10	5	3	0	5
591635	k__Bacteria, p__Firmicutes, c__Clostridia, o__Clostridiales, f__Ruminococcaceae, g__Ruminococcus, s__	0	0	0	0	0	0	0	0	0	0	0	0	0	0	0	0	0	0	0	0	0	0	0	0	0	0	0	0	0	0	0	0	0	0	0	0	0	0	0	0	0	0	0	0	0	0	0	0
591699	k__Bacteria, p__Proteobacteria, c__Alphaproteobacteria, o__Rhizobiales, f__Methylobacteriaceae, g__Methylobacterium, s__adhaesivum	0	0	0	0	0	0	0	0	0	0	0	0	0	0	0	0	0	0	0	0	0	0	0	0	0	0	0	0	0	0	0	0	0	0	0	0	0	0	0	0	0	0	0	0	0	0	0	0
591907	k__Bacteria, p__Firmicutes, c__Bacilli, o__Bacillales, f__Bacillaceae, g__, s__	0	0	0	0	0	114	0	35	0	0	0	0	0	0	0	0	0	0	0	0	0	0	0	0	0	0	0	0	0	0	0	0	0	0	0	0	0	0	0	0	0	0	0	0	0	0	0	0
591966	k__Bacteria, p__Cyanobacteria, c__4C0d-2, o__MLE1-12, f__, g__, s__	0	0	0	0	0	0	0	0	0	0	0	0	0	0	0	0	0	0	0	0	0	0	0	0	0	0	0	0	0	0	0	0	0	0	0	0	0	0	0	0	0	0	0	0	0	0	0	0
592160	k__Bacteria, p__Firmicutes, c__Bacilli, o__Lactobacillales, f__Lactobacillaceae, g__Lactobacillus, s__	0	0	0	0	0	0	0	0	0	0	0	0	0	0	0	0	0	0	0	0	0	0	0	0	0	0	0	0	0	0	0	0	0	0	0	0	0	0	0	0	0	0	0	0	0	0	0	0
592589	k__Bacteria, p__Proteobacteria, c__Alphaproteobacteria, o__Rhizobiales, f__Rhizobiaceae, g__, s__	0	0	0	0	0	0	0	0	0	0	0	0	0	0	0	0	0	0	0	0	1	0	0	0	0	0	0	0	0	0	2	0	0	0	0	0	1	0	0	0	0	0	0	0	0	0	0	0
592913	k__Bacteria, p__Firmicutes, c__Clostridia, o__Clostridiales, f__, g__, s__	0	0	0	0	0	0	0	0	0	0	0	0	0	0	0	0	0	0	0	0	0	0	0	0	0	0	0	0	0	0	0	0	0	0	0	0	0	0	0	0	0	0	0	0	0	0	0	0
593376	k__Bacteria, p__Firmicutes, c__Bacilli, o__Lactobacillales, f__Lactobacillaceae, g__Lactobacillus, s__	0	0	0	0	0	0	0	0	0	0	0	0	0	0	0	0	0	0	0	0	0	0	0	0	0	0	0	0	0	0	0	0	0	1	0	0	0	1400	0	0	0	1	0	0	0	0	0	0
593803	k__Bacteria, p__Firmicutes, c__Bacilli, o__Lactobacillales, f__Streptococcaceae, g__Streptococcus, s__	1	13	22	2	175	8	3	21	70	23	23	4	1	239	12	424	42	56	208	20	11	84	40	195	69	447	40	165	25	14	37	640	776	128	40	223	29	63	21	11	24	6	100	8	22	117	18	328
594001	k__Bacteria, p__Tenericutes, c__Mollicutes, o__Mycoplasmatales, f__Mycoplasmataceae, g__Mycoplasma, s__	0	0	0	0	0	0	0	0	0	0	0	0	0	0	0	0	0	0	0	0	0	0	0	0	0	0	0	0	0	0	0	0	0	0	0	0	0	0	0	0	0	0	0	0	0	0	0	0
594026	k__Bacteria, p__Bacteroidetes, c__Bacteroidia, o__Bacteroidales, f__Prevotellaceae, g__Prevotella, s__	0	0	0	0	0	0	0	0	0	0	0	0	0	0	0	0	0	0	0	0	0	0	0	0	0	0	0	0	0	39	0	0	0	0	0	0	0	0	0	57	0	0	0	0	0	0	0	0
604966	k__Bacteria, p__Firmicutes, c__Bacilli, o__Lactobacillales, f__Lactobacillaceae, g__Lactobacillus, s__	0	0	0	0	0	0	0	0	0	0	0	0	0	0	0	0	0	0	0	0	0	0	0	0	0	0	0	0	0	0	0	0	0	0	0	0	0	0	0	0	0	0	0	0	0	0	0	0
605125	k__Bacteria, p__Bacteroidetes, c__Bacteroidia, o__Bacteroidales, f__Porphyromonadaceae, g__, s__	0	0	0	0	0	0	0	0	0	0	0	0	0	0	0	0	0	0	0	0	0	0	0	0	0	0	0	0	0	0	0	0	0	0	0	0	0	0	0	0	0	0	0	0	0	0	0	0
606965	k__Bacteria, p__Proteobacteria, c__Betaproteobacteria, o__Burkholderiales, f__Comamonadaceae, g__, s__	0	0	0	0	0	0	0	0	0	0	0	0	0	0	0	0	0	0	0	0	0	0	0	0	0	0	0	0	0	0	0	0	0	0	0	0	0	0	0	0	0	0	0	0	0	0	0	0
607045	k__Bacteria, p__TM7, c__TM7-3, o__, f__, g__, s__	0	0	0	0	0	0	0	0	0	0	0	0	0	0	0	0	0	0	0	0	0	0	0	0	0	0	0	0	0	0	0	0	0	0	0	0	0	0	0	0	0	0	0	0	0	0	0	0
607212	k__Bacteria, p__Proteobacteria, c__Alphaproteobacteria, o__Sphingomonadales, f__Sphingomonadaceae, g__Sphingomonas, s__	0	0	0	0	0	0	0	0	0	0	0	0	0	0	0	0	0	0	0	0	0	0	0	0	0	0	0	0	0	0	0	0	0	0	0	0	0	0	0	0	0	0	0	0	0	0	0	0
608377	k__Bacteria, p__TM7, c__TM7-3, o__, f__, g__, s__	0	0	0	0	0	0	0	0	0	0	0	0	0	0	0	0	0	0	0	0	0	0	0	0	0	0	0	0	0	0	0	0	0	0	0	0	0	0	0	0	0	0	0	0	0	0	0	0
608919	k__Bacteria, p__Proteobacteria, c__Deltaproteobacteria, o__Myxococcales, f__, g__, s__	0	0	0	0	0	0	0	0	0	0	0	0	0	0	0	0	0	0	0	0	0	0	0	0	0	0	0	0	0	0	0	0	0	0	0	0	0	0	0	0	0	0	0	0	0	0	0	0
609533	k__Bacteria, p__Fusobacteria, c__Fusobacteriia, o__Fusobacteriales, f__Leptotrichiaceae, g__Leptotrichia, s__	0	14	3	3	0	0	0	0	0	0	1	1	0	0	0	0	0	0	0	0	0	0	0	0	0	0	0	0	0	0	0	0	13	0	10	7	6	0	2	68	0	0	0	0	8	69	0	0
609964	k__Bacteria, p__Firmicutes, c__Clostridia, o__Clostridiales, f__[Tissierellaceae], g__Peptoniphilus, s__	0	0	0	0	0	0	0	0	0	0	0	0	0	0	0	0	51	0	4	0	0	0	0	0	58	0	126	0	29	3	0	0	0	8	0	0	0	0	0	2	5	45	0	0	0	0	0	0
610111	k__Bacteria, p__Bacteroidetes, c__Bacteroidia, o__Bacteroidales, f__Prevotellaceae, g__Prevotella, s__	0	0	0	0	0	0	0	0	0	0	0	0	0	0	0	0	0	0	0	0	0	0	0	0	0	1	0	0	0	19	0	0	0	0	0	0	0	0	0	0	0	0	0	0	1	0	0	0
610486	k__Bacteria, p__Proteobacteria, c__Betaproteobacteria, o__Burkholderiales, f__Comamonadaceae, g__Curvibacter, s__	0	0	0	0	0	0	0	0	0	0	0	0	0	544	2	0	0	0	0	0	0	0	0	0	0	0	0	0	31	0	0	0	0	0	0	0	0	0	0	0	0	0	0	0	3	0	0	0
611068	k__Bacteria, p__Proteobacteria, c__Gammaproteobacteria, o__Aeromonadales, f__Aeromonadaceae, g__, s__	501	0	3	0	0	770	0	325	2	0	0	50	0	0	0	0	0	0	0	0	0	0	0	0	0	0	0	0	0	0	0	0	0	0	0	0	0	0	62	1	0	4	7	0	0	57	0	3
611110	k__Bacteria, p__Bacteroidetes, c__Bacteroidia, o__Bacteroidales, f__Prevotellaceae, g__Prevotella, s__intermedia	0	0	0	0	0	0	0	0	0	0	0	0	0	0	0	0	0	0	0	0	0	0	0	0	0	0	0	0	0	0	0	0	0	0	0	0	0	0	0	0	0	0	0	0	0	0	0	0
611768	k__Bacteria, p__Proteobacteria, c__Alphaproteobacteria, o__Rhizobiales, f__Bradyrhizobiaceae, g__, s__	0	0	0	0	0	0	0	0	0	0	0	0	0	0	0	0	0	0	0	0	0	0	0	1	0	0	0	0	0	0	0	0	0	0	0	0	0	0	1	0	0	0	0	0	0	0	0	0
611914	k__Bacteria, p__Firmicutes, c__Clostridia, o__Clostridiales, f__Lachnospiraceae, g__, s__	0	0	0	0	0	0	0	0	0	0	0	0	0	0	0	0	0	0	0	0	0	0	0	0	0	0	0	0	0	0	0	0	0	0	0	4	0	0	0	0	0	0	0	0	0	0	0	0
611931	k__Bacteria, p__Firmicutes, c__Bacilli, o__Lactobacillales, f__Aerococcaceae, g__Aerococcus, s__	0	0	0	0	0	0	0	0	0	0	0	0	0	0	0	0	0	0	0	0	0	0	0	0	0	0	0	0	0	0	0	0	0	0	0	0	3	0	0	0	0	0	0	0	0	0	0	0
614182	k__Bacteria, p__Proteobacteria, c__Gammaproteobacteria, o__Enterobacteriales, f__Enterobacteriaceae, g__, s__	0	0	0	0	0	0	0	0	0	0	0	0	0	0	0	0	0	16	0	0	0	0	0	0	0	0	0	0	0	0	0	0	0	0	0	0	0	0	0	0	0	0	0	0	0	0	1	0
615514	k__Bacteria, p__Proteobacteria, c__Alphaproteobacteria, o__Rhizobiales, f__Methylobacteriaceae, g__, s__	0	0	0	0	0	0	0	0	0	0	0	0	0	0	0	0	0	0	0	0	0	0	0	0	0	0	0	0	0	0	0	0	0	0	0	0	0	0	0	0	0	0	0	0	0	0	0	0
617271	k__Bacteria, p__Proteobacteria, c__Gammaproteobacteria, o__Pseudomonadales, f__Pseudomonadaceae, g__Pseudomonas, s__	0	0	0	0	0	0	0	0	0	0	0	0	0	0	0	0	0	0	0	0	0	0	0	0	0	0	0	0	0	0	0	0	0	0	0	0	0	0	0	0	0	0	0	0	0	0	0	0
621651	k__Bacteria, p__Firmicutes, c__Clostridia, o__Clostridiales, f__[Mogibacteriaceae], g__, s__	0	2	0	0	0	0	0	0	0	3	2	0	0	0	0	0	0	0	0	0	0	0	3	0	0	0	0	0	0	1	0	0	0	0	0	0	0	0	0	0	0	0	0	4	2	2	0	0
632140	k__Bacteria, p__Bacteroidetes, c__Sphingobacteriia, o__Sphingobacteriales, f__Sphingobacteriaceae, g__Sphingobacterium, s__multivorum	0	0	0	0	0	0	0	0	0	0	0	0	0	0	0	0	0	0	0	0	0	0	0	0	0	0	0	0	0	0	0	0	0	0	0	0	0	0	0	0	0	0	0	0	0	9	0	0
632346	k__Bacteria, p__Proteobacteria, c__Gammaproteobacteria, o__Enterobacteriales, f__Enterobacteriaceae, g__, s__	0	0	0	0	0	0	0	0	0	0	0	0	0	0	0	0	0	0	0	0	0	0	0	0	0	0	0	0	0	0	0	0	0	0	0	0	0	0	0	0	0	0	0	0	0	0	0	0
641832	k__Bacteria, p__Actinobacteria, c__Actinobacteria, o__Actinomycetales, f__Actinomycetaceae, g__Actinomyces, s__	0	0	0	0	0	0	0	0	0	0	0	0	0	0	0	0	0	0	0	0	0	0	0	0	0	0	0	0	0	0	0	0	0	0	0	0	0	0	0	0	0	0	0	0	0	0	0	0
642465	k__Bacteria, p__Bacteroidetes, c__Bacteroidia, o__Bacteroidales, f__Prevotellaceae, g__Prevotella, s__	0	0	0	0	0	0	0	0	0	0	0	0	0	0	0	0	0	0	0	0	0	0	0	0	0	0	0	0	0	0	0	0	0	0	0	0	0	0	0	0	0	0	0	0	0	0	0	0
642525	k__Bacteria, p__Firmicutes, c__Clostridia, o__Clostridiales, f__Veillonellaceae, g__Selenomonas, s__	0	0	0	0	0	0	0	0	0	0	0	0	0	0	0	0	0	0	0	0	0	0	0	0	0	0	0	0	0	0	0	0	0	0	0	0	0	0	0	0	0	0	0	0	0	0	0	0
643544	k__Bacteria, p__Proteobacteria, c__Alphaproteobacteria, o__Rhizobiales, f__, g__, s__	0	0	0	0	0	0	0	0	0	0	0	0	0	0	0	0	0	0	0	0	0	0	0	0	0	0	0	0	0	0	0	0	0	0	0	0	0	0	0	0	0	0	0	0	0	0	0	0
644798	k__Bacteria, p__Proteobacteria, c__Betaproteobacteria, o__Burkholderiales, f__Comamonadaceae, g__Variovorax, s__paradoxus	0	0	0	0	0	0	0	0	0	0	0	0	0	0	26	0	0	0	1	2	0	105	0	1	0	0	0	18	0	0	3	0	0	0	1	0	0	0	0	0	0	0	0	0	0	0	0	0
645055	k__Bacteria, p__Fusobacteria, c__Fusobacteriia, o__Fusobacteriales, f__Fusobacteriaceae, g__Fusobacterium, s__	0	29	0	0	1	0	0	0	0	0	49	6	1	0	1	1	0	2	0	0	15	0	21	1	1	0	0	1	9	18	36	0	9	1	0	11	0	0	0	35	0	0	0	76	10	62	0	0
648976	k__Bacteria, p__Bacteroidetes, c__[Saprospirae], o__[Saprospirales], f__Chitinophagaceae, g__Segetibacter, s__	0	0	0	0	0	0	0	0	0	0	0	0	0	0	0	0	0	1	0	0	0	0	471	0	0	0	0	0	0	0	0	0	0	0	0	0	0	0	0	0	0	0	0	0	0	0	0	0
650615	k__Bacteria, p__Actinobacteria, c__Actinobacteria, o__Actinomycetales, f__Corynebacteriaceae, g__Corynebacterium, s__stationis	0	0	0	0	0	0	0	0	0	0	0	0	0	0	0	0	0	0	0	0	0	0	0	0	0	0	0	0	0	0	0	0	0	0	0	0	0	0	0	0	0	0	0	0	0	0	0	0
651004	k__Bacteria, p__Actinobacteria, c__Actinobacteria, o__Actinomycetales, f__Nocardioidaceae, g__, s__	0	0	0	0	0	0	0	0	0	0	0	0	0	0	0	0	0	0	0	0	0	0	0	0	0	0	0	0	0	0	0	0	0	0	0	0	0	0	0	0	0	0	0	0	0	79	0	0
653753	k__Bacteria, p__Bacteroidetes, c__Bacteroidia, o__Bacteroidales, f__[Paraprevotellaceae], g__, s__	0	0	3	0	0	0	0	0	0	0	0	0	0	0	0	0	0	0	0	0	0	0	0	0	0	0	0	0	0	0	0	0	0	0	0	0	0	0	0	0	0	0	0	0	0	0	0	0
654307	k__Bacteria, p__Firmicutes, c__Clostridia, o__Clostridiales, f__[Tissierellaceae], g__Peptoniphilus, s__	0	0	0	0	0	0	0	0	0	0	0	0	0	0	0	0	0	0	2	0	0	0	0	0	51	0	0	0	18	0	51	0	0	0	0	0	0	0	0	0	0	0	0	0	0	0	0	0
654665	k__Bacteria, p__Proteobacteria, c__Deltaproteobacteria, o__Desulfovibrionales, f__Desulfomicrobiaceae, g__, s__	0	0	0	0	0	0	0	0	0	0	0	0	0	0	0	0	0	0	0	0	0	0	0	0	0	0	0	0	0	0	0	0	0	0	0	0	0	0	0	0	0	0	0	0	0	0	0	0
655011	k__Bacteria, p__Bacteroidetes, c__Flavobacteriia, o__Flavobacteriales, f__Flavobacteriaceae, g__Flavobacterium, s__	0	0	0	0	0	0	0	0	0	0	0	0	0	0	0	0	0	0	0	0	0	0	0	0	0	0	0	0	0	0	0	0	0	0	0	0	0	0	0	0	0	0	0	0	0	0	0	0
655496	k__Bacteria, p__GN02, c__BD1-5, o__, f__, g__, s__	0	0	0	0	0	0	0	0	0	0	0	0	0	0	0	0	0	0	0	0	0	0	0	0	0	0	0	0	0	0	0	0	0	0	0	0	0	0	0	0	0	0	0	0	0	0	0	0
656307	k__Bacteria, p__Proteobacteria, c__Betaproteobacteria, o__Rhodocyclales, f__Rhodocyclaceae, g__, s__	0	0	0	0	0	0	0	0	0	0	0	0	0	0	0	0	0	0	0	0	0	0	0	0	0	0	0	0	0	0	0	0	0	0	0	0	0	0	0	0	0	0	0	0	0	0	0	0
659413	k__Bacteria, p__Actinobacteria, c__Actinobacteria, o__Actinomycetales, f__Actinopolysporaceae, g__, s__	0	0	0	0	0	0	0	0	0	0	0	0	0	0	0	0	0	0	0	0	0	0	0	0	0	0	0	0	0	0	0	0	0	0	0	0	0	0	0	0	0	0	0	0	0	0	0	0
660502	k__Bacteria, p__Spirochaetes, c__Spirochaetes, o__Spirochaetales, f__Spirochaetaceae, g__Treponema, s__	0	0	0	0	0	0	0	0	0	0	0	0	0	0	0	0	0	0	0	0	0	0	0	0	0	0	0	0	0	0	0	0	0	0	0	0	0	0	0	0	0	0	0	0	0	0	0	0
661016	k__Bacteria, p__Firmicutes, c__Bacilli, o__Bacillales, f__Bacillaceae, g__Bacillus, s__	0	0	0	0	0	0	0	0	0	0	0	0	0	0	0	0	0	0	0	0	0	0	0	0	0	0	0	0	0	0	0	0	0	0	0	0	0	0	0	0	0	0	0	0	0	0	0	0
661266	k__Bacteria, p__Firmicutes, c__Clostridia, o__Clostridiales, f__Lachnospiraceae, g__Blautia, s__	0	0	0	0	0	0	0	0	0	0	0	0	0	0	0	0	0	0	0	0	0	0	0	0	0	0	0	0	0	0	0	0	0	0	0	0	0	0	0	0	0	0	0	0	0	0	0	0
662682	k__Bacteria, p__Planctomycetes, c__Planctomycetia, o__Planctomycetales, f__Planctomycetaceae, g__Planctomyces, s__	0	0	0	0	0	0	0	0	0	0	0	0	0	0	0	0	0	0	0	0	0	0	0	0	0	0	0	0	0	0	0	0	0	0	0	0	0	0	0	0	0	0	0	0	0	0	0	0
664697	k__Bacteria, p__Bacteroidetes, c__Flavobacteriia, o__Flavobacteriales, f__Flavobacteriaceae, g__Capnocytophaga, s__	0	0	1	2	0	0	0	0	0	0	0	0	0	0	0	0	0	0	0	9	0	0	0	0	0	0	0	0	0	95	24	0	0	0	4	0	0	0	0	0	0	5	0	1	1	699	0	0
665703	k__Bacteria, p__Firmicutes, c__Clostridia, o__Clostridiales, f__, g__, s__	0	0	0	0	0	0	0	0	0	0	0	0	0	0	0	0	0	0	0	0	0	0	0	0	0	0	0	0	0	0	0	0	0	0	0	0	0	0	0	0	0	0	0	0	0	0	0	0
666757	k__Bacteria, p__Proteobacteria, c__Gammaproteobacteria, o__Enterobacteriales, f__Enterobacteriaceae, g__, s__	0	0	0	0	0	0	0	0	0	0	0	0	0	0	0	0	0	0	0	0	0	0	0	0	0	0	0	0	0	0	0	0	0	0	0	5	0	0	0	0	0	0	0	0	0	0	0	0
668105	k__Bacteria, p__Proteobacteria, c__Alphaproteobacteria, o__Sphingomonadales, f__Sphingomonadaceae, g__Novosphingobium, s__capsulatum	0	0	0	0	0	0	0	0	0	0	0	0	0	0	0	23	0	0	0	0	0	0	0	0	0	0	0	0	0	0	0	0	0	0	0	0	0	0	0	0	0	0	0	0	0	0	0	0
668303	k__Bacteria, p__Proteobacteria, c__Betaproteobacteria, o__Burkholderiales, f__Burkholderiaceae, g__Burkholderia, s__	0	0	0	0	0	0	0	0	0	0	0	0	0	0	0	0	0	0	0	0	0	0	0	0	0	0	0	0	0	0	0	0	0	0	0	0	0	0	0	0	0	0	0	0	0	0	0	0
668514	k__Bacteria, p__Proteobacteria, c__Gammaproteobacteria, o__Enterobacteriales, f__Enterobacteriaceae, g__, s__	0	0	0	0	0	0	0	0	0	0	0	0	0	0	0	0	7	1	0	0	0	0	0	8	2	16	58639	28	4	6	1	0	3	0	0	0	4	0	0	0	0	2	0	0	0	0	0	0
669126	k__Bacteria, p__Spirochaetes, c__Spirochaetes, o__Spirochaetales, f__Spirochaetaceae, g__Treponema, s__	0	0	0	0	0	0	0	0	0	0	0	0	0	0	0	0	0	0	0	0	0	0	0	0	0	0	0	0	0	0	0	0	0	0	0	0	0	0	0	0	0	0	0	0	0	0	0	0
669486	k__Bacteria, p__Firmicutes, c__Bacilli, o__Lactobacillales, f__Streptococcaceae, g__Streptococcus, s__	0	0	0	0	0	0	0	0	0	0	0	0	2	0	0	0	0	0	0	0	0	0	0	0	0	0	0	0	0	0	0	0	0	0	0	0	0	0	0	0	0	0	0	0	0	0	0	0
673010	k__Bacteria, p__Proteobacteria, c__Alphaproteobacteria, o__Caulobacterales, f__Caulobacteraceae, g__, s__	0	0	0	0	0	0	0	0	0	0	0	0	0	0	0	0	0	0	0	0	0	0	0	0	0	0	0	0	0	0	0	0	0	0	0	0	0	0	0	0	0	0	0	0	0	0	0	0
674655	k__Bacteria, p__Proteobacteria, c__Alphaproteobacteria, o__Sphingomonadales, f__, g__, s__	0	0	0	0	0	0	0	0	0	0	0	0	0	0	0	0	0	0	0	0	0	0	0	0	0	0	0	0	0	0	0	0	0	0	0	0	0	0	0	0	0	0	0	0	0	0	0	0
674696	k__Bacteria, p__Proteobacteria, c__Gammaproteobacteria, o__Enterobacteriales, f__Enterobacteriaceae, g__Citrobacter, s__	0	0	0	0	0	0	0	0	0	0	0	0	0	0	0	0	0	0	0	0	0	0	0	0	0	0	0	0	0	0	0	0	0	0	0	0	0	0	0	0	0	0	0	0	0	0	0	0
676211	k__Bacteria, p__Proteobacteria, c__Gammaproteobacteria, o__Enterobacteriales, f__Enterobacteriaceae, g__, s__	0	0	0	0	0	0	0	0	0	0	0	0	0	0	0	0	0	0	0	0	0	0	0	0	0	0	3	0	0	0	0	0	0	0	0	0	0	0	0	0	0	0	0	0	0	0	0	0
676270	k__Bacteria, p__Fusobacteria, c__Fusobacteriia, o__Fusobacteriales, f__Leptotrichiaceae, g__Leptotrichia, s__	0	0	0	0	0	0	0	0	0	0	0	0	0	0	0	0	0	0	0	0	0	0	0	0	0	0	0	0	0	0	0	0	0	0	0	0	0	0	0	0	0	0	0	0	0	0	0	0
676367	k__Bacteria, p__Firmicutes, c__Clostridia, o__Clostridiales, f__Veillonellaceae, g__Schwartzia, s__	0	0	0	0	0	0	0	0	0	0	0	0	0	0	0	0	0	11	0	0	0	0	0	0	0	0	0	0	0	0	0	0	1	0	37	0	0	0	0	0	0	0	0	0	0	0	0	0
677165	k__Bacteria, p__Proteobacteria, c__Alphaproteobacteria, o__Rhizobiales, f__Methylobacteriaceae, g__Methylobacterium, s__	1204	0	0	0	0	152	0	0	5	0	0	0	0	0	0	0	0	0	0	0	0	0	0	0	0	0	0	0	0	0	0	0	0	0	0	0	0	0	0	0	0	0	0	0	0	0	0	0
679245	k__Bacteria, p__Firmicutes, c__Bacilli, o__Lactobacillales, f__Lactobacillaceae, g__Lactobacillus, s__	0	0	0	0	0	0	0	0	0	0	0	0	0	0	0	0	0	0	0	0	0	0	0	0	0	0	0	0	0	0	0	0	0	0	0	0	0	0	0	0	0	0	0	0	0	0	0	0
681779	k__Bacteria, p__Proteobacteria, c__Gammaproteobacteria, o__Enterobacteriales, f__Enterobacteriaceae, g__, s__	0	0	0	0	0	0	0	0	0	0	0	0	0	0	0	0	0	2	0	0	0	0	0	0	0	0	0	0	0	0	0	0	0	0	0	0	0	0	0	0	0	0	0	0	0	0	0	0
685832	k__Bacteria, p__Firmicutes, c__Clostridia, o__Clostridiales, f__Veillonellaceae, g__Selenomonas, s__noxia	0	1	0	6	0	0	0	0	0	0	0	0	0	0	0	0	0	1	0	10	0	1	0	0	0	0	2	1	0	33	0	0	0	0	0	1	0	0	180	0	1	0	0	0	0	75	0	1
686900	k__Bacteria, p__Firmicutes, c__Clostridia, o__Clostridiales, f__Lachnospiraceae, g__Oribacterium, s__	0	0	0	7	38	0	0	0	18	32	4	0	0	0	0	0	0	9	3	15	0	0	0	0	1	0	19	788	0	3	0	256	35	137	5	8	20	141	64	9	0	0	4	3	25	0	0	0
687940	k__Bacteria, p__Proteobacteria, c__Gammaproteobacteria, o__Enterobacteriales, f__Enterobacteriaceae, g__, s__	0	0	0	0	0	0	0	0	0	0	0	0	0	0	0	0	0	0	0	0	0	0	0	0	0	0	0	0	0	0	0	0	0	0	0	0	0	0	0	0	0	0	0	0	0	0	0	0
689950	k__Bacteria, p__Actinobacteria, c__Actinobacteria, o__Actinomycetales, f__Nocardiaceae, g__Rhodococcus, s__fascians	0	0	0	0	0	0	0	0	0	0	0	0	0	0	0	0	0	0	0	0	0	0	0	0	0	0	0	0	0	0	0	0	0	0	0	0	0	0	0	0	0	0	0	0	0	0	0	0
691088	k__Bacteria, p__TM7, c__TM7-3, o__, f__, g__, s__	0	49	0	1	6	0	0	0	32	8	6	0	0	0	31	0	0	0	0	2	2	377	0	0	1	2	1	1	1	119	7	0	0	0	17	11	1	0	0	0	0	8	2	40	3	39	0	11
691423	k__Bacteria, p__Proteobacteria, c__Gammaproteobacteria, o__Enterobacteriales, f__Enterobacteriaceae, g__, s__	0	0	0	0	0	0	0	0	0	0	0	0	0	0	1	0	0	4	0	0	0	0	0	0	0	0	2	0	0	0	0	0	0	0	0	0	0	0	0	0	0	0	0	0	0	0	1	0
693231	k__Bacteria, p__Firmicutes, c__Bacilli, o__Bacillales, f__Bacillaceae, g__Anaerobacillus, s__	267	0	0	0	0	0	0	0	0	0	0	11	4	0	0	0	0	0	0	0	0	0	0	0	0	0	0	0	0	0	0	0	0	0	0	0	0	0	0	0	0	0	10	0	0	0	0	0
694616	k__Bacteria, p__Proteobacteria, c__Gammaproteobacteria, o__Enterobacteriales, f__Enterobacteriaceae, g__, s__	0	0	0	0	0	0	0	0	0	0	0	0	0	0	0	0	0	0	0	0	0	0	0	0	0	0	0	0	0	0	0	0	0	0	0	0	0	0	0	0	0	0	0	0	0	0	0	0
695260	k__Bacteria, p__Proteobacteria, c__Alphaproteobacteria, o__Rhizobiales, f__Rhizobiaceae, g__, s__	0	0	0	0	0	0	0	0	0	0	0	0	0	0	0	0	0	0	0	0	0	0	0	0	0	0	0	0	0	0	0	0	0	0	0	0	0	0	0	0	0	0	0	0	0	0	0	0
699789	k__Bacteria, p__Proteobacteria, c__Gammaproteobacteria, o__Pseudomonadales, f__Moraxellaceae, g__Acinetobacter, s__	0	0	0	0	0	0	0	0	0	0	0	0	0	0	0	0	0	0	0	0	0	0	0	0	0	0	0	0	0	0	0	0	0	0	0	0	0	0	0	0	0	0	0	0	0	0	0	0
702443	k__Bacteria, p__Proteobacteria, c__Gammaproteobacteria, o__Enterobacteriales, f__Enterobacteriaceae, g__, s__	0	0	0	0	0	0	0	0	0	0	0	0	0	0	0	0	0	0	0	0	0	0	0	0	0	0	0	0	0	0	0	0	0	0	0	0	0	0	0	0	0	0	0	0	0	0	0	0
704110	k__Bacteria, p__Proteobacteria, c__Betaproteobacteria, o__Burkholderiales, f__Comamonadaceae, g__, s__	0	0	0	0	0	0	0	0	0	0	0	0	0	0	0	0	0	0	0	0	0	0	0	0	0	0	0	0	0	0	0	0	0	0	0	0	0	0	0	0	0	0	0	0	0	0	0	0
705241	k__Bacteria, p__Bacteroidetes, c__Bacteroidia, o__Bacteroidales, f__Prevotellaceae, g__Prevotella, s__pallens	0	161	0	4	0	0	169	0	272	0	11	320	0	2	21	3	24	6	3	1514	1229	3	7990	12	235	11	6	18	28	7580	9	14	8	0	69	1	201	0	0	1597	0	64	5	6	151	1271	0	120
706728	k__Bacteria, p__Proteobacteria, c__Alphaproteobacteria, o__Sphingomonadales, f__Sphingomonadaceae, g__Kaistobacter, s__	0	0	0	0	0	0	0	0	0	0	0	0	0	0	0	0	0	0	0	0	0	0	0	0	0	0	0	0	0	0	0	0	0	0	0	0	0	0	0	0	0	0	0	0	0	0	0	0
708680	k__Bacteria, p__Firmicutes, c__Clostridia, o__Clostridiales, f__Lachnospiraceae, g__, s__	0	0	0	0	0	0	0	0	0	0	0	0	0	0	0	0	0	0	0	0	0	0	0	0	0	0	0	0	0	0	0	0	0	0	0	0	0	0	0	0	0	0	0	0	0	0	0	0
711803	k__Bacteria, p__Actinobacteria, c__Actinobacteria, o__Actinomycetales, f__Mycobacteriaceae, g__Mycobacterium, s__	0	0	0	0	0	0	0	0	0	0	0	0	0	0	0	0	0	0	0	0	0	0	0	0	0	0	0	0	0	0	0	0	0	0	0	0	0	0	0	0	0	0	0	0	0	0	0	0
712179	k__Bacteria, p__Bacteroidetes, c__Bacteroidia, o__Bacteroidales, f__Prevotellaceae, g__Prevotella, s__	0	0	0	0	0	0	0	0	0	0	0	0	0	0	0	0	0	0	0	0	0	0	0	0	0	0	0	1	0	112	0	0	0	0	0	0	0	0	0	0	0	0	0	0	0	0	0	0
712971	k__Bacteria, p__Firmicutes, c__Bacilli, o__Lactobacillales, f__Lactobacillaceae, g__Lactobacillus, s__	0	0	0	0	0	0	0	0	0	0	0	0	0	0	0	0	0	0	0	0	0	0	0	0	0	0	0	0	0	0	0	0	0	0	0	0	0	0	0	0	0	0	0	0	0	0	0	0
714461	k__Bacteria, p__Fusobacteria, c__Fusobacteriia, o__Fusobacteriales, f__Leptotrichiaceae, g__Leptotrichia, s__	0	1	0	0	203	0	0	0	44	0	3	0	0	0	42	1	0	6	3	8	0	0	0	0	0	0	1	1733	0	0	850	0	0	0	31	1	0	45	0	66	0	0	0	0	20	0	0	0
714766	k__Bacteria, p__Firmicutes, c__Clostridia, o__Clostridiales, f__Lachnospiraceae, g__Moryella, s__	3	124	223	64	317	1	0	2	1302	164	197	183	120	0	700	0	489	3	877	200	1447	96	91	950	675	442	85	418	418	663	184	574	1	859	65	233	226	2652	161	206	962	39	4067	411	163	2267	0	784
715913	k__Bacteria, p__Fusobacteria, c__Fusobacteriia, o__Fusobacteriales, f__Leptotrichiaceae, g__Sneathia, s__	0	0	0	0	0	0	0	0	0	0	0	0	0	0	0	0	0	0	0	0	0	0	0	1	1	1	1	0	0	201	1	0	1	0	0	0	0	0	0	0	0	0	0	0	0	0	0	0
716006	k__Bacteria, p__Firmicutes, c__Bacilli, o__Lactobacillales, f__Streptococcaceae, g__Lactococcus, s__	0	0	0	0	0	0	0	0	1	0	0	0	0	0	0	0	51	0	0	0	0	0	0	0	0	0	0	0	0	0	0	0	0	0	0	0	0	0	0	0	0	0	0	0	3	0	0	0
717486	k__Bacteria, p__Spirochaetes, c__Spirochaetes, o__Spirochaetales, f__Spirochaetaceae, g__Treponema, s__	0	0	0	0	0	0	0	0	0	0	0	0	0	0	0	0	0	0	0	0	0	0	0	0	0	0	0	0	0	0	0	0	0	0	0	0	0	0	0	0	0	0	0	0	0	0	0	0
722182	k__Bacteria, p__Proteobacteria, c__Gammaproteobacteria, o__Pseudomonadales, f__Pseudomonadaceae, g__Pseudomonas, s__balearica	0	0	0	0	0	0	0	0	0	0	0	0	0	0	0	0	0	0	0	0	0	0	0	0	0	0	0	0	0	0	0	0	0	0	0	0	0	0	0	0	0	0	0	0	0	0	0	0
722854	k__Bacteria, p__Firmicutes, c__Clostridia, o__Clostridiales, f__, g__, s__	0	0	0	0	0	0	0	0	0	0	0	0	0	0	0	0	0	0	0	0	0	0	0	0	0	0	0	0	0	0	0	0	0	0	0	0	0	0	0	0	0	0	0	0	0	0	0	0
724120	k__Bacteria, p__Firmicutes, c__Bacilli, o__Lactobacillales, f__Streptococcaceae, g__Streptococcus, s__	0	0	0	0	0	0	0	0	0	0	0	0	0	0	0	0	0	0	0	0	0	0	0	0	0	0	0	0	0	0	0	0	0	0	0	0	0	0	0	0	0	0	0	0	0	0	0	0
724147	k__Bacteria, p__Actinobacteria, c__Coriobacteriia, o__Coriobacteriales, f__Coriobacteriaceae, g__, s__	0	0	0	0	1	0	0	0	32	0	4	0	0	0	0	0	67	1	0	8	0	0	0	0	0	0	0	181	0	0	0	0	5	0	9	12	0	13	27	0	0	2	0	0	8	0	0	0
725198	k__Bacteria, p__Firmicutes, c__Bacilli, o__Lactobacillales, f__Lactobacillaceae, g__Lactobacillus, s__	0	0	0	0	0	0	0	0	0	0	0	0	0	0	0	0	0	0	0	0	0	0	0	0	0	0	0	0	0	0	0	0	0	0	0	0	0	0	0	0	0	0	0	0	0	0	0	0
727220	k__Bacteria, p__Firmicutes, c__Bacilli, o__Bacillales, f__Bacillaceae, g__Anoxybacillus, s__kestanbolensis	0	0	0	0	0	0	0	0	0	0	0	0	0	0	0	0	0	0	0	0	0	0	0	0	0	0	0	0	0	0	0	0	0	0	0	0	0	0	0	0	0	0	0	0	0	0	0	0
728119	k__Bacteria, p__Proteobacteria, c__Gammaproteobacteria, o__Pseudomonadales, f__Pseudomonadaceae, g__Pseudomonas, s__	0	0	0	0	0	0	0	0	0	0	0	0	0	0	0	0	0	0	0	0	0	0	0	0	0	0	0	0	0	0	0	0	0	0	0	0	0	0	0	0	0	0	0	0	0	0	0	0
737331	k__Bacteria, p__Actinobacteria, c__Actinobacteria, o__Actinomycetales, f__Actinomycetaceae, g__Actinomyces, s__	0	0	0	0	0	0	0	0	0	0	0	0	0	191	0	0	0	0	0	0	0	0	0	0	0	0	0	0	0	0	0	0	0	0	0	0	0	0	0	0	0	0	0	0	0	0	0	0
737912	k__Bacteria, p__Proteobacteria, c__Gammaproteobacteria, o__Enterobacteriales, f__Enterobacteriaceae, g__Citrobacter, s__	0	0	0	0	0	0	0	0	0	0	0	0	0	0	0	0	0	0	0	0	0	0	0	0	0	0	40	0	0	0	0	0	0	0	0	0	0	0	0	0	0	0	0	0	0	0	0	0
738264	k__Bacteria, p__Proteobacteria, c__Betaproteobacteria, o__Burkholderiales, f__Comamonadaceae, g__Comamonas, s__	0	0	0	0	0	0	0	0	0	0	0	0	0	0	0	0	0	0	0	0	0	0	0	0	0	0	0	0	0	0	0	0	0	0	0	0	0	0	0	0	0	0	0	0	0	0	0	0
740317	k__Bacteria, p__Proteobacteria, c__Alphaproteobacteria, o__Rhizobiales, f__Bradyrhizobiaceae, g__, s__	0	0	4	0	0	0	0	0	1	7	2	0	0	0	0	0	0	0	0	0	0	0	0	0	0	0	0	0	0	0	0	0	0	0	0	0	0	0	0	0	0	0	0	0	0	0	0	0
741701	k__Bacteria, p__Bacteroidetes, c__Bacteroidia, o__Bacteroidales, f__Prevotellaceae, g__Prevotella, s__	0	0	0	0	0	0	0	0	0	0	0	0	0	0	0	0	397	0	0	0	0	0	0	92	2043	22	1	2	6	0	166	0	2	0	0	0	0	0	0	0	0	0	0	0	1	0	0	0
743120	k__Bacteria, p__Proteobacteria, c__Gammaproteobacteria, o__Enterobacteriales, f__Enterobacteriaceae, g__, s__	0	0	0	0	0	0	0	0	0	0	0	0	0	0	0	0	0	0	0	0	0	0	0	0	0	0	0	0	0	0	0	0	0	0	0	0	0	0	0	0	0	0	0	0	0	0	0	0
743755	k__Bacteria, p__Actinobacteria, c__Actinobacteria, o__Actinomycetales, f__Corynebacteriaceae, g__Corynebacterium, s__	0	31	307	116	26	0	0	0	3	5	16	0	252	0	141	0	76	0	31	0	1	46	51	0	67	0	37	1388	96	1	1	0	2559	0	51	14	4	1	143	7	21	46	0	4	47	45	0	1
746679	k__Bacteria, p__Proteobacteria, c__Gammaproteobacteria, o__Enterobacteriales, f__Enterobacteriaceae, g__, s__	0	0	0	0	0	0	0	0	0	0	0	0	0	0	0	0	0	1	0	0	0	0	0	0	0	0	0	0	0	0	0	0	0	0	0	0	0	0	1	0	0	0	0	0	0	0	0	0
749805	k__Bacteria, p__Proteobacteria, c__Betaproteobacteria, o__Burkholderiales, f__Oxalobacteraceae, g__Cupriavidus, s__	0	0	0	0	0	0	0	0	0	0	0	0	0	0	8	0	0	0	0	0	0	0	0	0	0	0	0	0	0	0	0	0	0	0	0	0	0	0	0	0	0	0	0	0	0	0	0	0
749837	k__Bacteria, p__Firmicutes, c__Clostridia, o__Clostridiales, f__Lachnospiraceae, g__Oribacterium, s__	695	1388	732	237	486	1	494	1	259	991	902	395	31	1138	1280	4	398	1	1576	308	1071	434	3156	1722	1260	2047	197	388	363	898	1678	668	1746	0	101	950	178	670	412	786	638	564	2360	907	594	1270	1	1905
751973	k__Bacteria, p__Proteobacteria, c__Gammaproteobacteria, o__Pseudomonadales, f__Pseudomonadaceae, g__Pseudomonas, s__	0	0	0	0	0	0	0	0	0	0	0	0	0	0	0	0	0	0	0	0	0	0	0	0	0	0	0	0	0	0	0	0	0	0	0	0	0	0	0	0	0	0	0	0	0	0	0	0
752354	k__Bacteria, p__Firmicutes, c__Clostridia, o__Clostridiales, f__Lachnospiraceae, g__Coprococcus, s__	0	0	0	0	0	0	0	0	0	0	0	0	0	0	0	0	17	0	0	0	0	0	0	0	0	0	0	0	0	0	0	0	0	0	0	0	0	0	0	0	0	0	0	0	0	0	0	0
753638	k__Bacteria, p__Firmicutes, c__Clostridia, o__Clostridiales, f__Veillonellaceae, g__Dialister, s__	0	0	0	0	0	0	0	0	0	0	0	0	0	0	0	0	92	0	2	0	0	129	0	56	660	74	0	0	0	0	50	0	0	0	0	0	0	0	0	0	3	0	0	0	5	0	5	0
754684	k__Bacteria, p__Synergistetes, c__Synergistia, o__Synergistales, f__Dethiosulfovibrionaceae, g__TG5, s__	0	0	0	0	0	0	0	0	0	0	3	0	0	0	0	0	0	0	0	0	0	0	0	0	0	0	0	0	0	0	0	0	12	5	4	2	0	0	0	0	0	0	0	0	9	0	0	26
754778	k__Bacteria, p__Proteobacteria, c__Gammaproteobacteria, o__Enterobacteriales, f__Enterobacteriaceae, g__, s__	0	0	0	0	0	0	0	0	0	0	0	0	0	0	0	0	0	0	0	0	0	0	0	0	0	0	0	0	0	0	0	0	0	0	0	0	0	0	0	0	0	0	0	0	0	0	0	0
755148	k__Bacteria, p__Firmicutes, c__Clostridia, o__Clostridiales, f__[Tissierellaceae], g__1-68, s__	0	0	0	0	0	0	0	0	0	0	0	0	0	0	0	0	67	0	0	0	0	139	0	0	25	0	7	0	0	0	14	0	0	0	2	0	0	0	0	4	0	0	0	0	0	0	0	0
756819	k__Bacteria, p__Proteobacteria, c__Gammaproteobacteria, o__Aeromonadales, f__Aeromonadaceae, g__, s__	0	0	0	0	0	0	0	0	0	0	0	0	0	0	0	0	0	0	0	0	0	0	0	0	0	0	0	0	0	0	0	0	0	0	0	0	0	0	0	0	0	0	0	0	0	0	0	0
757622	k__Bacteria, p__Firmicutes, c__Clostridia, o__Clostridiales, f__Veillonellaceae, g__Veillonella, s__dispar	0	42	4	8	293	0	0	0	2	0	13	23	0	0	1	0	351	950	51	17	136	1	40	142	438	173	45	3	8	0	308	8	4096	7	487	0	36	702	378	1	418	188	177	52	13	747	1	46
759916	k__Bacteria, p__Proteobacteria, c__Betaproteobacteria, o__Burkholderiales, f__Oxalobacteraceae, g__, s__	0	0	0	0	0	0	0	0	0	0	0	0	0	229	0	0	0	0	0	0	0	0	0	0	0	0	0	0	0	0	0	0	0	0	0	0	0	0	0	0	0	0	0	0	0	0	0	0
760967	k__Bacteria, p__Bacteroidetes, c__Bacteroidia, o__Bacteroidales, f__Prevotellaceae, g__Prevotella, s__	0	0	0	0	0	0	0	0	0	0	0	0	0	0	0	0	0	0	0	0	0	0	0	0	0	0	0	0	0	0	0	0	0	0	0	0	0	0	0	0	10	0	0	0	0	0	0	0
763967	k__Bacteria, p__Bacteroidetes, c__Bacteroidia, o__Bacteroidales, f__Prevotellaceae, g__Prevotella, s__	0	0	0	0	0	0	0	0	0	0	0	0	0	0	0	0	0	0	0	9	0	0	0	0	0	2	0	0	0	1	0	0	0	0	0	0	0	0	0	4	0	0	0	0	0	0	0	0
765979	k__Bacteria, p__Actinobacteria, c__Actinobacteria, o__Actinomycetales, f__Micrococcaceae, g__, s__	0	0	0	0	0	235	0	0	0	0	0	0	0	0	0	0	0	0	0	0	0	0	0	0	0	0	0	0	0	0	0	0	0	0	0	0	0	0	0	0	0	0	0	0	0	0	0	0
766020	k__Bacteria, p__Proteobacteria, c__Alphaproteobacteria, o__Rhizobiales, f__Bradyrhizobiaceae, g__, s__	0	0	0	0	0	0	0	0	0	0	0	0	0	0	0	0	0	0	0	0	0	0	0	0	0	0	0	0	0	0	0	0	0	0	0	0	0	0	0	0	0	0	0	0	0	0	0	0
766214	k__Bacteria, p__Actinobacteria, c__Actinobacteria, o__Actinomycetales, f__Sporichthyaceae, g__, s__	0	0	0	0	0	0	0	0	0	0	0	0	0	0	0	0	0	0	0	0	0	0	0	0	0	0	0	0	0	0	0	0	0	0	0	0	0	0	0	0	0	0	0	0	0	0	0	0
766768	k__Bacteria, p__Firmicutes, c__Bacilli, o__Lactobacillales, f__Enterococcaceae, g__Enterococcus, s__	0	0	0	0	0	0	0	0	0	0	0	0	0	0	0	0	0	0	0	0	0	0	0	0	0	0	0	0	0	0	0	0	0	0	0	0	0	0	0	0	0	0	0	0	0	0	0	0
766791	k__Bacteria, p__Proteobacteria, c__Gammaproteobacteria, o__Xanthomonadales, f__Xanthomonadaceae, g__, s__	0	0	0	0	0	0	0	0	0	0	0	0	0	0	0	0	0	0	0	0	0	0	0	0	0	0	0	0	0	0	0	0	0	0	0	0	0	0	0	0	0	0	0	0	0	0	0	0
768553	k__Bacteria, p__Proteobacteria, c__Gammaproteobacteria, o__Enterobacteriales, f__Enterobacteriaceae, g__Proteus, s__	0	0	0	0	0	0	0	0	0	0	0	0	0	0	0	0	0	0	0	0	0	0	0	0	0	0	0	0	0	0	0	0	0	0	0	0	0	0	0	0	0	0	0	0	0	0	0	0
769222	k__Bacteria, p__Cyanobacteria, c__Chloroplast, o__Streptophyta, f__, g__, s__	0	0	0	0	0	0	0	0	0	0	0	0	0	0	0	0	0	0	0	0	0	0	0	0	0	0	0	0	0	0	0	0	0	0	0	0	0	0	0	0	0	0	0	0	0	0	0	0
773251	k__Bacteria, p__Firmicutes, c__Bacilli, o__Lactobacillales, f__Lactobacillaceae, g__Pediococcus, s__	0	0	0	0	0	0	0	0	0	0	0	0	0	0	0	0	0	0	0	0	0	0	0	0	0	0	0	0	0	0	0	0	0	0	0	0	0	0	0	0	0	0	0	0	0	0	0	0
774710	k__Bacteria, p__Actinobacteria, c__Actinobacteria, o__Actinomycetales, f__Propionibacteriaceae, g__, s__	0	0	0	0	0	0	0	0	0	0	0	0	0	0	0	0	0	0	0	0	0	0	0	0	5	0	0	0	0	0	0	0	0	0	0	0	0	0	0	0	0	0	0	0	0	0	0	0
776657	k__Bacteria, p__Proteobacteria, c__Gammaproteobacteria, o__Enterobacteriales, f__Enterobacteriaceae, g__, s__	0	0	0	0	0	0	0	0	0	0	0	0	0	0	0	0	0	0	0	0	0	0	0	0	0	0	0	0	0	0	0	0	0	0	0	0	0	0	0	0	0	0	0	0	0	0	0	0
776980	k__Bacteria, p__Proteobacteria, c__Gammaproteobacteria, o__Enterobacteriales, f__Enterobacteriaceae, g__, s__	0	0	0	0	0	0	0	0	0	0	0	0	0	0	0	0	1	60	0	0	0	0	0	0	0	0	3	1	0	0	0	0	0	0	0	0	1	0	39	0	0	1	0	0	0	0	0	0
777667	k__Bacteria, p__Firmicutes, c__Bacilli, o__Lactobacillales, f__Carnobacteriaceae, g__Granulicatella, s__	0	0	0	0	0	0	0	0	0	0	0	0	0	0	0	0	0	0	0	0	0	0	0	0	0	0	0	0	0	0	0	0	0	0	0	0	0	0	0	0	0	0	0	0	0	0	0	0
778059	k__Bacteria, p__Proteobacteria, c__Gammaproteobacteria, o__Aeromonadales, f__Aeromonadaceae, g__, s__	0	0	0	0	0	0	0	0	0	0	0	0	0	0	0	0	0	0	0	0	0	0	0	0	0	0	0	0	0	0	0	0	0	0	0	0	0	0	0	0	0	0	0	0	0	0	0	0
778968	k__Bacteria, p__Actinobacteria, c__Actinobacteria, o__Actinomycetales, f__Nocardioidaceae, g__, s__	0	0	0	0	0	0	0	0	0	0	0	0	0	0	0	0	0	0	0	0	0	0	0	0	0	0	0	0	0	0	0	0	0	0	0	0	0	0	0	0	0	0	0	0	0	0	0	0
781407	k__Bacteria, p__Firmicutes, c__Bacilli, o__Bacillales, f__Bacillaceae, g__Bacillus, s__muralis	0	0	0	0	0	0	0	0	0	0	0	0	0	0	0	0	0	0	0	0	0	0	0	0	0	0	0	0	0	0	0	0	0	0	0	0	0	0	0	0	0	0	0	0	0	0	0	0
782289	k__Bacteria, p__Proteobacteria, c__Gammaproteobacteria, o__Pseudomonadales, f__Pseudomonadaceae, g__Pseudomonas, s__stutzeri	0	0	0	0	1	0	0	0	0	0	1	0	6	0	0	0	2	0	0	0	0	0	0	0	0	0	0	0	0	0	0	0	0	0	0	0	0	0	0	0	0	0	0	0	0	0	0	0
782953	k__Bacteria, p__Proteobacteria, c__Gammaproteobacteria, o__Enterobacteriales, f__Enterobacteriaceae, g__, s__	0	0	0	0	0	0	0	0	0	0	0	0	0	0	141	0	0	52	0	0	0	0	0	0	0	0	0	0	0	0	0	0	0	0	0	0	0	0	0	0	0	0	0	0	0	0	130	0
783638	k__Bacteria, p__Proteobacteria, c__Gammaproteobacteria, o__Enterobacteriales, f__Enterobacteriaceae, g__, s__	0	0	0	0	0	0	0	0	0	0	0	0	0	0	0	0	0	0	0	0	0	0	0	0	0	0	0	0	0	0	0	0	0	0	0	0	0	0	0	0	0	0	0	0	0	0	0	0
783719	k__Bacteria, p__Proteobacteria, c__Betaproteobacteria, o__Burkholderiales, f__Comamonadaceae, g__, s__	0	0	0	0	0	0	0	0	0	0	0	0	0	0	0	0	0	0	0	0	0	0	0	0	0	0	0	9	0	0	0	0	0	0	0	0	0	0	0	0	0	0	0	0	0	0	0	0
785526	k__Bacteria, p__Proteobacteria, c__Alphaproteobacteria, o__Rhizobiales, f__Methylobacteriaceae, g__, s__	0	0	0	0	0	0	0	0	0	0	0	0	0	0	0	0	0	0	0	0	0	0	0	0	0	0	0	0	0	0	0	0	0	0	0	0	0	0	0	0	0	0	0	0	0	0	0	0
787663	k__Bacteria, p__Firmicutes, c__Clostridia, o__Clostridiales, f__[Mogibacteriaceae], g__Mogibacterium, s__	1	12	15	19	43	0	0	0	57	0	9	18	10	0	6	0	0	0	29	2	6	0	0	49	7	0	9	4	0	2	1	34	3	0	0	15	10	2	19	5	15	6	11	7	5	26	0	24
787709	k__Bacteria, p__Actinobacteria, c__Actinobacteria, o__Actinomycetales, f__Actinomycetaceae, g__Actinomyces, s__	0	275	78	535	2	0	34	0	129	1	117	8	1	302	13	1	549	0	21	1	57	83	87	529	46	399	17	236	26	1156	436	428	16	1178	23	31	63	282	5	28	32	0	385	252	16	177	0	12
790312	k__Bacteria, p__Proteobacteria, c__Gammaproteobacteria, o__Xanthomonadales, f__Xanthomonadaceae, g__, s__	0	0	0	0	0	0	0	0	0	0	0	0	0	0	0	0	0	0	0	0	0	0	0	0	0	0	0	0	0	0	0	0	0	0	0	0	0	0	0	0	0	0	0	0	0	0	0	0
790466	k__Bacteria, p__Firmicutes, c__Clostridia, o__Clostridiales, f__[Mogibacteriaceae], g__, s__	0	0	0	0	0	0	0	0	0	0	0	0	0	0	0	0	0	0	0	0	0	0	0	0	1	0	0	0	0	0	654	0	0	0	0	1	0	28	0	1	0	0	0	0	0	0	0	0
791348	k__Bacteria, p__Proteobacteria, c__Deltaproteobacteria, o__Desulfovibrionales, f__Desulfovibrionaceae, g__Desulfovibrio, s__D168	0	0	0	0	0	0	0	0	0	0	0	0	0	0	0	0	0	0	0	0	0	0	0	0	0	0	0	0	0	0	0	0	0	0	0	0	0	0	0	0	0	12	0	0	0	0	0	0
797229	k__Bacteria, p__Proteobacteria, c__Gammaproteobacteria, o__Enterobacteriales, f__Enterobacteriaceae, g__, s__	0	0	0	0	0	0	0	0	0	0	0	0	0	0	90	0	1	119	0	0	0	0	0	0	0	0	0	1	0	0	0	0	0	0	0	0	0	0	0	0	0	0	0	0	0	0	44	0
799024	k__Bacteria, p__TM7, c__TM7-3, o__, f__, g__, s__	0	0	0	0	1	0	0	0	0	0	0	0	0	0	0	0	0	0	0	0	0	2	0	0	0	0	0	0	0	0	0	0	0	0	0	0	0	0	0	0	0	0	0	0	0	1	0	0
799884	k__Bacteria, p__Firmicutes, c__Bacilli, o__Lactobacillales, f__Streptococcaceae, g__Streptococcus, s__anginosus	0	0	0	0	0	0	0	0	0	0	0	0	0	1	0	0	0	2	2	0	0	0	0	1	0	0	0	0	0	1	0	0	0	1223	143	0	1	0	3	22	0	0	23	0	0	0	0	0
801579	k__Bacteria, p__Firmicutes, c__Bacilli, o__Bacillales, f__Planococcaceae, g__Lysinibacillus, s__boronitolerans	0	0	0	0	0	0	0	0	0	0	0	0	0	0	0	0	0	0	0	0	0	0	0	0	0	0	0	0	0	0	0	0	0	0	0	0	0	0	0	0	0	0	0	0	0	0	0	0
804621	k__Bacteria, p__Actinobacteria, c__Actinobacteria, o__Actinomycetales, f__Actinomycetaceae, g__Mobiluncus, s__	0	0	0	0	0	0	0	0	0	0	5	0	0	0	0	0	0	0	0	0	0	0	0	0	0	0	0	0	0	0	0	0	0	0	0	0	0	0	0	0	0	0	0	0	0	0	0	0
805022	k__Bacteria, p__Proteobacteria, c__Gammaproteobacteria, o__Aeromonadales, f__Aeromonadaceae, g__, s__	0	0	0	0	0	0	0	0	0	0	0	0	0	0	0	0	0	0	0	0	0	0	0	0	0	0	0	0	0	0	0	0	0	0	0	0	0	0	0	0	0	0	0	0	0	0	0	0
806010	k__Bacteria, p__Proteobacteria, c__Alphaproteobacteria, o__Sphingomonadales, f__Sphingomonadaceae, g__, s__	0	0	0	0	0	0	0	0	0	0	0	0	0	0	0	0	0	0	0	0	0	0	0	0	0	0	0	0	0	0	0	0	0	0	0	0	0	0	0	0	0	0	0	0	0	0	0	0
806686	k__Bacteria, p__Proteobacteria, c__Gammaproteobacteria, o__Enterobacteriales, f__Enterobacteriaceae, g__, s__	0	0	0	0	0	0	0	0	0	0	0	0	0	0	0	0	0	882	0	0	0	0	0	0	0	0	0	1	0	0	0	0	17	0	0	0	0	0	0	0	0	0	0	0	0	0	0	0
807118	k__Bacteria, p__Proteobacteria, c__Gammaproteobacteria, o__Enterobacteriales, f__Enterobacteriaceae, g__Klebsiella, s__	0	0	0	0	0	0	0	0	0	0	0	0	0	0	0	0	8	1962	0	0	0	1	0	0	0	0	0	0	0	0	0	0	0	1	0	26	0	2	6954	6	5	1119	9	1	4	1	0	4
807329	k__Bacteria, p__Proteobacteria, c__Alphaproteobacteria, o__Rhodobacterales, f__Rhodobacteraceae, g__Rhodobacter, s__	0	0	0	0	0	0	0	0	0	0	0	0	0	0	0	0	0	0	0	0	0	0	0	0	0	0	0	0	0	0	0	0	0	0	0	0	0	0	0	0	0	0	0	0	0	19	0	0
808486	k__Bacteria, p__Proteobacteria, c__Gammaproteobacteria, o__Enterobacteriales, f__Enterobacteriaceae, g__Serratia, s__	0	0	0	0	0	0	0	0	0	0	0	0	0	0	0	0	0	0	0	0	0	0	0	0	0	0	43	0	0	0	0	0	0	0	0	0	0	0	0	0	0	0	0	0	0	0	0	0
808852	k__Bacteria, p__Firmicutes, c__Bacilli, o__Gemellales, f__Gemellaceae, g__Gemella, s__	0	0	0	0	2	0	0	0	0	0	0	0	0	0	0	0	0	0	0	0	0	0	0	0	0	0	0	0	0	0	0	0	0	0	0	0	0	0	0	0	0	0	0	0	0	0	0	0
810317	k__Bacteria, p__Proteobacteria, c__Gammaproteobacteria, o__Enterobacteriales, f__Enterobacteriaceae, g__Erwinia, s__	0	0	0	0	0	0	0	0	0	0	0	0	0	0	0	0	0	0	0	0	0	0	0	0	0	0	0	0	0	0	0	0	0	0	0	0	0	0	0	0	0	0	0	0	0	0	0	0
810831	k__Bacteria, p__Proteobacteria, c__Gammaproteobacteria, o__Enterobacteriales, f__Enterobacteriaceae, g__, s__	0	0	0	0	0	0	0	0	0	0	0	0	0	0	0	0	0	0	0	0	0	0	0	0	0	0	0	0	0	0	0	0	0	0	0	0	0	0	0	0	0	0	0	0	0	0	0	0
810955	k__Bacteria, p__Bacteroidetes, c__Flavobacteriia, o__Flavobacteriales, f__[Weeksellaceae], g__Chryseobacterium, s__	0	0	0	0	0	0	0	0	0	0	0	0	0	0	19	0	0	0	0	0	0	0	0	0	0	0	0	0	0	0	0	0	0	0	0	0	0	0	0	0	0	0	0	0	0	0	0	0
810959	k__Bacteria, p__Actinobacteria, c__Actinobacteria, o__Actinomycetales, f__Intrasporangiaceae, g__Knoellia, s__	0	0	0	0	0	0	0	0	0	0	0	0	0	0	0	0	0	0	0	0	0	0	0	0	0	0	0	0	0	0	0	0	0	0	0	0	0	0	0	0	0	0	0	0	0	38	0	0
811492	k__Bacteria, p__Proteobacteria, c__Gammaproteobacteria, o__Enterobacteriales, f__Enterobacteriaceae, g__, s__	0	0	0	0	0	0	0	0	0	0	0	0	0	0	0	0	0	0	0	0	0	0	0	0	0	0	0	0	0	0	0	0	0	0	0	0	0	0	0	0	0	0	0	0	0	0	0	0
812921	k__Bacteria, p__Proteobacteria, c__Alphaproteobacteria, o__Rhodobacterales, f__Rhodobacteraceae, g__Paracoccus, s__marcusii	0	0	0	0	0	0	0	0	0	0	0	3	0	0	0	0	0	0	0	0	0	0	0	0	0	0	0	0	0	0	0	0	0	0	0	0	0	0	0	0	0	0	0	0	0	0	0	0
813217	k__Bacteria, p__Proteobacteria, c__Gammaproteobacteria, o__Enterobacteriales, f__Enterobacteriaceae, g__Klebsiella, s__	11	0	0	0	0	0	0	0	0	0	1	1	0	1	1	3	22	26131	9	0	0	0	1	0	16	0	0	8	0	0	0	0	0	3	2	365	10	17	72438	12	16	12782	54	5	12	20	0	23
813457	k__Bacteria, p__Proteobacteria, c__Gammaproteobacteria, o__Enterobacteriales, f__Enterobacteriaceae, g__, s__	0	0	0	0	0	0	0	0	0	0	0	0	0	0	0	0	0	0	0	0	0	0	0	0	0	0	0	0	0	0	0	0	0	0	0	0	0	0	0	0	0	0	0	0	0	0	0	0
814112	k__Bacteria, p__Proteobacteria, c__Gammaproteobacteria, o__Enterobacteriales, f__Enterobacteriaceae, g__Proteus, s__	0	0	0	0	0	0	0	0	0	0	0	0	0	0	0	0	0	0	0	0	0	0	0	0	0	0	0	0	0	0	0	0	0	0	0	0	0	0	0	0	0	0	0	0	0	0	0	0
816280	k__Bacteria, p__Bacteroidetes, c__Flavobacteriia, o__Flavobacteriales, f__[Weeksellaceae], g__Chryseobacterium, s__	0	0	0	0	0	0	0	0	0	0	0	0	0	0	0	0	0	0	0	0	0	0	0	0	0	0	0	0	0	0	0	0	0	0	0	0	0	0	0	0	0	0	0	0	0	0	0	0
816702	k__Bacteria, p__Proteobacteria, c__Gammaproteobacteria, o__Enterobacteriales, f__Enterobacteriaceae, g__, s__	0	0	0	0	0	0	0	0	0	0	0	0	0	0	0	0	0	32	0	0	0	0	0	0	0	0	120	1	0	0	0	0	0	0	0	1	1	0	18	0	0	7	0	0	0	0	0	0
817783	k__Bacteria, p__Proteobacteria, c__Alphaproteobacteria, o__Rhizobiales, f__Brucellaceae, g__Ochrobactrum, s__	0	0	0	0	0	0	0	0	0	0	0	0	0	0	0	0	0	0	0	0	0	0	0	0	0	0	0	0	0	0	0	0	0	0	0	0	0	0	0	0	0	0	0	0	0	0	0	0
818468	k__Bacteria, p__Proteobacteria, c__Gammaproteobacteria, o__Pseudomonadales, f__Moraxellaceae, g__Acinetobacter, s__	0	0	0	0	0	0	0	0	0	0	0	0	0	0	0	0	0	0	0	0	0	0	0	0	0	0	0	0	0	0	0	0	0	0	0	0	0	0	0	0	0	0	0	0	0	0	0	0
818602	k__Bacteria, p__Proteobacteria, c__Gammaproteobacteria, o__Pseudomonadales, f__Pseudomonadaceae, g__Pseudomonas, s__	0	0	0	0	0	0	0	0	0	0	0	0	0	0	0	0	0	0	0	0	0	0	0	0	0	0	0	0	0	0	0	0	0	0	0	0	0	0	0	0	0	0	0	0	0	0	0	0
819636	k__Bacteria, p__Proteobacteria, c__Gammaproteobacteria, o__Enterobacteriales, f__Enterobacteriaceae, g__, s__	0	0	0	0	0	0	0	0	0	0	0	0	0	0	0	0	0	0	0	0	0	0	0	0	0	0	0	0	0	0	0	0	0	0	0	0	0	0	0	0	0	0	0	0	0	0	0	0
820843	k__Bacteria, p__Firmicutes, c__Clostridia, o__Clostridiales, f__[Mogibacteriaceae], g__Mogibacterium, s__	0	0	21	0	3	0	0	0	0	0	0	0	0	0	0	0	0	0	0	0	0	0	0	0	0	0	0	1	0	0	90	0	0	14	0	0	0	0	4	0	0	4	0	0	0	0	0	0
821080	k__Bacteria, p__Proteobacteria, c__Gammaproteobacteria, o__Enterobacteriales, f__Enterobacteriaceae, g__, s__	0	0	0	0	0	0	0	0	0	0	0	0	0	0	0	0	0	7	0	0	0	0	0	0	0	0	0	0	0	0	0	0	0	0	0	0	0	0	0	0	0	0	0	0	0	0	0	0
821930	k__Bacteria, p__Actinobacteria, c__Actinobacteria, o__Actinomycetales, f__Dermabacteraceae, g__Brachybacterium, s__conglomeratum	0	0	0	0	0	0	0	0	0	0	0	0	0	0	0	0	0	0	0	0	0	0	0	0	0	0	0	0	0	0	0	0	0	0	0	0	0	0	0	4	0	0	0	0	0	0	0	0
822112	k__Bacteria, p__Proteobacteria, c__Betaproteobacteria, o__Burkholderiales, f__Comamonadaceae, g__Variovorax, s__	0	0	0	0	0	0	0	0	0	0	0	0	0	0	0	0	0	0	0	0	0	0	0	0	0	0	0	0	0	0	0	0	0	0	0	0	0	0	0	0	0	0	0	0	0	0	0	0
822337	k__Bacteria, p__Proteobacteria, c__Betaproteobacteria, o__Burkholderiales, f__Oxalobacteraceae, g__Janthinobacterium, s__lividum	0	0	0	0	0	0	0	0	0	0	0	0	0	0	0	0	0	0	0	0	0	0	0	0	0	0	0	0	0	0	0	0	0	0	0	0	0	0	0	0	0	0	0	0	0	0	0	0
822670	k__Bacteria, p__Actinobacteria, c__Actinobacteria, o__Actinomycetales, f__Nocardioidaceae, g__, s__	0	0	0	0	0	0	0	0	0	0	0	0	0	0	0	0	0	0	0	0	0	0	0	0	0	0	0	0	0	0	0	0	0	0	0	0	0	0	0	0	0	0	0	0	0	0	0	0
823633	k__Bacteria, p__Actinobacteria, c__Actinobacteria, o__Actinomycetales, f__Mycobacteriaceae, g__Mycobacterium, s__	0	0	0	0	0	0	0	0	0	0	0	0	0	0	0	0	0	0	0	0	0	0	0	0	0	0	0	0	0	0	0	0	0	0	0	0	0	2	0	0	0	0	0	0	0	0	0	0
825681	k__Bacteria, p__Proteobacteria, c__Gammaproteobacteria, o__Aeromonadales, f__Aeromonadaceae, g__, s__	0	0	0	0	0	0	0	0	0	0	0	0	0	0	0	0	0	0	0	0	0	0	0	0	0	0	0	0	0	0	0	0	0	0	0	0	0	0	0	0	0	0	0	0	0	0	0	0
825808	k__Bacteria, p__Actinobacteria, c__Actinobacteria, o__Bifidobacteriales, f__Bifidobacteriaceae, g__Bifidobacterium, s__	0	0	0	0	0	158	0	0	0	0	0	0	0	0	0	0	0	0	0	0	0	0	0	0	0	0	0	0	0	0	0	0	0	0	0	0	0	0	0	0	0	0	0	0	0	0	0	0
825857	k__Bacteria, p__Proteobacteria, c__Gammaproteobacteria, o__Aeromonadales, f__Aeromonadaceae, g__, s__	0	0	0	0	0	0	0	0	0	0	0	0	0	0	0	0	0	0	0	0	0	0	0	0	0	0	0	0	0	0	0	0	0	0	0	0	0	0	0	0	0	0	0	0	0	0	0	0
825989	k__Bacteria, p__Proteobacteria, c__Gammaproteobacteria, o__Enterobacteriales, f__Enterobacteriaceae, g__Providencia, s__	0	0	0	0	0	0	0	0	0	0	0	0	0	0	0	0	0	0	0	0	0	0	0	0	0	0	0	0	0	0	0	0	0	0	0	0	0	0	0	0	0	0	0	0	0	0	0	0
826298	k__Bacteria, p__Proteobacteria, c__Gammaproteobacteria, o__Aeromonadales, f__Aeromonadaceae, g__, s__	0	0	0	0	0	0	0	0	0	0	0	0	0	0	0	0	0	0	0	0	0	0	0	0	0	0	0	0	0	0	0	0	0	0	0	0	0	0	0	0	0	0	0	0	0	0	0	0
827497	k__Bacteria, p__Proteobacteria, c__Gammaproteobacteria, o__Pseudomonadales, f__Pseudomonadaceae, g__Pseudomonas, s__alcaligenes	0	0	0	0	0	0	0	1	0	0	0	0	0	0	0	0	0	0	0	0	0	0	1	0	0	0	0	0	0	0	0	0	0	0	0	0	0	0	0	0	0	0	0	0	0	0	0	0
827943	k__Bacteria, p__Proteobacteria, c__Gammaproteobacteria, o__Aeromonadales, f__Aeromonadaceae, g__, s__	0	0	0	0	0	0	0	0	0	0	0	0	0	0	0	0	0	0	0	0	0	0	0	0	0	0	0	0	0	0	0	0	0	0	0	0	0	0	0	0	0	0	0	0	0	0	0	0
828047	k__Bacteria, p__Proteobacteria, c__Gammaproteobacteria, o__Aeromonadales, f__Aeromonadaceae, g__, s__	0	0	0	0	0	0	0	0	0	0	0	0	0	0	0	0	0	0	0	0	0	0	0	0	0	0	0	0	0	0	0	0	0	0	0	0	0	0	0	0	0	0	0	0	0	0	0	0
828124	k__Bacteria, p__Proteobacteria, c__Gammaproteobacteria, o__Aeromonadales, f__Aeromonadaceae, g__, s__	0	0	0	0	0	0	0	0	0	0	0	0	0	0	0	0	0	0	0	0	0	0	0	0	0	0	0	0	0	0	0	0	0	0	0	0	0	0	0	0	0	0	0	0	0	0	0	0
828333	k__Bacteria, p__Firmicutes, c__Clostridia, o__Clostridiales, f__, g__, s__	0	0	0	0	0	0	0	0	0	0	0	0	0	0	0	0	0	0	0	0	0	0	0	0	0	0	0	0	0	0	0	0	0	0	0	0	0	0	0	0	0	0	0	0	0	0	0	0
828676	k__Bacteria, p__Fusobacteria, c__Fusobacteriia, o__Fusobacteriales, f__Fusobacteriaceae, g__Fusobacterium, s__	0	0	0	0	0	0	0	0	0	0	0	0	0	0	0	0	0	0	0	0	0	0	0	0	0	0	0	0	0	0	0	0	0	0	0	0	0	0	0	0	0	0	0	0	0	1	0	0
829133	k__Bacteria, p__Proteobacteria, c__Gammaproteobacteria, o__Aeromonadales, f__Aeromonadaceae, g__, s__	0	0	0	0	0	0	0	0	0	0	0	0	0	0	0	0	0	0	0	0	0	0	0	0	0	0	0	0	0	0	0	0	0	0	0	0	0	0	0	0	0	0	0	0	0	0	0	0
829837	k__Bacteria, p__Proteobacteria, c__Gammaproteobacteria, o__Enterobacteriales, f__Enterobacteriaceae, g__Plesiomonas, s__	0	0	0	0	0	0	0	0	0	0	0	0	0	0	0	0	0	0	0	0	0	0	0	0	0	0	0	0	0	0	0	0	0	0	0	0	0	0	0	0	0	0	0	0	0	0	0	0
829851	k__Bacteria, p__Proteobacteria, c__Gammaproteobacteria, o__Pseudomonadales, f__Pseudomonadaceae, g__Pseudomonas, s__	0	0	0	0	0	0	0	0	0	0	0	0	0	0	0	0	0	0	0	0	0	0	0	0	0	0	0	0	0	0	0	0	0	0	0	0	0	0	0	0	0	0	0	0	0	0	0	0
830605	k__Bacteria, p__Proteobacteria, c__Gammaproteobacteria, o__Aeromonadales, f__Aeromonadaceae, g__, s__	0	0	0	0	0	0	0	0	0	0	0	0	0	0	0	0	0	0	0	0	0	0	0	0	0	0	0	0	0	0	0	0	0	0	0	0	0	0	0	0	0	0	0	0	0	0	0	0
831328	k__Bacteria, p__Proteobacteria, c__Betaproteobacteria, o__Burkholderiales, f__Oxalobacteraceae, g__, s__	0	0	0	0	0	0	0	0	0	0	0	0	0	0	0	0	0	0	0	0	0	0	0	0	0	0	0	0	0	0	0	0	0	0	0	0	0	0	0	0	0	0	0	0	0	0	0	0
831599	k__Bacteria, p__Proteobacteria, c__Gammaproteobacteria, o__Aeromonadales, f__Aeromonadaceae, g__, s__	0	0	0	0	0	0	0	0	0	0	0	0	0	0	0	0	0	0	0	0	0	0	0	0	0	0	0	0	0	0	0	0	0	0	0	0	0	0	0	0	0	0	0	0	0	0	0	0
832676	k__Bacteria, p__Proteobacteria, c__Gammaproteobacteria, o__Aeromonadales, f__Aeromonadaceae, g__, s__	0	0	0	0	0	0	0	0	0	0	0	0	0	0	0	0	0	0	0	0	0	0	0	0	0	0	0	0	0	0	0	0	0	0	0	0	0	0	0	0	0	0	0	0	0	0	0	0
833174	k__Bacteria, p__Proteobacteria, c__Gammaproteobacteria, o__Pseudomonadales, f__Pseudomonadaceae, g__Pseudomonas, s__	0	0	0	0	0	0	0	0	0	0	0	0	0	0	0	0	0	0	0	0	0	0	0	0	0	0	0	0	0	0	0	0	0	0	0	0	0	0	0	0	0	0	0	0	0	0	0	0
833609	k__Bacteria, p__Proteobacteria, c__Epsilonproteobacteria, o__Campylobacterales, f__Campylobacteraceae, g__Campylobacter, s__	0	0	0	0	0	0	0	0	0	0	0	0	0	0	0	0	0	159	0	0	0	0	0	0	0	0	0	0	0	0	0	0	0	0	0	0	0	0	0	0	0	0	0	0	0	0	0	0
833876	k__Bacteria, p__Proteobacteria, c__Gammaproteobacteria, o__Aeromonadales, f__Aeromonadaceae, g__, s__	0	0	0	0	0	0	0	0	0	0	0	0	0	0	0	0	0	0	0	0	0	0	0	0	0	0	0	0	0	0	0	0	0	0	0	0	0	0	0	0	0	0	0	0	0	0	0	0
834065	k__Bacteria, p__Proteobacteria, c__Gammaproteobacteria, o__Aeromonadales, f__Aeromonadaceae, g__, s__	0	0	0	0	0	0	0	0	0	0	0	0	0	0	0	0	0	0	0	0	0	0	0	0	0	0	0	0	0	0	0	0	0	0	0	0	0	0	0	0	0	0	0	0	0	0	0	0
834766	k__Bacteria, p__Proteobacteria, c__Gammaproteobacteria, o__Alteromonadales, f__Shewanellaceae, g__Shewanella, s__	0	0	0	0	0	0	0	0	0	0	0	0	0	0	0	0	0	0	0	0	0	0	0	0	0	0	0	0	0	0	0	0	0	0	0	0	0	0	0	0	0	0	0	0	0	0	0	0
835182	k__Bacteria, p__Proteobacteria, c__Gammaproteobacteria, o__Aeromonadales, f__Aeromonadaceae, g__, s__	0	0	0	0	0	0	0	0	0	0	0	0	0	0	0	0	0	0	0	0	0	0	0	0	0	0	0	0	0	0	0	0	0	0	0	0	0	0	0	0	0	0	0	0	0	0	0	0
835771	k__Bacteria, p__Proteobacteria, c__Gammaproteobacteria, o__Enterobacteriales, f__Enterobacteriaceae, g__Plesiomonas, s__shigelloides	0	0	0	0	0	0	0	0	0	0	0	0	0	0	0	0	0	0	0	0	0	0	0	0	0	0	0	0	0	0	0	0	0	0	0	0	0	0	0	0	0	0	0	0	0	0	0	0
836386	k__Bacteria, p__Proteobacteria, c__Gammaproteobacteria, o__Aeromonadales, f__Aeromonadaceae, g__, s__	0	0	0	0	0	0	0	0	0	0	0	0	0	0	0	0	0	0	0	0	0	0	0	0	0	0	0	0	0	0	0	0	0	0	0	0	0	0	0	0	0	0	0	0	0	0	0	0
836583	k__Bacteria, p__Proteobacteria, c__Gammaproteobacteria, o__Aeromonadales, f__Aeromonadaceae, g__, s__	0	0	0	0	0	0	0	0	0	0	0	0	0	0	0	0	0	0	0	0	0	0	0	0	0	0	0	0	0	0	0	0	0	0	0	0	0	0	0	0	0	0	0	0	0	0	0	0
836693	k__Bacteria, p__Firmicutes, c__Clostridia, o__SHA-98, f__, g__, s__	0	0	0	0	0	0	0	0	0	0	0	0	0	0	0	0	0	0	0	0	0	0	0	0	0	0	0	0	0	0	0	0	0	0	0	0	0	0	0	0	0	0	0	0	0	0	0	0
837068	k__Bacteria, p__Proteobacteria, c__Gammaproteobacteria, o__Aeromonadales, f__Aeromonadaceae, g__, s__	2	0	0	0	0	0	1	1	1	0	0	0	0	0	0	0	0	0	0	0	0	0	0	0	0	0	0	0	0	0	0	0	0	0	0	0	0	0	0	0	0	0	0	0	0	0	0	0
838721	k__Bacteria, p__Actinobacteria, c__Actinobacteria, o__Actinomycetales, f__Intrasporangiaceae, g__Phycicoccus, s__	0	0	0	0	0	0	0	0	0	0	0	0	0	0	0	0	0	0	0	0	0	0	0	0	0	0	0	0	0	0	0	0	0	0	0	0	0	0	0	0	0	0	0	0	0	0	0	0
839235	k__Bacteria, p__Proteobacteria, c__Gammaproteobacteria, o__Aeromonadales, f__Aeromonadaceae, g__, s__	2	0	0	0	0	0	0	0	0	0	0	0	0	0	0	0	0	0	0	0	0	0	0	0	0	0	0	0	0	0	0	0	0	0	0	0	0	0	0	0	0	0	0	0	0	0	0	0
839597	k__Bacteria, p__Proteobacteria, c__Gammaproteobacteria, o__Aeromonadales, f__Aeromonadaceae, g__, s__	0	0	0	0	0	0	0	0	0	0	0	0	0	0	0	0	0	0	0	0	0	0	0	0	0	0	0	0	0	0	0	0	0	0	0	0	0	0	0	0	0	0	0	0	0	0	0	0
839610	k__Bacteria, p__Firmicutes, c__Clostridia, o__Clostridiales, f__Ruminococcaceae, g__, s__	0	0	0	0	0	0	0	0	0	0	0	0	0	0	0	0	0	0	0	0	0	0	0	0	0	0	0	0	0	0	0	0	0	0	0	0	0	0	0	0	0	0	0	0	0	0	0	0
840905	k__Bacteria, p__Firmicutes, c__Erysipelotrichi, o__Erysipelotrichales, f__Erysipelotrichaceae, g__Sharpea, s__	0	0	0	0	0	0	0	0	0	0	0	0	0	0	0	0	0	0	0	0	0	0	0	0	0	0	0	0	0	0	93	0	0	0	0	0	0	0	0	0	0	0	0	0	10	0	0	0
840961	k__Bacteria, p__Firmicutes, c__Clostridia, o__Clostridiales, f__Lachnospiraceae, g__, s__	0	0	0	0	0	0	0	0	0	0	0	0	0	0	0	0	0	0	0	0	0	0	0	0	0	0	0	0	0	0	0	0	0	0	0	0	0	0	0	0	0	0	0	0	0	0	0	0
841344	k__Bacteria, p__Firmicutes, c__Clostridia, o__Clostridiales, f__[Tissierellaceae], g__1-68, s__	0	0	0	0	0	0	0	0	0	0	0	0	0	0	0	0	0	0	0	0	0	0	0	14	57	120	0	0	0	1	0	0	0	0	0	0	0	0	0	0	0	0	0	0	0	0	0	0
842594	k__Bacteria, p__Firmicutes, c__Clostridia, o__Clostridiales, f__Lachnospiraceae, g__, s__	0	0	0	0	0	0	0	0	0	0	0	0	0	0	0	0	0	0	0	0	0	0	0	0	0	0	0	0	0	0	0	0	0	0	0	0	0	0	0	0	0	0	0	0	0	0	0	0
842786	k__Bacteria, p__Firmicutes, c__Clostridia, o__Clostridiales, f__Ruminococcaceae, g__Oscillospira, s__	0	0	0	0	0	0	0	0	0	0	0	0	0	0	0	0	0	0	0	0	0	0	0	0	0	0	0	0	0	0	0	0	0	0	0	0	0	0	0	0	0	0	0	0	0	0	0	0
845444	k__Bacteria, p__Firmicutes, c__Clostridia, o__Clostridiales, f__Ruminococcaceae, g__, s__	0	0	0	0	0	0	0	0	0	0	0	0	0	0	0	0	0	0	0	0	0	0	0	0	0	0	0	0	0	0	0	0	0	0	0	0	0	0	0	0	0	0	0	0	0	0	0	0
846141	k__Bacteria, p__Firmicutes, c__Clostridia, o__Clostridiales, f__Lachnospiraceae, g__, s__	0	0	0	0	0	0	0	0	0	0	0	0	0	0	0	0	0	0	0	0	0	0	0	0	0	0	0	0	0	0	0	0	0	0	0	0	0	0	0	0	0	0	0	0	0	0	0	0
846710	k__Bacteria, p__Proteobacteria, c__Betaproteobacteria, o__Burkholderiales, f__Comamonadaceae, g__, s__	0	0	0	0	0	0	0	0	0	0	0	0	0	0	0	0	0	0	0	0	0	0	0	0	0	0	0	0	0	0	0	0	0	0	0	0	0	0	0	0	0	0	0	0	0	0	0	0
849440	k__Archaea, p__Euryarchaeota, c__Methanobacteria, o__Methanobacteriales, f__Methanobacteriaceae, g__Methanobrevibacter, s__	0	0	0	0	0	0	0	0	0	0	0	0	0	0	0	0	0	0	0	0	0	0	0	0	0	0	0	0	0	0	0	0	0	0	0	0	0	0	0	0	0	0	0	0	0	0	0	0
849723	k__Bacteria, p__Firmicutes, c__Erysipelotrichi, o__Erysipelotrichales, f__Erysipelotrichaceae, g__, s__	0	0	0	0	0	0	0	0	0	0	0	0	0	0	0	0	0	0	0	0	0	0	0	0	0	0	0	0	0	0	0	0	0	0	0	0	0	0	0	0	0	0	0	0	0	0	0	0
849761	k__Bacteria, p__Proteobacteria, c__Alphaproteobacteria, o__Sphingomonadales, f__Sphingomonadaceae, g__Sphingobium, s__	0	0	0	0	0	0	0	0	0	0	0	0	0	0	0	0	0	0	0	0	0	0	0	0	0	0	0	0	0	0	0	0	0	0	0	0	0	0	0	0	0	0	0	0	0	0	0	0
851323	k__Bacteria, p__Bacteroidetes, c__Bacteroidia, o__Bacteroidales, f__Porphyromonadaceae, g__Parabacteroides, s__	0	0	0	0	0	0	0	0	0	0	0	0	0	0	0	0	0	0	0	0	0	0	0	0	0	0	0	0	0	0	0	0	0	0	0	0	0	0	0	0	0	0	0	0	0	0	0	0
851634	k__Bacteria, p__Bacteroidetes, c__Bacteroidia, o__Bacteroidales, f__Prevotellaceae, g__Prevotella, s__	0	0	0	0	0	0	0	0	0	0	0	0	0	0	0	0	0	0	4	0	0	0	0	0	81	0	0	0	0	0	0	0	0	0	0	0	0	0	0	0	0	0	0	0	0	0	0	0
851668	k__Bacteria, p__Bacteroidetes, c__Bacteroidia, o__Bacteroidales, f__Prevotellaceae, g__Prevotella, s__	0	0	0	0	0	0	0	0	0	0	0	0	0	0	0	0	0	0	0	0	0	0	0	0	0	0	0	0	0	0	0	0	0	0	0	0	0	0	0	0	0	0	0	0	0	0	0	0
851682	k__Bacteria, p__Firmicutes, c__Clostridia, o__Clostridiales, f__[Tissierellaceae], g__Anaerococcus, s__	0	0	0	0	0	0	0	0	0	0	0	0	0	0	0	0	0	0	0	0	0	0	0	0	0	0	0	0	0	0	0	0	0	0	0	0	0	0	0	0	17	0	0	0	0	0	0	0
851704	k__Bacteria, p__Firmicutes, c__Clostridia, o__Clostridiales, f__[Tissierellaceae], g__Parvimonas, s__	0	16	574	33	690	0	0	0	31	60	26	100	0	347	310	84	376	92	26	0	404	304	360	251	423	382	0	259	418	44	319	1869	215	621	86	325	31	945	643	126	256	106	38	59	6	55	0	95
851733	k__Bacteria, p__Firmicutes, c__Bacilli, o__Lactobacillales, f__Lactobacillaceae, g__Lactobacillus, s__	0	0	3	0	0	0	0	0	0	0	0	1	0	0	0	1	0	3965	0	0	0	0	0	0	0	0	0	0	0	0	0	0	0	357	0	0	0	0	42	0	0	0	0	0	0	0	15	0
851782	k__Bacteria, p__Firmicutes, c__Clostridia, o__Clostridiales, f__Lachnospiraceae, g__, s__	0	0	63	0	12	0	0	0	3	0	8	0	0	0	0	10	0	58	0	2	0	0	0	0	0	98	2	178	101	6	0	0	7	124	0	56	31	10	139	0	0	96	11	0	1	0	0	0
851794	k__Bacteria, p__Firmicutes, c__Bacilli, o__Lactobacillales, f__Lactobacillaceae, g__Lactobacillus, s__	0	0	0	0	0	0	0	0	0	0	0	0	0	0	0	0	0	0	0	0	0	0	0	0	0	0	0	0	0	0	0	0	0	0	0	0	0	0	0	0	0	0	0	0	0	0	0	0
851822	k__Bacteria, p__Bacteroidetes, c__Bacteroidia, o__Bacteroidales, f__Prevotellaceae, g__Prevotella, s__	0	365	0	0	0	0	0	0	24	0	0	90	0	1	55	1	0	1	2	896	1	0	1	15	45	20	15	28	10	15358	6	17	13	0	106	1	22	0	0	130	0	9	44	7	97	0	0	211
851824	k__Bacteria, p__Firmicutes, c__Erysipelotrichi, o__Erysipelotrichales, f__Erysipelotrichaceae, g__Bulleidia, s__	0	0	0	0	0	0	0	0	0	0	4	0	0	0	0	0	0	0	0	0	0	0	0	0	0	0	36	0	0	0	0	0	0	0	1	12	6	222	0	0	0	2	2	0	0	0	0	0
851865	k__Bacteria, p__Firmicutes, c__Clostridia, o__Clostridiales, f__Ruminococcaceae, g__Faecalibacterium, s__prausnitzii	0	0	0	0	0	0	0	0	0	0	0	0	0	0	0	0	0	0	0	0	0	0	0	0	0	0	0	0	7	0	0	0	0	0	0	0	0	0	0	0	0	0	0	0	0	0	0	0
851923	k__Bacteria, p__Bacteroidetes, c__Bacteroidia, o__Bacteroidales, f__Prevotellaceae, g__Prevotella, s__	0	0	0	0	0	0	0	0	0	0	0	0	0	0	0	0	0	0	0	3	0	0	0	0	0	9	0	0	0	0	0	0	0	0	0	0	0	0	0	0	0	8	0	0	0	0	0	0
851932	k__Bacteria, p__Proteobacteria, c__Betaproteobacteria, o__Neisseriales, f__Neisseriaceae, g__, s__	0	0	0	0	0	0	0	0	0	0	0	0	0	0	0	0	0	0	0	0	0	0	0	0	0	0	0	4	0	0	27	0	0	0	25	0	0	0	0	0	0	0	0	0	0	1	0	0
851935	k__Bacteria, p__Bacteroidetes, c__Bacteroidia, o__Bacteroidales, f__Prevotellaceae, g__Prevotella, s__	0	0	0	0	0	0	0	0	0	0	0	0	0	0	0	0	0	0	0	1	0	0	0	0	0	0	0	0	0	0	233	0	0	0	0	0	0	0	0	6	1	0	0	0	0	0	0	0
851938	k__Bacteria, p__Firmicutes, c__Erysipelotrichi, o__Erysipelotrichales, f__Erysipelotrichaceae, g__Bulleidia, s__moorei	0	531	1161	420	2568	0	1	0	3093	852	1337	254	21	3398	707	5	1278	290	368	213	709	4409	2099	471	1358	3742	936	1062	2114	467	869	1807	59	0	189	2253	424	498	698	2409	364	271	1633	2429	1666	5027	5	893
851961	k__Bacteria, p__Bacteroidetes, c__Bacteroidia, o__Bacteroidales, f__Prevotellaceae, g__Prevotella, s__	0	0	0	0	0	0	0	0	0	0	0	0	0	0	0	0	0	0	0	0	0	0	0	0	0	0	0	0	0	0	0	0	0	0	0	0	0	0	0	0	0	0	0	0	0	0	0	0
855912	k__Bacteria, p__Fusobacteria, c__Fusobacteriia, o__Fusobacteriales, f__Fusobacteriaceae, g__Fusobacterium, s__	0	1	0	2	0	0	0	0	0	0	1190	148	0	0	21	0	0	0	0	0	0	0	0	0	0	0	0	0	0	0	0	0	1	0	0	0	0	0	0	0	0	0	0	0	0	0	0	0
858026	k__Bacteria, p__Actinobacteria, c__Actinobacteria, o__Actinomycetales, f__Corynebacteriaceae, g__Corynebacterium, s__	0	0	0	0	0	0	0	0	0	0	0	0	0	0	0	0	0	0	0	0	0	0	0	0	0	4	0	0	0	0	0	0	0	0	0	0	0	0	0	0	0	0	0	0	0	0	0	0
858896	k__Bacteria, p__Firmicutes, c__Bacilli, o__Gemellales, f__Gemellaceae, g__, s__	763	526	4836	1309	1406	927	763	19075	2515	6027	1000	692	979	9860	1730	1512	871	57	1264	12505	1480	13236	5928	12337	1222	7567	699	10042	1677	491	2530	901	3582	1	934	4078	2012	952	157	372	1382	15697	388	2421	7078	11165	310	292
858999	k__Bacteria, p__Firmicutes, c__Clostridia, o__Clostridiales, f__Dehalobacteriaceae, g__Dehalobacterium, s__	0	0	0	0	0	0	0	0	0	0	0	0	0	0	0	0	0	0	0	0	0	0	0	0	0	0	0	0	0	0	0	0	0	0	0	0	0	0	0	0	0	0	0	0	0	0	0	0
[truncated: 1,296 more rows]
[truncated: 108 more columns]
